# Supplementary material for: Response of Candida albicans white and opaque cells to phagocytosis by macrophages suggests that opaque cells are “pre-adapted”
Source: mSphere. 2025 Dec 18;11(1):e00690-25. doi: 10.1128/msphere.00690-25 (PMC12838362; doi:10.1128/msphere.00690-25)
Supplement: File S1 — Compiled data for the time-lapse microscopy experiments. [file msphere.00690-25-s0001.xlsx]

## Sheet: Caption
File S1: An MS Excel file with the compiled data for the time-lapse microscopy experiments. For macrophages that contained either one or two C. albicans cells that were fluorescent green and not fluorescent blue in the initial time frame of the experiment, this file reports the number of macrophages in each frame that met the initial criteria, the number of C. albicans cells present at the initia…

## Sheet: Guide
Tab	Description
Compilied Data	Compilied Data and metadata (well, frame, MOI) for the time-lapse microscopy experiments. Note that there are 20 white and 36 opaque entries where there are no cells. A "N/A" result in the "Time to Blue" column means that no CFW staining of C. albicans was observed by the end of the experiment
Event Breakdown	Break down of events by Cell Type, MOI, and classification (Hyphae, Not-Hyphae and Cell Diameter Enlarged, and Crossed With Another Hyphae). Calculation of the percent events where hyphae formed are provided as a portion of all events of a given type and as a portion of events exlucing those where the presence of other hyphae potentially interfers with scoring.
Time to Blue by Category	The "Time to Blue" (time of escape from macropage as indicated by CFW staining of C. albicans) for all events meeting the criteria at the top of each column.
Time to Blue Raw Counts	For each indicated category (cell type, MOI, number of starting cells, classification), the number of events that had a given "Time to Blue"
Time to Blue Cumulative Percent	For each indicated category (cell type, MOI, number of starting cells, classification), the percentage of all events that had "Time to Blue" at or before a given time point (e.g. the cumulative percentage of events)

## Sheet: Compilied Data
Event Number	Well	Frame	Number of Events per Frame	1 or 2 Cells	No Hyphae, but Crossed With Another Hyphae	Hyphae	Cell Diameter Enlarged in Macrophage	Time to Blue (hr)	Cell Type	MOI	Technical Replicate	Pre-culture Replicate
1	A03	1	8	1	Y	N	N	5	Wh	0.5	1	1
2	A03	1	8	1	Y	N	N	2	Wh	0.5	1	1
3	A03	1	8	1	Y	N	N	2	Wh	0.5	1	1
4	A03	1	8	2	N	N	Y	8	Wh	0.5	1	1
5	A03	1	8	2	N	N	Y	10	Wh	0.5	1	1
6	A03	1	8	2	N	N	Y	11	Wh	0.5	1	1
7	A03	1	8	2	Y	N	N	2	Wh	0.5	1	1
8	A03	1	8	2	Y	N	N	2	Wh	0.5	1	1
9	A03	2	5	1	Y	N	N	10	Wh	0.5	1	1
10	A03	2	5	2	N	N	Y	N/A	Wh	0.5	1	1
11	A03	2	5	2	Y	N	N	N/A	Wh	0.5	1	1
12	A03	2	5	2	N	N	Y	19	Wh	0.5	1	1
13	A03	2	5	2	N	Y	N	5	Wh	0.5	1	1
14	A03	3	4	1	Y	N	N	N/A	Wh	0.5	1	1
15	A03	3	4	2	N	N	Y	20	Wh	0.5	1	1
16	A03	3	4	2	N	N	Y	16	Wh	0.5	1	1
17	A03	3	4	2	N	N	Y	11	Wh	0.5	1	1
18	A03	4	5	1	Y	N	N	N/A	Wh	0.5	1	1
19	A03	4	5	1	Y	N	N	16	Wh	0.5	1	1
20	A03	4	5	2	N	N	Y	11	Wh	0.5	1	1
21	A03	4	5	2	N	N	Y	11	Wh	0.5	1	1
22	A03	4	5	2	N	Y	N	11	Wh	0.5	1	1
23	A03	5	2	1	N	Y	N	5	Wh	0.5	1	1
24	A03	5	2	2	N	N	Y	11	Wh	0.5	1	1
25	A03	6	10	1	N	N	Y	N/A	Wh	0.5	1	1
26	A03	6	10	1	N	Y	N	7	Wh	0.5	1	1
27	A03	6	10	2	N	Y	N	N/A	Wh	0.5	1	1
28	A03	6	10	2	Y	N	N	N/A	Wh	0.5	1	1
29	A03	6	10	2	N	N	Y	13	Wh	0.5	1	1
30	A03	6	10	2	N	N	Y	8	Wh	0.5	1	1
31	A03	6	10	2	N	Y	N	3	Wh	0.5	1	1
32	A03	6	10	2	N	Y	N	4	Wh	0.5	1	1
33	A03	6	10	2	Y	N	N	N/A	Wh	0.5	1	1
34	A03	6	10	2	Y	N	N	14	Wh	0.5	1	1
35	A03	7	5	1	N	N	Y	8	Wh	0.5	1	1
36	A03	7	5	1	Y	N	N	8	Wh	0.5	1	1
37	A03	7	5	2	N	N	Y	12	Wh	0.5	1	1
38	A03	7	5	2	N	N	Y	17	Wh	0.5	1	1
39	A03	7	5	2	N	Y	N	3	Wh	0.5	1	1
40	A03	8	14	1	N	Y	N	13	Wh	0.5	1	1
41	A03	8	14	1	N	N	Y	13	Wh	0.5	1	1
42	A03	8	14	1	N	Y	N	6	Wh	0.5	1	1
43	A03	8	14	2	Y	N	N	N/A	Wh	0.5	1	1
44	A03	8	14	2	Y	N	N	N/A	Wh	0.5	1	1
45	A03	8	14	2	N	Y	N	12	Wh	0.5	1	1
46	A03	8	14	2	Y	N	N	11	Wh	0.5	1	1
47	A03	8	14	2	N	Y	N	6	Wh	0.5	1	1
48	A03	8	14	2	N	Y	N	7	Wh	0.5	1	1
49	A03	8	14	2	Y	N	N	9	Wh	0.5	1	1
50	A03	8	14	2	N	Y	N	3	Wh	0.5	1	1
51	A03	8	14	2	N	Y	N	3	Wh	0.5	1	1
52	A03	8	14	2	Y	N	N	15	Wh	0.5	1	1
53	A03	8	14	2	Y	N	N	10	Wh	0.5	1	1
54	A03	9	6	1	N	N	Y	8	Wh	0.5	1	1
55	A03	9	6	2	N	Y	N	8	Wh	0.5	1	1
56	A03	9	6	2	N	Y	N	10	Wh	0.5	1	1
57	A03	9	6	2	Y	N	N	N/A	Wh	0.5	1	1
58	A03	9	6	2	N	N	Y	15	Wh	0.5	1	1
59	A03	9	6	2	Y	N	N	15	Wh	0.5	1	1
60	A03	10	14	1	Y	N	N	10	Wh	0.5	1	1
61	A03	10	14	1	N	Y	N	2	Wh	0.5	1	1
62	A03	10	14	2	N	Y	N	2	Wh	0.5	1	1
63	A03	10	14	2	N	N	Y	10	Wh	0.5	1	1
64	A03	10	14	2	Y	N	N	N/A	Wh	0.5	1	1
65	A03	10	14	2	N	Y	N	9	Wh	0.5	1	1
66	A03	10	14	2	N	Y	N	3	Wh	0.5	1	1
67	A03	10	14	2	Y	N	N	N/A	Wh	0.5	1	1
68	A03	10	14	2	N	Y	N	3	Wh	0.5	1	1
69	A03	10	14	2	N	N	Y	6	Wh	0.5	1	1
70	A03	10	14	2	N	N	Y	10	Wh	0.5	1	1
71	A03	10	14	2	N	Y	N	4	Wh	0.5	1	1
72	A03	10	14	2	N	Y	N	10	Wh	0.5	1	1
73	A03	10	14	2	N	N	Y	8	Wh	0.5	1	1
74	A03	11	2	2	N	N	Y	12	Wh	0.5	1	1
75	A03	11	2	2	N	Y	N	6	Wh	0.5	1	1
76	A03	12	0	No cells.					Wh	0.5	1	1
77	A03	13	1	1	N	N	Y	15	Wh	0.5	1	1
78	A03	14	2	1	Y	N	N	N/A	Wh	0.5	1	1
79	A03	14	2	2	N	N	Y	14	Wh	0.5	1	1
80	A03	15	1	1	N	N	Y	2	Wh	0.5	1	1
81	A03	16	5	1	Y	N	N	N/A	Wh	0.5	1	1
82	A03	16	5	2	N	N	Y	5	Wh	0.5	1	1
83	A03	16	5	2	N	N	Y	15	Wh	0.5	1	1
84	A03	16	5	2	N	N	Y	10	Wh	0.5	1	1
85	A03	16	5	2	N	Y	N	2	Wh	0.5	1	1
86	A04	1	4	1	Y	N	N	15	Wh	0.5	2	1
87	A04	1	4	1	N	Y	N	7	Wh	0.5	2	1
88	A04	1	4	1	N	N	Y	10	Wh	0.5	2	1
89	A04	1	4	2	Y	N	N	N/A	Wh	0.5	2	1
90	A04	2	2	2	N	N	Y	12	Wh	0.5	2	1
91	A04	2	2	2	N	Y	N	17	Wh	0.5	2	1
92	A04	3	1	2	N	N	Y	12	Wh	0.5	2	1
93	A04	4	1	2	N	N	Y	19	Wh	0.5	2	1
94	A04	5	1	2	N	Y	N	4	Wh	0.5	2	1
95	A04	6	1	1	N	N	Y	14	Wh	0.5	2	1
96	A04	7	5	1	N	Y	N	2	Wh	0.5	2	1
97	A04	7	5	2	Y	N	N	N/A	Wh	0.5	2	1
98	A04	7	5	2	N	Y	N	2	Wh	0.5	2	1
99	A04	7	5	2	N	N	Y	9	Wh	0.5	2	1
100	A04	7	5	2	N	Y	N	6	Wh	0.5	2	1
101	A04	8	15	1	Y	N	N	N/A	Wh	0.5	2	1
102	A04	8	15	1	N	N	Y	7	Wh	0.5	2	1
103	A04	8	15	1	Y	N	N	10	Wh	0.5	2	1
104	A04	8	15	2	N	Y	N	13	Wh	0.5	2	1
105	A04	8	15	2	N	N	Y	10	Wh	0.5	2	1
106	A04	8	15	2	N	Y	N	5	Wh	0.5	2	1
107	A04	8	15	2	N	N	Y	8	Wh	0.5	2	1
108	A04	8	15	2	N	N	Y	10	Wh	0.5	2	1
109	A04	8	15	2	N	N	Y	15	Wh	0.5	2	1
110	A04	8	15	2	N	Y	N	13	Wh	0.5	2	1
111	A04	8	15	2	N	N	Y	15	Wh	0.5	2	1
112	A04	8	15	2	N	N	Y	5	Wh	0.5	2	1
113	A04	8	15	2	N	N	Y	5	Wh	0.5	2	1
114	A04	8	15	2	N	Y	N	3	Wh	0.5	2	1
115	A04	8	15	2	N	Y	N	5	Wh	0.5	2	1
116	A04	9	10	1	Y	N	N	N/A	Wh	0.5	2	1
117	A04	9	10	1	N	Y	N	8	Wh	0.5	2	1
118	A04	9	10	1	N	Y	N	3	Wh	0.5	2	1
119	A04	9	10	2	N	N	Y	8	Wh	0.5	2	1
120	A04	9	10	2	N	N	Y	11	Wh	0.5	2	1
121	A04	9	10	2	N	N	Y	13	Wh	0.5	2	1
122	A04	9	10	2	N	N	Y	9	Wh	0.5	2	1
123	A04	9	10	2	N	Y	N	4	Wh	0.5	2	1
124	A04	9	10	2	N	N	Y	14	Wh	0.5	2	1
125	A04	9	10	2	N	Y	N	8	Wh	0.5	2	1
126	A04	10	6	1	N	Y	N	2	Wh	0.5	2	1
127	A04	10	6	1	N	Y	N	5	Wh	0.5	2	1
128	A04	10	6	2	N	Y	N	2	Wh	0.5	2	1
129	A04	10	6	2	N	N	Y	6	Wh	0.5	2	1
130	A04	10	6	2	N	Y	N	3	Wh	0.5	2	1
131	A04	10	6	2	N	Y	N	11	Wh	0.5	2	1
132	A04	11	2	1	Y	N	N	10	Wh	0.5	2	1
133	A04	11	2	1	N	N	Y	14	Wh	0.5	2	1
134	A04	12	1	1	N	N	Y	19	Wh	0.5	2	1
135	A04	13	0	No cells.					Wh	0.5	2	1
136	A04	14	0	No cells.					Wh	0.5	2	1
137	A04	15	1	1	N	N	Y	11	Wh	0.5	2	1
138	A04	16	3	1	N	Y	N	4	Wh	0.5	2	1
139	A04	16	3	2	N	N	Y	15	Wh	0.5	2	1
140	A04	16	3	2	N	Y	N	2	Wh	0.5	2	1
141	A05	1	17	1	N	N	Y	10	Wh	1	1	1
142	A05	1	17	1	Y	N	N	7	Wh	1	1	1
143	A05	1	17	1	N	Y	N	7	Wh	1	1	1
144	A05	1	17	2	N	N	Y	9	Wh	1	1	1
145	A05	1	17	2	N	Y	N	6	Wh	1	1	1
146	A05	1	17	2	N	Y	N	6	Wh	1	1	1
147	A05	1	17	2	N	Y	N	4	Wh	1	1	1
148	A05	1	17	2	N	Y	N	7	Wh	1	1	1
149	A05	1	17	2	N	Y	N	14	Wh	1	1	1
150	A05	1	17	2	N	N	Y	12	Wh	1	1	1
151	A05	1	17	2	N	N	Y	8	Wh	1	1	1
152	A05	1	17	2	N	N	Y	4	Wh	1	1	1
153	A05	1	17	2	N	Y	N	3	Wh	1	1	1
154	A05	1	17	2	N	Y	N	3	Wh	1	1	1
155	A05	1	17	2	N	Y	N	3	Wh	1	1	1
156	A05	1	17	2	N	N	Y	7	Wh	1	1	1
157	A05	1	17	2	N	Y	N	4	Wh	1	1	1
158	A05	2	21	1	N	N	Y	8	Wh	1	1	1
159	A05	2	21	1	Y	N	N	N/A	Wh	1	1	1
160	A05	2	21	1	N	N	Y	9	Wh	1	1	1
161	A05	2	21	1	N	Y	N	6	Wh	1	1	1
162	A05	2	21	1	N	N	Y	7	Wh	1	1	1
163	A05	2	21	2	N	N	Y	9	Wh	1	1	1
164	A05	2	21	2	N	Y	N	3	Wh	1	1	1
165	A05	2	21	2	N	N	Y	9	Wh	1	1	1
166	A05	2	21	2	N	Y	N	4	Wh	1	1	1
167	A05	2	21	2	N	Y	N	8	Wh	1	1	1
168	A05	2	21	2	Y	N	N	2	Wh	1	1	1
169	A05	2	21	2	N	Y	N	3	Wh	1	1	1
170	A05	2	21	2	N	Y	N	2	Wh	1	1	1
171	A05	2	21	2	N	Y	N	6	Wh	1	1	1
172	A05	2	21	2	N	Y	N	4	Wh	1	1	1
173	A05	2	21	2	N	Y	N	5	Wh	1	1	1
174	A05	2	21	2	N	N	Y	9	Wh	1	1	1
175	A05	2	21	2	N	N	Y	2	Wh	1	1	1
176	A05	2	21	2	N	Y	N	2	Wh	1	1	1
177	A05	2	21	2	N	N	Y	2	Wh	1	1	1
178	A05	2	21	2	N	Y	N	5	Wh	1	1	1
179	A05	3	1	2	N	N	Y	9	Wh	1	1	1
180	A05	4	3	1	N	N	Y	9	Wh	1	1	1
181	A05	4	3	1	N	N	Y	10	Wh	1	1	1
182	A05	4	3	2	N	N	Y	N/A	Wh	1	1	1
183	A05	5	0	No cells.					Wh	1	1	1
184	A05	6	2	1	N	Y	N	2	Wh	1	1	1
185	A05	6	2	2	N	N	Y	9	Wh	1	1	1
186	A05	7	12	1	N	Y	N	5	Wh	1	1	1
187	A05	7	12	2	N	Y	N	7	Wh	1	1	1
188	A05	7	12	2	N	Y	N	6	Wh	1	1	1
189	A05	7	12	2	Y	N	N	N/A	Wh	1	1	1
190	A05	7	12	2	N	Y	N	4	Wh	1	1	1
191	A05	7	12	2	N	N	Y	12	Wh	1	1	1
192	A05	7	12	2	N	N	Y	2	Wh	1	1	1
193	A05	7	12	2	N	N	Y	13	Wh	1	1	1
194	A05	7	12	2	N	Y	N	4	Wh	1	1	1
195	A05	7	12	2	N	Y	N	2	Wh	1	1	1
196	A05	7	12	2	N	Y	N	5	Wh	1	1	1
197	A05	7	12	2	N	Y	N	3	Wh	1	1	1
198	A05	8	19	1	N	Y	N	3	Wh	1	1	1
199	A05	8	19	1	Y	N	N	N/A	Wh	1	1	1
200	A05	8	19	1	N	N	Y	N/A	Wh	1	1	1
201	A05	8	19	1	N	Y	N	6	Wh	1	1	1
202	A05	8	19	1	N	N	Y	10	Wh	1	1	1
203	A05	8	19	1	N	Y	N	2	Wh	1	1	1
204	A05	8	19	2	N	Y	N	2	Wh	1	1	1
205	A05	8	19	2	N	Y	N	4	Wh	1	1	1
206	A05	8	19	2	N	Y	N	3	Wh	1	1	1
207	A05	8	19	2	N	Y	N	8	Wh	1	1	1
208	A05	8	19	2	N	Y	N	5	Wh	1	1	1
209	A05	8	19	2	N	Y	N	9	Wh	1	1	1
210	A05	8	19	2	N	N	Y	14	Wh	1	1	1
211	A05	8	19	2	N	N	Y	10	Wh	1	1	1
212	A05	8	19	2	N	Y	N	2	Wh	1	1	1
213	A05	8	19	2	N	N	Y	10	Wh	1	1	1
214	A05	8	19	2	N	N	Y	9	Wh	1	1	1
215	A05	8	19	2	N	Y	N	2	Wh	1	1	1
216	A05	8	19	2	N	Y	N	6	Wh	1	1	1
217	A05	9	8	1	N	N	Y	11	Wh	1	1	1
218	A05	9	8	1	N	Y	N	2	Wh	1	1	1
219	A05	9	8	2	N	Y	N	5	Wh	1	1	1
220	A05	9	8	2	N	Y	N	4	Wh	1	1	1
221	A05	9	8	2	N	N	Y	8	Wh	1	1	1
222	A05	9	8	2	Y	N	N	4	Wh	1	1	1
223	A05	9	8	2	N	N	Y	9	Wh	1	1	1
224	A05	9	8	2	N	N	Y	15	Wh	1	1	1
225	A05	10	9	1	Y	N	N	2	Wh	1	1	1
226	A05	10	9	1	Y	N	N	4	Wh	1	1	1
227	A05	10	9	2	N	Y	N	6	Wh	1	1	1
228	A05	10	9	2	N	Y	N	4	Wh	1	1	1
229	A05	10	9	2	N	N	Y	9	Wh	1	1	1
230	A05	10	9	2	N	Y	N	2	Wh	1	1	1
231	A05	10	9	2	N	N	Y	8	Wh	1	1	1
232	A05	10	9	2	N	N	Y	9	Wh	1	1	1
233	A05	10	9	2	Y	N	N	13	Wh	1	1	1
234	A05	11	0	No cells.					Wh	1	1	1
235	A05	12	0	No cells.					Wh	1	1	1
236	A05	13	1	2	N	N	Y	4	Wh	1	1	1
237	A05	14	2	2	N	Y	N	3	Wh	1	1	1
238	A05	14	2	2	N	Y	N	4	Wh	1	1	1
239	A05	15	2	2	N	N	Y	12	Wh	1	1	1
240	A05	15	2	2	N	Y	N	4	Wh	1	1	1
241	A05	16	5	1	N	N	Y	10	Wh	1	1	1
242	A05	16	5	2	N	Y	N	2	Wh	1	1	1
243	A05	16	5	2	N	N	Y	12	Wh	1	1	1
244	A05	16	5	2	N	N	Y	2	Wh	1	1	1
245	A05	16	5	2	N	Y	N	8	Wh	1	1	1
246	A06	1	12	1	Y	N	N	N/A	Wh	1	2	1
247	A06	1	12	1	N	N	Y	5	Wh	1	2	1
248	A06	1	12	1	N	N	Y	12	Wh	1	2	1
249	A06	1	12	1	N	N	Y	9	Wh	1	2	1
250	A06	1	12	1	N	N	Y	5	Wh	1	2	1
251	A06	1	12	2	Y	N	N	N/A	Wh	1	2	1
252	A06	1	12	2	N	N	Y	2	Wh	1	2	1
253	A06	1	12	2	N	N	Y	9	Wh	1	2	1
254	A06	1	12	2	N	N	Y	7	Wh	1	2	1
255	A06	1	12	2	N	Y	N	8	Wh	1	2	1
256	A06	1	12	2	Y	N	N	N/A	Wh	1	2	1
257	A06	1	12	2	N	N	Y	3	Wh	1	2	1
258	A06	2	7	1	N	N	Y	10	Wh	1	2	1
259	A06	2	7	1	N	N	Y	8	Wh	1	2	1
260	A06	2	7	1	N	Y	N	12	Wh	1	2	1
261	A06	2	7	1	N	N	Y	5	Wh	1	2	1
262	A06	2	7	2	N	N	Y	9	Wh	1	2	1
263	A06	2	7	2	N	Y	N	12	Wh	1	2	1
264	A06	2	7	2	N	N	Y	3	Wh	1	2	1
265	A06	3	4	1	N	N	Y	N/A	Wh	1	2	1
266	A06	3	4	1	N	N	Y	16	Wh	1	2	1
267	A06	3	4	1	N	N	Y	16	Wh	1	2	1
268	A06	3	4	2	N	N	Y	12	Wh	1	2	1
269	A06	4	4	1	N	N	Y	8	Wh	1	2	1
270	A06	4	4	1	N	Y	N	8	Wh	1	2	1
271	A06	4	4	2	N	Y	N	5	Wh	1	2	1
272	A06	4	4	2	N	N	Y	6	Wh	1	2	1
273	A06	5	0	No cells.					Wh	1	2	1
274	A06	6	6	1	Y	N	N	14	Wh	1	2	1
275	A06	6	6	2	Y	N	N	N/A	Wh	1	2	1
276	A06	6	6	2	N	N	Y	8	Wh	1	2	1
277	A06	6	6	2	N	Y	N	3	Wh	1	2	1
278	A06	6	6	2	N	Y	N	2	Wh	1	2	1
279	A06	6	6	2	N	N	Y	6	Wh	1	2	1
280	A06	7	9	2	N	N	Y	11	Wh	1	2	1
281	A06	7	9	2	N	Y	N	5	Wh	1	2	1
282	A06	7	9	2	N	Y	N	5	Wh	1	2	1
283	A06	7	9	2	N	Y	N	5	Wh	1	2	1
284	A06	7	9	2	N	N	Y	10	Wh	1	2	1
285	A06	7	9	2	N	N	Y	12	Wh	1	2	1
286	A06	7	9	2	N	N	Y	14	Wh	1	2	1
287	A06	7	9	2	N	N	Y	7	Wh	1	2	1
288	A06	7	9	2	N	N	Y	12	Wh	1	2	1
289	A06	8	16	1	N	N	Y	5	Wh	1	2	1
290	A06	8	16	1	N	N	Y	10	Wh	1	2	1
291	A06	8	16	1	N	N	Y	13	Wh	1	2	1
292	A06	8	16	1	Y	N	N	N/A	Wh	1	2	1
293	A06	8	16	1	N	N	Y	9	Wh	1	2	1
294	A06	8	16	1	Y	N	N	N/A	Wh	1	2	1
295	A06	8	16	1	N	N	Y	3	Wh	1	2	1
296	A06	8	16	2	N	N	Y	12	Wh	1	2	1
297	A06	8	16	2	Y	N	N	15	Wh	1	2	1
298	A06	8	16	2	N	N	Y	16	Wh	1	2	1
299	A06	8	16	2	N	N	Y	13	Wh	1	2	1
300	A06	8	16	2	N	N	Y	5	Wh	1	2	1
301	A06	8	16	2	N	N	Y	4	Wh	1	2	1
302	A06	8	16	2	N	N	Y	9	Wh	1	2	1
303	A06	8	16	2	Y	N	N	N/A	Wh	1	2	1
304	A06	8	16	2	N	N	Y	8	Wh	1	2	1
305	A06	9	6	1	N	Y	N	4	Wh	1	2	1
306	A06	9	6	1	N	Y	N	5	Wh	1	2	1
307	A06	9	6	2	N	N	Y	6	Wh	1	2	1
308	A06	9	6	2	N	Y	N	5	Wh	1	2	1
309	A06	9	6	2	N	Y	N	4	Wh	1	2	1
310	A06	9	6	2	Y	N	N	N/A	Wh	1	2	1
311	A06	10	3	1	N	N	Y	14	Wh	1	2	1
312	A06	10	3	1	N	Y	N	2	Wh	1	2	1
313	A06	10	3	2	N	Y	N	4	Wh	1	2	1
314	A06	11	8	1	Y	N	N	N/A	Wh	1	2	1
315	A06	11	8	1	N	Y	N	6	Wh	1	2	1
316	A06	11	8	1	N	N	Y	13	Wh	1	2	1
317	A06	11	8	2	N	Y	N	9	Wh	1	2	1
318	A06	11	8	2	N	N	Y	5	Wh	1	2	1
319	A06	11	8	2	N	Y	N	3	Wh	1	2	1
320	A06	11	8	2	N	N	Y	7	Wh	1	2	1
321	A06	11	8	2	N	Y	N	7	Wh	1	2	1
322	A06	12	1	2	N	N	Y	13	Wh	1	2	1
323	A06	13	0	No cells.					Wh	1	2	1
324	A06	14	9	1	N	Y	N	5	Wh	1	2	1
325	A06	14	9	1	N	Y	N	4	Wh	1	2	1
326	A06	14	9	1	N	N	Y	14	Wh	1	2	1
327	A06	14	9	1	Y	N	N	N/A	Wh	1	2	1
328	A06	14	9	2	N	N	Y	11	Wh	1	2	1
329	A06	14	9	2	Y	N	N	N/A	Wh	1	2	1
330	A06	14	9	2	N	N	Y	5	Wh	1	2	1
331	A06	14	9	2	N	N	Y	15	Wh	1	2	1
332	A06	14	9	2	N	Y	N	3	Wh	1	2	1
333	A06	15	5	1	N	Y	N	7	Wh	1	2	1
334	A06	15	5	1	N	Y	N	6	Wh	1	2	1
335	A06	15	5	1	N	Y	N	4	Wh	1	2	1
336	A06	15	5	2	Y	N	N	13	Wh	1	2	1
337	A06	15	5	2	N	Y	N	4	Wh	1	2	1
338	A06	16	2	1	Y	N	N	11	Wh	1	2	1
339	A06	16	2	2	N	Y	N	6	Wh	1	2	1
340	B03	1	2	1	N	N	Y	17	Wh	0.5	1	2
341	B03	1	2	2	N	N	Y	13	Wh	0.5	1	2
342	B03	2	6	2	N	Y	N	9	Wh	0.5	1	2
343	B03	2	6	2	N	N	Y	5	Wh	0.5	1	2
344	B03	2	6	2	N	N	Y	10	Wh	0.5	1	2
345	B03	2	6	2	N	Y	N	6	Wh	0.5	1	2
346	B03	2	6	2	N	Y	N	3	Wh	0.5	1	2
347	B03	2	6	2	N	Y	N	4	Wh	0.5	1	2
348	B03	3	1	2	N	N	Y	13	Wh	0.5	1	2
349	B03	4	0	No cells.					Wh	0.5	1	2
350	B03	5	2	1	N	N	Y	17	Wh	0.5	1	2
351	B03	5	2	2	N	N	Y	12	Wh	0.5	1	2
352	B03	6	1	2	N	N	Y	12	Wh	0.5	1	2
353	B03	7	2	2	N	Y	N	7	Wh	0.5	1	2
354	B03	7	2	2	N	Y	N	9	Wh	0.5	1	2
355	B03	8	7	1	N	Y	N	14	Wh	0.5	1	2
356	B03	8	7	1	N	N	Y	13	Wh	0.5	1	2
357	B03	8	7	1	N	N	Y	6	Wh	0.5	1	2
358	B03	8	7	1	N	N	Y	17	Wh	0.5	1	2
359	B03	8	7	2	N	N	Y	14	Wh	0.5	1	2
360	B03	8	7	2	N	Y	N	6	Wh	0.5	1	2
361	B03	8	7	2	N	Y	N	9	Wh	0.5	1	2
362	B03	9	4	1	N	N	Y	8	Wh	0.5	1	2
363	B03	9	4	1	N	N	Y	2	Wh	0.5	1	2
364	B03	9	4	1	N	N	Y	15	Wh	0.5	1	2
365	B03	9	4	2	N	N	Y	11	Wh	0.5	1	2
366	B03	10	4	1	N	Y	N	8	Wh	0.5	1	2
367	B03	10	4	1	Y	N	N	N/A	Wh	0.5	1	2
368	B03	10	4	1	N	N	Y	11	Wh	0.5	1	2
369	B03	10	4	2	N	Y	N	10	Wh	0.5	1	2
370	B03	11	2	1	N	N	Y	9	Wh	0.5	1	2
371	B03	11	2	2	N	N	Y	14	Wh	0.5	1	2
372	B03	12	2	1	N	Y	N	13	Wh	0.5	1	2
373	B03	12	2	2	N	N	Y	20	Wh	0.5	1	2
374	B03	12	2	2	N	N	Y	12	Wh	0.5	1	2
375	B03	13	5	1	N	Y	N	3	Wh	0.5	1	2
376	B03	13	5	2	N	N	Y	15	Wh	0.5	1	2
377	B03	13	5	2	N	N	Y	16	Wh	0.5	1	2
378	B03	13	5	2	N	Y	N	6	Wh	0.5	1	2
379	B03	13	5	2	N	N	Y	9	Wh	0.5	1	2
380	B03	14	1	2	N	Y	N	7	Wh	0.5	1	2
381	B03	15	2	2	N	N	Y	11	Wh	0.5	1	2
382	B03	15	2	2	N	N	Y	10	Wh	0.5	1	2
383	B03	16	6	1	N	Y	N	7	Wh	0.5	1	2
384	B03	16	6	1	N	Y	N	2	Wh	0.5	1	2
385	B03	16	6	1	N	N	Y	15	Wh	0.5	1	2
386	B03	16	6	1	N	Y	N	4	Wh	0.5	1	2
387	B03	16	6	2	N	N	Y	10	Wh	0.5	1	2
388	B03	16	6	2	N	N	Y	15	Wh	0.5	1	2
389	B05	1	12	1	N	N	Y	12	Wh	1	1	2
390	B05	1	12	1	N	Y	N	8	Wh	1	1	2
391	B05	1	12	1	N	Y	N	4	Wh	1	1	2
392	B05	1	12	1	N	N	Y	7	Wh	1	1	2
393	B05	1	12	1	N	Y	N	10	Wh	1	1	2
394	B05	1	12	1	N	N	Y	10	Wh	1	1	2
395	B05	1	12	1	N	Y	N	2	Wh	1	1	2
396	B05	1	12	2	N	N	Y	10	Wh	1	1	2
397	B05	1	12	2	N	Y	N	6	Wh	1	1	2
398	B05	1	12	2	N	Y	N	7	Wh	1	1	2
399	B05	1	12	2	N	Y	N	11	Wh	1	1	2
400	B05	1	12	2	N	N	Y	12	Wh	1	1	2
401	B05	2	11	1	N	N	Y	13	Wh	1	1	2
402	B05	2	11	1	N	N	Y	10	Wh	1	1	2
403	B05	2	11	1	N	N	Y	3	Wh	1	1	2
404	B05	2	11	1	N	N	Y	14	Wh	1	1	2
405	B05	2	11	1	N	N	Y	8	Wh	1	1	2
406	B05	2	11	1	Y	N	N	N/A	Wh	1	1	2
407	B05	2	11	1	N	N	Y	9	Wh	1	1	2
408	B05	2	11	2	N	N	Y	12	Wh	1	1	2
409	B05	2	11	2	N	N	Y	10	Wh	1	1	2
410	B05	2	11	2	N	Y	N	8	Wh	1	1	2
411	B05	2	11	2	N	Y	N	8	Wh	1	1	2
412	B05	3	2	1	N	Y	N	9	Wh	1	1	2
413	B05	3	2	2	N	Y	N	11	Wh	1	1	2
414	B05	4	3	1	N	N	Y	12	Wh	1	1	2
415	B05	4	3	2	N	Y	N	4	Wh	1	1	2
416	B05	4	3	2	N	Y	N	11	Wh	1	1	2
417	B05	5	0	No cells.					Wh	1	1	2
418	B05	6	0	No cells.					Wh	1	1	2
419	B05	7	10	1	N	Y	N	4	Wh	1	1	2
420	B05	7	10	1	N	N	Y	2	Wh	1	1	2
421	B05	7	10	1	N	Y	N	8	Wh	1	1	2
422	B05	7	10	2	N	Y	N	4	Wh	1	1	2
423	B05	7	10	2	N	N	Y	7	Wh	1	1	2
424	B05	7	10	2	N	Y	N	8	Wh	1	1	2
425	B05	7	10	2	N	Y	N	9	Wh	1	1	2
426	B05	7	10	2	N	Y	N	2	Wh	1	1	2
427	B05	7	10	2	N	N	Y	6	Wh	1	1	2
428	B05	7	10	2	N	Y	N	2	Wh	1	1	2
429	B05	8	13	1	N	Y	N	3	Wh	1	1	2
430	B05	8	13	1	N	N	Y	2	Wh	1	1	2
431	B05	8	13	1	Y	N	N	N/A	Wh	1	1	2
432	B05	8	13	1	N	Y	N	5	Wh	1	1	2
433	B05	8	13	2	N	N	Y	8	Wh	1	1	2
434	B05	8	13	2	N	Y	N	5	Wh	1	1	2
435	B05	8	13	2	N	N	Y	11	Wh	1	1	2
436	B05	8	13	2	N	Y	N	3	Wh	1	1	2
437	B05	8	13	2	N	Y	N	5	Wh	1	1	2
438	B05	8	13	2	N	N	Y	6	Wh	1	1	2
439	B05	8	13	2	N	Y	N	3	Wh	1	1	2
440	B05	8	13	2	N	Y	N	4	Wh	1	1	2
441	B05	8	13	2	N	Y	N	11	Wh	1	1	2
442	B05	9	7	1	N	Y	N	5	Wh	1	1	2
443	B05	9	7	2	N	Y	N	7	Wh	1	1	2
444	B05	9	7	2	N	Y	N	2	Wh	1	1	2
445	B05	9	7	2	N	Y	N	4	Wh	1	1	2
446	B05	9	7	2	N	Y	N	6	Wh	1	1	2
447	B05	9	7	2	Y	N	N	N/A	Wh	1	1	2
448	B05	9	7	2	N	Y	N	3	Wh	1	1	2
449	B05	10	6	2	N	Y	N	13	Wh	1	1	2
450	B05	10	6	2	N	Y	N	8	Wh	1	1	2
451	B05	10	6	2	N	N	Y	11	Wh	1	1	2
452	B05	10	6	2	N	N	Y	13	Wh	1	1	2
453	B05	10	6	2	N	N	Y	14	Wh	1	1	2
454	B05	10	6	2	N	Y	N	4	Wh	1	1	2
455	B05	11	2	1	N	N	Y	8	Wh	1	1	2
456	B05	11	2	2	N	Y	N	5	Wh	1	1	2
457	B05	12	0	No cells.					Wh	1	1	2
458	B05	13	0	No cells.					Wh	1	1	2
459	B05	14	2	1	N	Y	N	2	Wh	1	1	2
460	B05	14	2	2	N	N	Y	15	Wh	1	1	2
461	B05	15	3	1	N	N	Y	8	Wh	1	1	2
462	B05	15	3	2	N	N	Y	3	Wh	1	1	2
463	B05	15	3	2	N	Y	N	3	Wh	1	1	2
464	B05	16	8	1	N	N	Y	10	Wh	1	1	2
465	B05	16	8	1	N	Y	N	9	Wh	1	1	2
466	B05	16	8	2	N	Y	N	2	Wh	1	1	2
467	B05	16	8	2	N	N	Y	3	Wh	1	1	2
468	B05	16	8	2	N	Y	N	3	Wh	1	1	2
469	B05	16	8	2	N	Y	N	4	Wh	1	1	2
470	B05	16	8	2	N	Y	N	4	Wh	1	1	2
471	B05	16	8	2	N	Y	N	7	Wh	1	1	2
472	B06	1	8	1	N	N	Y	14	Wh	1	2	2
473	B06	1	8	1	N	N	Y	11	Wh	1	2	2
474	B06	1	8	1	N	Y	N	9	Wh	1	2	2
475	B06	1	8	1	N	N	Y	17	Wh	1	2	2
476	B06	1	8	2	N	Y	N	8	Wh	1	2	2
477	B06	1	8	2	Y	N	N	N/A	Wh	1	2	2
478	B06	1	8	2	N	Y	N	20	Wh	1	2	2
479	B06	1	8	2	N	Y	N	7	Wh	1	2	2
480	B06	2	11	1	N	Y	N	12	Wh	1	2	2
481	B06	2	11	1	N	N	Y	15	Wh	1	2	2
482	B06	2	11	1	N	N	Y	9	Wh	1	2	2
483	B06	2	11	2	N	Y	N	7	Wh	1	2	2
484	B06	2	11	2	N	Y	N	11	Wh	1	2	2
485	B06	2	11	2	N	Y	N	11	Wh	1	2	2
486	B06	2	11	2	Y	N	N	N/A	Wh	1	2	2
487	B06	2	11	2	Y	N	N	N/A	Wh	1	2	2
488	B06	2	11	2	N	N	Y	3	Wh	1	2	2
489	B06	2	11	2	N	N	Y	11	Wh	1	2	2
490	B06	2	11	2	N	N	Y	15	Wh	1	2	2
491	B06	3	1	1	N	N	Y	18	Wh	1	2	2
492	B06	4	8	1	N	N	Y	6	Wh	1	2	2
493	B06	4	8	1	N	Y	N	5	Wh	1	2	2
494	B06	4	8	2	Y	N	N	N/A	Wh	1	2	2
495	B06	4	8	2	N	N	Y	11	Wh	1	2	2
496	B06	4	8	2	N	Y	N	7	Wh	1	2	2
497	B06	4	8	2	Y	N	N	N/A	Wh	1	2	2
498	B06	4	8	2	N	N	Y	17	Wh	1	2	2
499	B06	4	8	2	N	N	Y	14	Wh	1	2	2
500	B06	5	3	2	N	N	Y	17	Wh	1	2	2
501	B06	5	3	2	N	N	Y	18	Wh	1	2	2
502	B06	5	3	2	N	N	Y	18	Wh	1	2	2
503	B06	6	6	1	N	Y	N	14	Wh	1	2	2
504	B06	6	6	1	N	Y	N	5	Wh	1	2	2
505	B06	6	6	2	N	Y	N	7	Wh	1	2	2
506	B06	6	6	2	N	Y	N	3	Wh	1	2	2
507	B06	6	6	2	N	Y	N	8	Wh	1	2	2
508	B06	6	6	2	N	Y	N	4	Wh	1	2	2
509	B06	7	18	1	N	N	Y	11	Wh	1	2	2
510	B06	7	18	1	N	N	Y	12	Wh	1	2	2
511	B06	7	18	1	N	N	Y	9	Wh	1	2	2
512	B06	7	18	2	N	Y	N	7	Wh	1	2	2
513	B06	7	18	2	N	Y	N	9	Wh	1	2	2
514	B06	7	18	2	N	N	Y	8	Wh	1	2	2
515	B06	7	18	2	N	N	Y	14	Wh	1	2	2
516	B06	7	18	2	N	N	Y	4	Wh	1	2	2
517	B06	7	18	2	N	Y	N	5	Wh	1	2	2
518	B06	7	18	2	N	N	Y	10	Wh	1	2	2
519	B06	7	18	2	N	N	Y	13	Wh	1	2	2
520	B06	7	18	2	N	N	Y	11	Wh	1	2	2
521	B06	7	18	2	N	N	Y	8	Wh	1	2	2
522	B06	7	18	2	N	N	Y	7	Wh	1	2	2
523	B06	7	18	2	N	Y	N	5	Wh	1	2	2
524	B06	7	18	2	N	Y	N	2	Wh	1	2	2
525	B06	7	18	2	N	Y	N	2	Wh	1	2	2
526	B06	7	18	2	N	Y	N	7	Wh	1	2	2
527	B06	8	12	1	N	Y	N	11	Wh	1	2	2
528	B06	8	12	1	N	Y	N	8	Wh	1	2	2
529	B06	8	12	2	N	Y	N	7	Wh	1	2	2
530	B06	8	12	2	N	N	Y	11	Wh	1	2	2
531	B06	8	12	2	N	N	Y	12	Wh	1	2	2
532	B06	8	12	2	N	N	Y	13	Wh	1	2	2
533	B06	8	12	2	N	Y	N	14	Wh	1	2	2
534	B06	8	12	2	N	N	Y	4	Wh	1	2	2
535	B06	8	12	2	N	N	Y	12	Wh	1	2	2
536	B06	8	12	2	N	N	Y	14	Wh	1	2	2
537	B06	8	12	2	N	Y	N	2	Wh	1	2	2
538	B06	8	12	2	N	Y	N	8	Wh	1	2	2
539	B06	9	4	1	N	N	Y	7	Wh	1	2	2
540	B06	9	4	2	N	Y	N	5	Wh	1	2	2
541	B06	9	4	2	N	Y	N	7	Wh	1	2	2
542	B06	9	4	2	N	Y	N	13	Wh	1	2	2
543	B06	10	10	1	N	Y	N	6	Wh	1	2	2
544	B06	10	10	1	N	Y	N	6	Wh	1	2	2
545	B06	10	10	2	N	N	Y	8	Wh	1	2	2
546	B06	10	10	2	N	N	Y	12	Wh	1	2	2
547	B06	10	10	2	N	Y	N	6	Wh	1	2	2
548	B06	10	10	2	N	N	Y	2	Wh	1	2	2
549	B06	10	10	2	N	Y	N	2	Wh	1	2	2
550	B06	10	10	2	N	N	Y	10	Wh	1	2	2
551	B06	10	10	2	N	N	Y	12	Wh	1	2	2
552	B06	10	10	2	N	Y	N	5	Wh	1	2	2
553	B06	11	9	1	N	N	Y	13	Wh	1	2	2
554	B06	11	9	1	N	N	Y	15	Wh	1	2	2
555	B06	11	9	1	N	N	Y	17	Wh	1	2	2
556	B06	11	9	1	N	N	Y	11	Wh	1	2	2
557	B06	11	9	1	N	N	Y	14	Wh	1	2	2
558	B06	11	9	2	N	Y	N	6	Wh	1	2	2
559	B06	11	9	2	N	N	Y	10	Wh	1	2	2
560	B06	11	9	2	N	Y	N	3	Wh	1	2	2
561	B06	11	9	2	N	N	Y	10	Wh	1	2	2
562	B06	12	2	2	N	Y	N	2	Wh	1	2	2
563	B06	12	2	2	N	N	Y	6	Wh	1	2	2
564	B06	13	0	No cells.					Wh	1	2	2
565	B06	14	2	2	N	N	Y	10	Wh	1	2	2
566	B06	14	2	2	N	N	Y	14	Wh	1	2	2
567	B06	15	5	1	N	Y	N	3	Wh	1	2	2
568	B06	15	5	2	N	Y	N	4	Wh	1	2	2
569	B06	15	5	2	N	Y	N	10	Wh	1	2	2
570	B06	15	5	2	N	Y	N	2	Wh	1	2	2
571	B06	15	5	2	N	Y	N	2	Wh	1	2	2
572	B06	16	2	2	N	Y	N	5	Wh	1	2	2
573	B06	16	2	2	N	N	Y	6	Wh	1	2	2
574	C03	1	7	2	N	Y	N	7	Wh	0.5	1	3
575	C03	1	7	2	N	Y	N	6	Wh	0.5	1	3
576	C03	1	7	2	N	Y	N	4	Wh	0.5	1	3
577	C03	1	7	2	N	Y	N	13	Wh	0.5	1	3
578	C03	1	7	2	Y	N	N	N/A	Wh	0.5	1	3
579	C03	1	7	2	N	Y	N	12	Wh	0.5	1	3
580	C03	1	7	2	Y	N	N	N/A	Wh	0.5	1	3
581	C03	2	10	1	N	N	Y	3	Wh	0.5	1	3
582	C03	2	10	1	N	Y	N	2	Wh	0.5	1	3
583	C03	2	10	1	N	Y	N	4	Wh	0.5	1	3
584	C03	2	10	1	N	Y	N	5	Wh	0.5	1	3
585	C03	2	10	2	N	N	Y	15	Wh	0.5	1	3
586	C03	2	10	2	N	N	Y	11	Wh	0.5	1	3
587	C03	2	10	2	N	N	Y	12	Wh	0.5	1	3
588	C03	2	10	2	N	Y	N	2	Wh	0.5	1	3
589	C03	2	10	2	N	Y	N	2	Wh	0.5	1	3
590	C03	2	10	2	N	Y	N	5	Wh	0.5	1	3
591	C03	3	4	2	N	N	Y	2	Wh	0.5	1	3
592	C03	3	4	2	N	Y	N	5	Wh	0.5	1	3
593	C03	3	4	2	N	N	Y	12	Wh	0.5	1	3
594	C03	3	4	2	N	Y	N	3	Wh	0.5	1	3
595	C03	4	1	1	N	N	Y	7	Wh	0.5	1	3
596	C03	5	1	2	N	N	Y	13	Wh	0.5	1	3
597	C03	6	1	2	N	N	Y	11	Wh	0.5	1	3
598	C03	7	7	1	N	N	Y	8	Wh	0.5	1	3
599	C03	7	7	1	N	N	Y	9	Wh	0.5	1	3
600	C03	7	7	1	N	N	Y	9	Wh	0.5	1	3
601	C03	7	7	1	N	N	Y	11	Wh	0.5	1	3
602	C03	7	7	2	N	Y	N	4	Wh	0.5	1	3
603	C03	7	7	2	N	Y	N	8	Wh	0.5	1	3
604	C03	7	7	2	N	Y	N	3	Wh	0.5	1	3
605	C03	8	16	1	N	Y	N	3	Wh	0.5	1	3
606	C03	8	16	1	Y	N	N	N/A	Wh	0.5	1	3
607	C03	8	16	1	N	N	Y	13	Wh	0.5	1	3
608	C03	8	16	1	N	N	Y	11	Wh	0.5	1	3
609	C03	8	16	1	Y	N	N	N/A	Wh	0.5	1	3
610	C03	8	16	1	N	N	Y	8	Wh	0.5	1	3
611	C03	8	16	2	N	N	Y	8	Wh	0.5	1	3
612	C03	8	16	2	N	Y	N	8	Wh	0.5	1	3
613	C03	8	16	2	N	Y	N	4	Wh	0.5	1	3
614	C03	8	16	2	N	Y	N	9	Wh	0.5	1	3
615	C03	8	16	2	N	Y	N	10	Wh	0.5	1	3
616	C03	8	16	2	N	N	Y	13	Wh	0.5	1	3
617	C03	8	16	2	N	N	Y	3	Wh	0.5	1	3
618	C03	8	16	2	N	Y	N	3	Wh	0.5	1	3
619	C03	8	16	2	N	Y	N	2	Wh	0.5	1	3
620	C03	8	16	2	N	Y	N	3	Wh	0.5	1	3
621	C03	9	16	1	N	N	Y	7	Wh	0.5	1	3
622	C03	9	16	1	N	Y	N	2	Wh	0.5	1	3
623	C03	9	16	1	N	N	Y	6	Wh	0.5	1	3
624	C03	9	16	2	N	N	Y	5	Wh	0.5	1	3
625	C03	9	16	2	N	Y	N	8	Wh	0.5	1	3
626	C03	9	16	2	N	N	Y	9	Wh	0.5	1	3
627	C03	9	16	2	N	N	Y	9	Wh	0.5	1	3
628	C03	9	16	2	N	N	Y	10	Wh	0.5	1	3
629	C03	9	16	2	N	N	Y	5	Wh	0.5	1	3
630	C03	9	16	2	N	N	Y	7	Wh	0.5	1	3
631	C03	9	16	2	N	N	Y	13	Wh	0.5	1	3
632	C03	9	16	2	N	N	Y	10	Wh	0.5	1	3
633	C03	9	16	2	N	Y	N	12	Wh	0.5	1	3
634	C03	9	16	2	N	N	Y	12	Wh	0.5	1	3
635	C03	9	16	2	N	Y	N	3	Wh	0.5	1	3
636	C03	9	16	2	N	N	Y	13	Wh	0.5	1	3
637	C03	10	8	1	Y	N	N	N/A	Wh	0.5	1	3
638	C03	10	8	1	N	Y	N	3	Wh	0.5	1	3
639	C03	10	8	2	N	N	Y	13	Wh	0.5	1	3
640	C03	10	8	2	N	Y	N	2	Wh	0.5	1	3
641	C03	10	8	2	N	Y	N	3	Wh	0.5	1	3
642	C03	10	8	2	N	Y	N	5	Wh	0.5	1	3
643	C03	10	8	2	N	Y	N	6	Wh	0.5	1	3
644	C03	10	8	2	N	Y	N	7	Wh	0.5	1	3
645	C03	11	0	No cells.					Wh	0.5	1	3
646	C03	12	0	No cells.					Wh	0.5	1	3
647	C03	13	0	No cells.					Wh	0.5	1	3
648	C03	14	3	1	N	N	Y	14	Wh	0.5	1	3
649	C03	14	3	1	N	Y	N	4	Wh	0.5	1	3
650	C03	14	3	2	N	N	Y	3	Wh	0.5	1	3
651	C03	15	10	1	N	Y	N	6	Wh	0.5	1	3
652	C03	15	10	1	N	Y	N	5	Wh	0.5	1	3
653	C03	15	10	2	N	N	Y	9	Wh	0.5	1	3
654	C03	15	10	2	N	Y	N	4	Wh	0.5	1	3
655	C03	15	10	2	N	N	Y	11	Wh	0.5	1	3
656	C03	15	10	2	N	Y	N	15	Wh	0.5	1	3
657	C03	15	10	2	N	Y	N	9	Wh	0.5	1	3
658	C03	15	10	2	N	N	Y	9	Wh	0.5	1	3
659	C03	15	10	2	N	Y	N	2	Wh	0.5	1	3
660	C03	15	10	2	N	Y	N	5	Wh	0.5	1	3
661	C03	16	3	1	N	N	Y	10	Wh	0.5	1	3
662	C03	16	3	2	N	N	Y	3	Wh	0.5	1	3
663	C03	16	3	2	N	Y	N	5	Wh	0.5	1	3
664	C04	1	4	1	N	N	Y	14	Wh	0.5	2	3
665	C04	1	4	1	N	Y	N	3	Wh	0.5	2	3
666	C04	1	4	2	N	Y	N	13	Wh	0.5	2	3
667	C04	1	4	2	N	N	Y	2	Wh	0.5	2	3
668	C04	2	1	2	N	Y	N	9	Wh	0.5	2	3
669	C04	3	1	2	N	N	Y	14	Wh	0.5	2	3
670	C04	4	2	1	Y	N	N	N/A	Wh	0.5	2	3
671	C04	4	2	2	N	N	Y	8	Wh	0.5	2	3
672	C04	5	2	1	Y	N	N	N/A	Wh	0.5	2	3
673	C04	5	2	2	Y	N	N	N/A	Wh	0.5	2	3
674	C04	6	4	2	N	Y	N	10	Wh	0.5	2	3
675	C04	6	4	2	N	Y	N	7	Wh	0.5	2	3
676	C04	6	4	2	N	N	Y	12	Wh	0.5	2	3
677	C04	6	4	2	N	N	Y	6	Wh	0.5	2	3
678	C04	7	9	1	N	N	Y	10	Wh	0.5	2	3
679	C04	7	9	1	N	N	Y	9	Wh	0.5	2	3
680	C04	7	9	2	N	N	Y	10	Wh	0.5	2	3
681	C04	7	9	2	N	Y	N	9	Wh	0.5	2	3
682	C04	7	9	2	N	Y	N	6	Wh	0.5	2	3
683	C04	7	9	2	N	Y	N	5	Wh	0.5	2	3
684	C04	7	9	2	N	Y	N	6	Wh	0.5	2	3
685	C04	7	9	2	N	Y	N	4	Wh	0.5	2	3
686	C04	7	9	2	N	Y	N	9	Wh	0.5	2	3
687	C04	8	11	1	N	N	Y	10	Wh	0.5	2	3
688	C04	8	11	1	N	N	Y	9	Wh	0.5	2	3
689	C04	8	11	2	N	N	Y	13	Wh	0.5	2	3
690	C04	8	11	2	N	N	Y	5	Wh	0.5	2	3
691	C04	8	11	2	N	Y	N	3	Wh	0.5	2	3
692	C04	8	11	2	N	Y	N	5	Wh	0.5	2	3
693	C04	8	11	2	N	Y	N	6	Wh	0.5	2	3
694	C04	8	11	2	N	N	Y	12	Wh	0.5	2	3
695	C04	8	11	2	N	Y	N	4	Wh	0.5	2	3
696	C04	8	11	2	N	Y	N	5	Wh	0.5	2	3
697	C04	8	11	2	N	Y	N	3	Wh	0.5	2	3
698	C04	9	8	1	N	N	Y	8	Wh	0.5	2	3
699	C04	9	8	1	N	Y	N	3	Wh	0.5	2	3
700	C04	9	8	2	N	Y	N	2	Wh	0.5	2	3
701	C04	9	8	2	N	N	Y	9	Wh	0.5	2	3
702	C04	9	8	2	N	Y	N	6	Wh	0.5	2	3
703	C04	9	8	2	N	Y	N	4	Wh	0.5	2	3
704	C04	9	8	2	N	Y	N	4	Wh	0.5	2	3
705	C04	9	8	2	N	Y	N	6	Wh	0.5	2	3
706	C04	10	8	1	N	Y	N	3	Wh	0.5	2	3
707	C04	10	8	1	N	Y	N	4	Wh	0.5	2	3
708	C04	10	8	2	N	Y	N	4	Wh	0.5	2	3
709	C04	10	8	2	N	Y	N	2	Wh	0.5	2	3
710	C04	10	8	2	N	Y	N	3	Wh	0.5	2	3
711	C04	10	8	2	N	Y	N	8	Wh	0.5	2	3
712	C04	10	8	2	N	Y	N	10	Wh	0.5	2	3
713	C04	10	8	2	N	Y	N	6	Wh	0.5	2	3
714	C04	11	4	1	N	N	Y	16	Wh	0.5	2	3
715	C04	11	4	1	Y	N	N	N/A	Wh	0.5	2	3
716	C04	11	4	1	N	N	Y	15	Wh	0.5	2	3
717	C04	11	4	2	N	N	Y	15	Wh	0.5	2	3
718	C04	12	0	No cells.					Wh	0.5	2	3
719	C04	13	0	No cells.					Wh	0.5	2	3
720	C04	14	2	2	N	N	Y	15	Wh	0.5	2	3
721	C04	14	2	2	N	Y	N	11	Wh	0.5	2	3
722	C04	15	8	1	N	Y	N	8	Wh	0.5	2	3
723	C04	15	8	1	N	Y	N	5	Wh	0.5	2	3
724	C04	15	8	2	N	Y	N	9	Wh	0.5	2	3
725	C04	15	8	2	N	Y	N	3	Wh	0.5	2	3
726	C04	15	8	2	N	N	Y	7	Wh	0.5	2	3
727	C04	15	8	2	Y	N	N	N/A	Wh	0.5	2	3
728	C04	15	8	2	N	Y	N	5	Wh	0.5	2	3
729	C04	15	8	2	N	Y	N	3	Wh	0.5	2	3
730	C04	16	10	1	N	Y	N	3	Wh	0.5	2	3
731	C04	16	10	1	N	Y	N	3	Wh	0.5	2	3
732	C04	16	10	2	N	Y	N	9	Wh	0.5	2	3
733	C04	16	10	2	N	Y	N	5	Wh	0.5	2	3
734	C04	16	10	2	N	Y	N	2	Wh	0.5	2	3
735	C04	16	10	2	N	Y	N	5	Wh	0.5	2	3
736	C04	16	10	2	N	N	Y	10	Wh	0.5	2	3
737	C04	16	10	2	N	N	Y	6	Wh	0.5	2	3
738	C04	16	10	2	N	Y	N	2	Wh	0.5	2	3
739	C04	16	10	2	N	Y	N	5	Wh	0.5	2	3
740	C05	1	22	1	N	N	Y	12	Wh	1	1	3
741	C05	1	22	1	N	N	Y	3	Wh	1	1	3
742	C05	1	22	1	N	N	Y	12	Wh	1	1	3
743	C05	1	22	1	N	N	Y	13	Wh	1	1	3
744	C05	1	22	1	N	Y	N	9	Wh	1	1	3
745	C05	1	22	1	N	Y	N	3	Wh	1	1	3
746	C05	1	22	2	N	N	Y	14	Wh	1	1	3
747	C05	1	22	2	N	Y	N	10	Wh	1	1	3
748	C05	1	22	2	N	Y	N	9	Wh	1	1	3
749	C05	1	22	2	N	N	Y	8	Wh	1	1	3
750	C05	1	22	2	N	N	Y	14	Wh	1	1	3
751	C05	1	22	2	N	N	Y	9	Wh	1	1	3
752	C05	1	22	2	N	N	Y	3	Wh	1	1	3
753	C05	1	22	2	N	N	Y	7	Wh	1	1	3
754	C05	1	22	2	N	Y	N	2	Wh	1	1	3
755	C05	1	22	2	N	N	Y	11	Wh	1	1	3
756	C05	1	22	2	N	Y	N	2	Wh	1	1	3
757	C05	1	22	2	N	Y	N	6	Wh	1	1	3
758	C05	1	22	2	Y	N	N	N/A	Wh	1	1	3
759	C05	1	22	2	N	Y	N	5	Wh	1	1	3
760	C05	1	22	2	N	N	Y	2	Wh	1	1	3
761	C05	1	22	2	N	N	Y	11	Wh	1	1	3
762	C05	2	16	1	N	N	Y	12	Wh	1	1	3
763	C05	2	16	1	N	Y	N	6	Wh	1	1	3
764	C05	2	16	1	N	Y	N	3	Wh	1	1	3
765	C05	2	16	1	N	Y	N	9	Wh	1	1	3
766	C05	2	16	2	N	Y	N	11	Wh	1	1	3
767	C05	2	16	2	Y	N	N	N/A	Wh	1	1	3
768	C05	2	16	2	N	Y	N	4	Wh	1	1	3
769	C05	2	16	2	N	N	Y	11	Wh	1	1	3
770	C05	2	16	2	N	N	Y	9	Wh	1	1	3
771	C05	2	16	2	N	Y	N	11	Wh	1	1	3
772	C05	2	16	2	N	N	Y	3	Wh	1	1	3
773	C05	2	16	2	N	Y	N	5	Wh	1	1	3
774	C05	2	16	2	N	N	Y	4	Wh	1	1	3
775	C05	2	16	2	N	N	Y	13	Wh	1	1	3
776	C05	2	16	2	N	Y	N	5	Wh	1	1	3
777	C05	2	16	2	N	N	Y	10	Wh	1	1	3
778	C05	3	1	1	N	N	Y	13	Wh	1	1	3
779	C05	4	2	1	Y	N	N	N/A	Wh	1	1	3
780	C05	4	2	2	N	N	Y	11	Wh	1	1	3
781	C05	5	2	2	N	N	Y	9	Wh	1	1	3
782	C05	5	2	2	N	N	Y	16	Wh	1	1	3
783	C05	6	3	1	N	N	Y	2	Wh	1	1	3
784	C05	6	3	2	N	Y	N	5	Wh	1	1	3
785	C05	6	3	2	N	N	Y	13	Wh	1	1	3
786	C05	7	13	1	N	Y	N	5	Wh	1	1	3
787	C05	7	13	1	Y	N	N	N/A	Wh	1	1	3
788	C05	7	13	1	N	N	Y	7	Wh	1	1	3
789	C05	7	13	1	N	Y	N	4	Wh	1	1	3
790	C05	7	13	1	N	Y	N	9	Wh	1	1	3
791	C05	7	13	2	Y	N	N	N/A	Wh	1	1	3
792	C05	7	13	2	N	Y	N	6	Wh	1	1	3
793	C05	7	13	2	N	N	Y	13	Wh	1	1	3
794	C05	7	13	2	N	Y	N	4	Wh	1	1	3
795	C05	7	13	2	N	Y	N	5	Wh	1	1	3
796	C05	7	13	2	N	Y	N	9	Wh	1	1	3
797	C05	7	13	2	N	N	Y	4	Wh	1	1	3
798	C05	7	13	2	N	N	Y	10	Wh	1	1	3
799	C05	8	15	1	N	N	Y	10	Wh	1	1	3
800	C05	8	15	1	N	N	Y	2	Wh	1	1	3
801	C05	8	15	2	N	Y	N	11	Wh	1	1	3
802	C05	8	15	2	N	N	Y	8	Wh	1	1	3
803	C05	8	15	2	N	N	Y	5	Wh	1	1	3
804	C05	8	15	2	N	Y	N	7	Wh	1	1	3
805	C05	8	15	2	N	Y	N	5	Wh	1	1	3
806	C05	8	15	2	N	N	Y	7	Wh	1	1	3
807	C05	8	15	2	N	N	Y	5	Wh	1	1	3
808	C05	8	15	2	N	Y	N	5	Wh	1	1	3
809	C05	8	15	2	N	Y	N	5	Wh	1	1	3
810	C05	8	15	2	N	Y	N	3	Wh	1	1	3
811	C05	8	15	2	N	N	Y	15	Wh	1	1	3
812	C05	8	15	2	N	N	Y	2	Wh	1	1	3
813	C05	8	15	2	N	Y	N	6	Wh	1	1	3
814	C05	9	6	1	N	N	Y	8	Wh	1	1	3
815	C05	9	6	2	N	N	Y	13	Wh	1	1	3
816	C05	9	6	2	N	Y	N	8	Wh	1	1	3
817	C05	9	6	2	N	Y	N	2	Wh	1	1	3
818	C05	9	6	2	N	N	Y	9	Wh	1	1	3
819	C05	9	6	2	N	N	Y	12	Wh	1	1	3
820	C05	10	11	1	N	N	Y	4	Wh	1	1	3
821	C05	10	11	1	N	N	Y	2	Wh	1	1	3
822	C05	10	11	2	N	Y	N	3	Wh	1	1	3
823	C05	10	11	2	N	N	Y	3	Wh	1	1	3
824	C05	10	11	2	N	Y	N	6	Wh	1	1	3
825	C05	10	11	2	N	Y	N	4	Wh	1	1	3
826	C05	10	11	2	N	Y	N	6	Wh	1	1	3
827	C05	10	11	2	N	Y	N	2	Wh	1	1	3
828	C05	10	11	2	N	Y	N	3	Wh	1	1	3
829	C05	10	11	2	N	N	Y	5	Wh	1	1	3
830	C05	10	11	2	N	N	Y	3	Wh	1	1	3
831	C05	11	3	2	N	N	Y	15	Wh	1	1	3
832	C05	11	3	2	N	Y	N	4	Wh	1	1	3
833	C05	11	3	2	N	Y	N	9	Wh	1	1	3
834	C05	12	0	No cells.					Wh	1	1	3
835	C05	13	1	2	N	Y	N	4	Wh	1	1	3
836	C05	14	10	1	N	Y	N	3	Wh	1	1	3
837	C05	14	10	1	N	Y	N	3	Wh	1	1	3
838	C05	14	10	1	N	N	Y	6	Wh	1	1	3
839	C05	14	10	1	N	Y	N	2	Wh	1	1	3
840	C05	14	10	2	N	N	Y	8	Wh	1	1	3
841	C05	14	10	2	N	N	Y	11	Wh	1	1	3
842	C05	14	10	2	N	Y	N	2	Wh	1	1	3
843	C05	14	10	2	N	Y	N	5	Wh	1	1	3
844	C05	14	10	2	N	N	Y	2	Wh	1	1	3
845	C05	14	10	2	N	Y	N	2	Wh	1	1	3
846	C05	15	6	1	N	N	Y	8	Wh	1	1	3
847	C05	15	6	2	N	Y	N	8	Wh	1	1	3
848	C05	15	6	2	N	Y	N	10	Wh	1	1	3
849	C05	15	6	2	N	N	Y	12	Wh	1	1	3
850	C05	15	6	2	N	N	Y	7	Wh	1	1	3
851	C05	15	6	2	N	N	Y	13	Wh	1	1	3
852	C05	16	10	1	N	Y	N	10	Wh	1	1	3
853	C05	16	10	1	N	N	Y	12	Wh	1	1	3
854	C05	16	10	1	N	N	Y	8	Wh	1	1	3
855	C05	16	10	2	N	Y	N	7	Wh	1	1	3
856	C05	16	10	2	N	Y	N	9	Wh	1	1	3
857	C05	16	10	2	N	Y	N	7	Wh	1	1	3
858	C05	16	10	2	N	Y	N	13	Wh	1	1	3
859	C05	16	10	2	N	Y	N	10	Wh	1	1	3
860	C05	16	10	2	N	N	Y	10	Wh	1	1	3
861	C05	16	10	2	N	N	Y	9	Wh	1	1	3
862	C06	1	6	1	N	N	Y	6	Wh	1	2	3
863	C06	1	6	1	N	Y	N	2	Wh	1	2	3
864	C06	1	6	2	N	Y	N	2	Wh	1	2	3
865	C06	1	6	2	N	Y	N	3	Wh	1	2	3
866	C06	1	6	2	N	N	Y	11	Wh	1	2	3
867	C06	1	6	2	N	Y	N	8	Wh	1	2	3
868	C06	2	9	2	N	Y	N	2	Wh	1	2	3
869	C06	2	9	2	N	N	Y	6	Wh	1	2	3
870	C06	2	9	2	N	N	Y	12	Wh	1	2	3
871	C06	2	9	2	N	Y	N	2	Wh	1	2	3
872	C06	2	9	2	N	N	Y	12	Wh	1	2	3
873	C06	2	9	2	N	N	Y	13	Wh	1	2	3
874	C06	2	9	2	N	N	Y	4	Wh	1	2	3
875	C06	2	9	2	N	N	Y	8	Wh	1	2	3
876	C06	2	9	2	N	N	Y	13	Wh	1	2	3
877	C06	3	4	2	N	Y	N	9	Wh	1	2	3
878	C06	3	4	2	N	Y	N	6	Wh	1	2	3
879	C06	3	4	2	N	Y	N	2	Wh	1	2	3
880	C06	3	4	2	N	N	Y	14	Wh	1	2	3
881	C06	4	7	1	N	Y	N	13	Wh	1	2	3
882	C06	4	7	1	N	N	Y	9	Wh	1	2	3
883	C06	4	7	2	N	N	Y	4	Wh	1	2	3
884	C06	4	7	2	N	N	Y	11	Wh	1	2	3
885	C06	4	7	2	N	Y	N	12	Wh	1	2	3
886	C06	4	7	2	N	N	Y	12	Wh	1	2	3
887	C06	4	7	2	N	Y	N	6	Wh	1	2	3
888	C06	5	2	1	N	N	Y	14	Wh	1	2	3
889	C06	5	2	2	N	N	Y	14	Wh	1	2	3
890	C06	6	6	1	N	N	Y	12	Wh	1	2	3
891	C06	6	6	1	N	N	Y	14	Wh	1	2	3
892	C06	6	6	1	Y	N	N	N/A	Wh	1	2	3
893	C06	6	6	1	N	Y	N	2	Wh	1	2	3
894	C06	6	6	2	N	N	Y	12	Wh	1	2	3
895	C06	6	6	2	N	Y	N	5	Wh	1	2	3
896	C06	7	4	1	N	Y	N	4	Wh	1	2	3
897	C06	7	4	1	N	Y	N	5	Wh	1	2	3
898	C06	7	4	2	N	N	Y	14	Wh	1	2	3
899	C06	7	4	2	N	N	Y	9	Wh	1	2	3
900	C06	8	12	1	N	N	Y	7	Wh	1	2	3
901	C06	8	12	1	N	Y	N	6	Wh	1	2	3
902	C06	8	12	1	N	Y	N	4	Wh	1	2	3
903	C06	8	12	1	N	Y	N	4	Wh	1	2	3
904	C06	8	12	2	N	N	Y	2	Wh	1	2	3
905	C06	8	12	2	N	Y	N	10	Wh	1	2	3
906	C06	8	12	2	N	Y	N	7	Wh	1	2	3
907	C06	8	12	2	N	Y	N	7	Wh	1	2	3
908	C06	8	12	2	N	Y	N	11	Wh	1	2	3
909	C06	8	12	2	N	Y	N	8	Wh	1	2	3
910	C06	8	12	2	N	Y	N	4	Wh	1	2	3
911	C06	8	12	2	N	Y	N	5	Wh	1	2	3
912	C06	9	2	2	N	N	Y	11	Wh	1	2	3
913	C06	9	2	2	N	Y	N	7	Wh	1	2	3
914	C06	10	11	1	N	Y	N	3	Wh	1	2	3
915	C06	10	11	1	N	N	Y	9	Wh	1	2	3
916	C06	10	11	1	N	N	Y	8	Wh	1	2	3
917	C06	10	11	2	N	Y	N	2	Wh	1	2	3
918	C06	10	11	2	N	Y	N	3	Wh	1	2	3
919	C06	10	11	2	N	N	Y	9	Wh	1	2	3
920	C06	10	11	2	N	Y	N	4	Wh	1	2	3
921	C06	10	11	2	N	N	Y	10	Wh	1	2	3
922	C06	10	11	2	N	N	Y	13	Wh	1	2	3
923	C06	10	11	2	N	Y	N	4	Wh	1	2	3
924	C06	10	11	2	N	N	Y	9	Wh	1	2	3
925	C06	11	6	1	N	Y	N	12	Wh	1	2	3
926	C06	11	6	1	N	Y	N	11	Wh	1	2	3
927	C06	11	6	1	N	Y	N	12	Wh	1	2	3
928	C06	11	6	2	N	N	Y	8	Wh	1	2	3
929	C06	11	6	2	N	N	Y	13	Wh	1	2	3
930	C06	11	6	2	N	Y	N	10	Wh	1	2	3
931	C06	12	2	1	N	N	Y	9	Wh	1	2	3
932	C06	12	2	2	N	N	Y	8	Wh	1	2	3
933	C06	13	3	2	N	N	Y	15	Wh	1	2	3
934	C06	13	3	2	N	N	Y	2	Wh	1	2	3
935	C06	13	3	2	Y	N	N	N/A	Wh	1	2	3
936	C06	14	7	1	N	Y	N	3	Wh	1	2	3
937	C06	14	7	1	N	Y	N	2	Wh	1	2	3
938	C06	14	7	2	N	Y	N	8	Wh	1	2	3
939	C06	14	7	2	N	N	Y	10	Wh	1	2	3
940	C06	14	7	2	N	Y	N	4	Wh	1	2	3
941	C06	14	7	2	N	Y	N	6	Wh	1	2	3
942	C06	14	7	2	N	N	Y	13	Wh	1	2	3
943	C06	15	9	1	N	Y	N	5	Wh	1	2	3
944	C06	15	9	2	N	Y	N	4	Wh	1	2	3
945	C06	15	9	2	N	Y	N	3	Wh	1	2	3
946	C06	15	9	2	N	Y	N	3	Wh	1	2	3
947	C06	15	9	2	N	Y	N	2	Wh	1	2	3
948	C06	15	9	2	N	Y	N	7	Wh	1	2	3
949	C06	15	9	2	N	Y	N	2	Wh	1	2	3
950	C06	15	9	2	N	Y	N	6	Wh	1	2	3
951	C06	15	9	2	N	N	Y	7	Wh	1	2	3
952	C06	16	6	1	N	N	Y	10	Wh	1	2	3
953	C06	16	6	1	N	Y	N	7	Wh	1	2	3
954	C06	16	6	1	N	Y	N	8	Wh	1	2	3
955	C06	16	6	2	N	Y	N	7	Wh	1	2	3
956	C06	16	6	2	N	Y	N	3	Wh	1	2	3
957	C06	16	6	2	N	N	Y	7	Wh	1	2	3
958	F06	1	0	No cells.					Op	1	2	1
959	F06	2	0	No cells.					Op	1	2	1
960	F06	3	0	No cells.					Op	1	2	1
961	F06	4	0	No cells.					Op	1	2	1
962	F06	5	0	No cells.					Op	1	2	1
963	F06	6	1	2	N	N	Y	10	Op	1	2	1
964	F06	7	2	2	N	N	Y	8	Op	1	2	1
965	F06	7	2	2	N	N	Y	8	Op	1	2	1
966	F06	8	3	2	Y	N	N	N/A	Op	1	2	1
967	F06	8	3	2	N	N	Y	4	Op	1	2	1
968	F06	8	3	2	N	N	Y	11	Op	1	2	1
969	F06	9	0	No cells.					Op	1	2	1
970	F06	10	2	1	N	N	Y	19	Op	1	2	1
971	F06	10	2	2	N	N	Y	15	Op	1	2	1
972	F06	11	1	2	N	N	Y	11	Op	1	2	1
973	F06	12	0	No cells.					Op	1	2	1
974	F06	13	3	2	Y	N	N	N/A	Op	1	2	1
975	F06	13	3	2	Y	N	N	N/A	Op	1	2	1
976	F06	13	3	2	N	Y	N	4	Op	1	2	1
977	F06	14	5	1	N	N	Y	11	Op	1	2	1
978	F06	14	5	1	N	N	Y	19	Op	1	2	1
979	F06	14	5	2	N	N	Y	19	Op	1	2	1
980	F06	14	5	2	N	N	Y	19	Op	1	2	1
981	F06	14	5	2	N	N	Y	8	Op	1	2	1
982	F06	15	8	1	N	N	Y	6	Op	1	2	1
983	F06	15	8	1	N	N	Y	8	Op	1	2	1
984	F06	15	8	2	N	N	Y	9	Op	1	2	1
985	F06	15	8	2	N	N	Y	19	Op	1	2	1
986	F06	15	8	2	N	N	Y	16	Op	1	2	1
987	F06	15	8	2	Y	N	N	N/A	Op	1	2	1
988	F06	15	8	2	N	N	Y	15	Op	1	2	1
989	F06	15	8	2	Y	N	N	N/A	Op	1	2	1
990	F06	16	4	1	N	N	Y	12	Op	1	2	1
991	F06	16	4	1	N	N	Y	17	Op	1	2	1
992	F06	16	4	1	N	N	Y	13	Op	1	2	1
993	F06	16	4	2	N	N	Y	9	Op	1	2	1
994	G05	1	2	2	N	N	Y	8	Op	1	1	2
995	G05	1	2	2	N	N	Y	19	Op	1	1	2
996	G05	2	1	2	N	N	Y	13	Op	1	1	2
997	G05	3	1	2	N	N	Y	8	Op	1	1	2
998	G05	4	3	2	N	N	Y	14	Op	1	1	2
999	G05	4	3	2	N	N	Y	10	Op	1	1	2
1000	G05	4	3	2	N	N	Y	15	Op	1	1	2
1001	G05	5	0	No cells.					Op	1	1	2
1002	G05	6	1	2	N	N	Y	4	Op	1	1	2
1003	G05	7	4	2	N	N	Y	13	Op	1	1	2
1004	G05	7	4	2	N	N	Y	13	Op	1	1	2
1005	G05	7	4	2	N	N	Y	9	Op	1	1	2
1006	G05	7	4	2	N	N	Y	15	Op	1	1	2
1007	G05	8	0	No cells.					Op	1	1	2
1008	G05	9	0	No cells.					Op	1	1	2
1009	G05	10	2	2	N	N	Y	8	Op	1	1	2
1010	G05	10	2	2	N	N	Y	17	Op	1	1	2
1011	G05	11	1	2	N	N	Y	6	Op	1	1	2
1012	G05	12	0	No cells.					Op	1	1	2
1013	G05	13	2	1	N	N	Y	10	Op	1	1	2
1014	G05	13	2	2	N	N	Y	N/A	Op	1	1	2
1015	G05	14	1	2	N	N	Y	14	Op	1	1	2
1016	G05	15	0	No cells.					Op	1	1	2
1017	G05	16	4	1	N	N	Y	15	Op	1	1	2
1018	G05	16	4	2	N	N	Y	19	Op	1	1	2
1019	G05	16	4	2	N	N	Y	17	Op	1	1	2
1020	G05	16	4	2	N	N	Y	9	Op	1	1	2
1021	G06	1	2	2	N	N	Y	11	Op	1	2	2
1022	G06	1	2	2	N	N	Y	11	Op	1	2	2
1023	G06	2	0	No cells.					Op	1	2	2
1024	G06	3	1	2	N	N	Y	12	Op	1	2	2
1025	G06	4	0	No cells.					Op	1	2	2
1026	G06	5	0	No cells.					Op	1	2	2
1027	G06	6	5	2	N	N	Y	9	Op	1	2	2
1028	G06	6	5	2	N	N	Y	13	Op	1	2	2
1029	G06	6	5	2	N	N	Y	9	Op	1	2	2
1030	G06	6	5	2	N	N	Y	16	Op	1	2	2
1031	G06	6	5	2	N	N	Y	8	Op	1	2	2
1032	G06	7	6	2	N	N	Y	14	Op	1	2	2
1033	G06	7	6	2	N	N	Y	11	Op	1	2	2
1034	G06	7	6	2	N	N	Y	11	Op	1	2	2
1035	G06	7	6	2	N	N	Y	9	Op	1	2	2
1036	G06	7	6	2	N	N	Y	18	Op	1	2	2
1037	G06	7	6	2	N	N	Y	18	Op	1	2	2
1038	G06	8	4	2	N	N	Y	14	Op	1	2	2
1039	G06	8	4	2	N	N	Y	7	Op	1	2	2
1040	G06	8	4	2	N	N	Y	9	Op	1	2	2
1041	G06	8	4	2	N	N	Y	11	Op	1	2	2
1042	G06	9	1	2	N	Y	N	9	Op	1	2	2
1043	G06	10	2	1	N	N	Y	8	Op	1	2	2
1044	G06	10	2	2	N	N	Y	14	Op	1	2	2
1045	G06	11	1	2	N	N	Y	17	Op	1	2	2
1046	G06	12	0	No cells.					Op	1	2	2
1047	G06	13	1	1	Y	N	N	N/A	Op	1	2	2
1048	G06	14	1	2	N	N	Y	11	Op	1	2	2
1049	G06	15	1	1	N	N	Y	18	Op	1	2	2
1050	G06	16	4	1	N	N	Y	14	Op	1	2	2
1051	G06	16	4	1	N	N	Y	10	Op	1	2	2
1052	G06	16	4	2	Y	N	N	N/A	Op	1	2	2
1053	G06	16	4	2	N	N	Y	7	Op	1	2	2
1054	H05	1	0	No cells.					Op	1	1	3
1055	H05	2	0	No cells.					Op	1	1	3
1056	H05	3	0	No cells.					Op	1	1	3
1057	H05	4	0	No cells.					Op	1	1	3
1058	H05	5	0	No cells.					Op	1	1	3
1059	H05	6	0	No cells.					Op	1	1	3
1060	H05	7	0	No cells.					Op	1	1	3
1061	H05	8	0	No cells.					Op	1	1	3
1062	H05	9	4	1	N	N	Y	14	Op	1	1	3
1063	H05	9	4	1	Y	N	N	N/A	Op	1	1	3
1064	H05	9	4	2	N	N	Y	19	Op	1	1	3
1065	H05	9	4	2	N	N	Y	N/A	Op	1	1	3
1066	H05	10	0	No cells.					Op	1	1	3
1067	H05	11	3	1	Y	N	N	N/A	Op	1	1	3
1068	H05	11	3	1	N	N	Y	18	Op	1	1	3
1069	H05	11	3	2	N	N	Y	N/A	Op	1	1	3
1070	H05	12	0	No cells.					Op	1	1	3
1071	H05	13	4	1	N	N	Y	N/A	Op	1	1	3
1072	H05	13	4	2	N	N	Y	N/A	Op	1	1	3
1073	H05	13	4	2	N	N	Y	19	Op	1	1	3
1074	H05	13	4	2	N	N	Y	7	Op	1	1	3
1075	H05	14	6	1	N	N	Y	17	Op	1	1	3
1076	H05	14	6	1	N	N	Y	6	Op	1	1	3
1077	H05	14	6	1	N	N	Y	3	Op	1	1	3
1078	H05	14	6	2	N	N	Y	19	Op	1	1	3
1079	H05	14	6	2	N	N	Y	8	Op	1	1	3
1080	H05	14	6	2	N	N	Y	N/A	Op	1	1	3
1081	H05	15	2	1	N	N	Y	6	Op	1	1	3
1082	H05	15	2	1	N	N	Y	17	Op	1	1	3
1083	H05	16	4	1	N	N	Y	13	Op	1	1	3
1084	H05	16	4	2	N	N	Y	9	Op	1	1	3
1085	H05	16	4	2	N	N	Y	7	Op	1	1	3
1086	H05	16	4	2	N	N	Y	9	Op	1	1	3
1087	H06	1	2	2	N	N	Y	8	Op	1	2	3
1088	H06	1	2	2	N	N	Y	N/A	Op	1	2	3
1089	H06	2	0	No cells.					Op	1	2	3
1090	H06	3	0	No cells.					Op	1	2	3
1091	H06	4	0	No cells.					Op	1	2	3
1092	H06	5	0	No cells.					Op	1	2	3
1093	H06	6	0	No cells.					Op	1	2	3
1094	H06	7	2	1	N	N	Y	19	Op	1	2	3
1095	H06	7	2	2	N	N	Y	14	Op	1	2	3
1096	H06	8	0	No cells.					Op	1	2	3
1097	H06	9	1	2	N	N	Y	9	Op	1	2	3
1098	H06	10	0	No cells.					Op	1	2	3
1099	H06	11	2	2	N	N	Y	9	Op	1	2	3
1100	H06	11	2	2	N	N	Y	7	Op	1	2	3
1101	H06	12	0	No cells.					Op	1	2	3
1102	H06	13	0	No cells.					Op	1	2	3
1103	H06	14	0	No cells.					Op	1	2	3
1104	H06	15	4	1	N	N	Y	8	Op	1	2	3
1105	H06	15	4	2	N	N	Y	9	Op	1	2	3
1106	H06	15	4	2	N	N	Y	14	Op	1	2	3
1107	H06	15	4	2	N	N	Y	7	Op	1	2	3
1108	H06	16	9	1	N	N	Y	5	Op	1	2	3
1109	H06	16	9	1	N	N	Y	N/A	Op	1	2	3
1110	H06	16	9	2	N	N	Y	10	Op	1	2	3
1111	H06	16	9	2	N	N	Y	18	Op	1	2	3
1112	H06	16	9	2	N	N	Y	9	Op	1	2	3
1113	H06	16	9	2	N	N	Y	N/A	Op	1	2	3
1114	H06	16	9	2	N	N	Y	11	Op	1	2	3
1115	H06	16	9	2	N	N	Y	13	Op	1	2	3
1116	H06	16	9	2	N	N	Y	11	Op	1	2	3

## Sheet: Event Breakdown
Cell Type Category	MOI	Cell Number Category	Number of Events	Hyphae	Not-Hyphae and Cell Diameter Enlarged	Crossed With Another Hyphae	% Cell Hyphae	% Cell Hyphae (Crossed with Another Hyphae Excluded)
White	0.5	Total Events	355
White	0.5	No Cell Events	9
White	0.5	Events With 1 or 2 Cells at Start	346	155	146	45	44.7977	51.495
White	0.5	Events With 1 Cell at Start	103	36	44	23	34.9515	45
White	0.5	Events With 2 Cell at Start	243	119	102	22	48.9712	53.8462
White	1	Total Events	602
White	1	No Cell Events	11
White	1	Events With 1 or 2 Cells at Start	591	282	270	39	47.7157	51.087
White	1	Events With 1 Cell at Start	174	70	87	17	40.2299	44.586
White	1	Events With 2 Cell at Start	417	212	183	22	50.8393	53.6709
Opaque	1	Total Events	159
Opaque	1	No Cell Events	36
Opaque	1	Events With 1 or 2 Cells at Start	123	2	112	9	1.62602	1.75439
Opaque	1	Events With 1 Cell at Start	30	0	27	3	0	0
Opaque	1	Events With 2 Cell at Start	93	2	85	6	2.15054	2.29885
Calculation Method							Column E/ Column D	Column E/ (Column D - Column G)

## Sheet: Time to Blue by Category
White Cell, MOI 0.5, either 1 or 2 cells at start, Hyphae	White Cell, MOI 0.5, 1 cell at start, Hyphae	White Cell, MOI 0.5, 2 cells at start, Hyphae	White Cell, MOI 0.5, either 1 or 2 cells at start, Not Hyphae	White Cell, MOI 0.5, 1 cell at start, Not Hyphae	White Cell, MOI 0.5, 2 cells at start, Not Hyphae	White Cell, MOI 1, either 1 or 2 cells at start, Hyphae	White Cell, MOI 1, 1 cell at start, Hyphae	White Cell, MOI 1, 2 cells at start, Hyphae	White Cell, MOI 1, either 1 or 2 cells at start, Not Hyphae	White Cell, MOI 1, 1 cell at start, Not Hyphae	White Cell, MOI 1, 2 cells at start, Not Hyphae	Opaque Cell, MOI 1, either 1 or 2 cells at start, Hyphae	Opaque Cell, MOI 1, 2 cells at start, Hyphae	Opaque Cell, MOI 1, either 1 or 2 cells at start, Not Hyphae	Opaque Cell, MOI 1, 1 cell at start, Not Hyphae	Opaque Cell, MOI 1, 2 cells at start, Not Hyphae
5	5	5	5	5	8	7	7	6	10	10	9	4	4	10	19	10
11	7	11	2	2	10	6	6	6	7	7	12	9	9	8	11	8
5	13	N/A	2	2	11	6	2	4	9	8	8			8	19	8
7	6	3	8	10	2	4	5	7	12	N/A	4			N/A	6	N/A
N/A	2	4	10	N/A	2	7	3	14	8	9	7			4	8	4
3	7	3	11	N/A	N/A	14	6	3	4	7	9			11	12	11
4	2	12	2	16	N/A	3	2	3	7	9	9			19	17	15
3	8	6	2	N/A	19	3	2	3	8	10	2			15	13	11
13	3	7	10	8	20	3	12	4	N/A	N/A	9			11	10	N/A
6	2	3	N/A	8	16	4	8	3	9	N/A	2			N/A	15	N/A
12	5	3	N/A	13	11	6	4	4	7	10	2			N/A	8	19
6	4	8	19	8	11	3	5	8	9	11	9			11	N/A	19
7	14	10	N/A	10	11	4	2	3	9	2	N/A			19	18	8
3	8	2	20	15	11	8	6	2	2	4	9			19	14	9
3	13	9	16	N/A	N/A	3	5	6	9	10	N/A			19	10	19
8	3	3	11	2	13	2	4	4	2	N/A	12			8	14	16
10	7	3	N/A	N/A	8	6	7	5	2	5	2			6	N/A	N/A
2	2	4	16	15	N/A	4	6	2	9	12	13			8	N/A	15
2	4	10	11	10	14	5	4	5	9	9	14			9	18	N/A
9	2	6	11	14	12	2	8	7	10	5	10			19	N/A	9
3	4	2	11	N/A	17	5	4	6	N/A	10	10			16	17	8
3	5	17	N/A	7	N/A	2	10	4	9	8	9			N/A	6	19
4	3	4	N/A	10	N/A	5	2	4	N/A	5	8			15	3	13
10	2	2	13	N/A	11	7	9	2	12	N/A	4			N/A	6	8
6	3	6	8	10	9	6	4	5	2	16	9			12	17	14
2	4	13	N/A	14	15	4	8	3	13	16	15			17	13	10
7	6	5	14	19	10	4	3	2	N/A	8	9			13	19	15
17	5	13	8	11	N/A	2	5	4	N/A	14	8			9	8	4
4	3	3	8	17	15	5	5	3	10	5	9			8	5	13
2	3	5	12	17	15	3	2	8	14	10	13			19	N/A	13
2	3	4	17	13	10	3	9	5	10	13	4			13		9
6	4	8	13	6	N/A	6	9	9	10	N/A	12			8		15
13	8	2	N/A	17	N/A	2	12	2	9	9	12			14		8
5	5	3	N/A	8	6	2	5	2	11	N/A	2			10		17
13	3	11	11	2	10	4	14	6	8	3	N/A			15		6
3	3	2	9	15	8	3	5	5	4	14	2			4		N/A
5		9	15	N/A	12	8	11	4	9	N/A	9			13		14
8		6	10	11	14	5	8	6	15	13	7			13		19
3		3	8	9	5	9	6	4	2	14	N/A			9		17
4		4	N/A	15	15	2	6	2	4	N/A	3			15		9
8		7	15	3	10	2	3	3	9	11	9			8		11
2		9	15	7	N/A	6	9	4	8	12	3			17		11
5		6	10	8	12	2	3	4	9	7	12			6		12
2		9	10	9	12	5	6	2	13	10	6			10		9
3		10	N/A	9	19	4	3	8	4	13	N/A			N/A		13
11		6	N/A	11	N/A	6	9	8	12	10	8			14		9
4		7	6	N/A	9	4	5	12	10	3	6			15		16
2		7	10	13	10	2	4	5	12	14	11			19		8
9		6	8	11	8	3	9	3	2	8	10			17		14
6		4	12	N/A	10	4	3	2	N/A	N/A	12			9		11
3		13	15	8	15	4	3	5	5	9	14			11		11
4		12	N/A	7	15	2	2	5	12	12	7			11		9
7		2	14	6	5	8	10	5	9	2	12			12		18
9		2	2	N/A	5	8	2	5	5	2	12			9		18
14		5	N/A	14	8	12	13	4	N/A	N/A	15			13		14
6		5	5	10	11	12	2	4	2	8	16			9		7
9		3	15	14	13	8	4	9	9	8	13			16		9
8		4	10	N/A	9	5	5	3	7	10	5			8		11
10		8	15	N/A	14	3	6	7	N/A	14	4			14		14
13		3	10	10	6	2	4	3	3	11	9			11		17
3		8	N/A	9	15	5	4	4	10	17	N/A			11		11
6		4	12	10	13	5	3	6	8	15	8			9		N/A
7		9	12	9	5	5	12	6	5	9	6			18		7
7		10	19	8	10	4	11	7	9	18	N/A			18		19
2		3	14	16	13	5	12	11	3	6	5			14		N/A
4		2	N/A	N/A	12	5	3	8	N/A	11	7			7		N/A
7		3	9	15	12	4	2	8	16	12	13			9		N/A
6		8	N/A		14	2	5	11	16	9	11			11		19
4		12	7		11	4	7	4	12	7	N/A			8		7
13		3	10		14	6	8	11	8	13	5			14		19
12		2	10		20	9		4	6	15	15			17		8
2		3	8		12	3		8	14	17	13			N/A		N/A
4		5	10		15	7		9	N/A	11	10			11		9
5		6	15		16	5		2	8	14	12			18		7
2		7	15		9	4		2	6	12	12			14		9
2		4	5		11	3		5	11	3	10			10		8
5		15	5		10	7		3	10	12	7			N/A		N/A
5		9	N/A		10	6		5	12	13	6			7		14
3		2	8		15	4		3	14	12	8			14		9
4		5	11		N/A	4		4	7	13	11			N/A		9
8		5	13		N/A	6		11	12	N/A	6			19		7
3		13	9		15	8		7	5	2	N/A			N/A		9
3		9	14		11	4		2	10	N/A	11			N/A		14
8		10	6		12	10		4	13	7	13			18		7
4		7	10		2	2		6	N/A	10	14			N/A		10
9		9	14		12	6		3	9	2	15			N/A		18
10		6	19		13	7		13	N/A	8	3			N/A		9
3		5	11		11	11		8	3	4	3			19		N/A
2		6	15		8	8		4	12	2	N/A			7		11
3		4	17		13	8		5	15	6	N/A			17		13
2		9	13		3	9		3	16	8	N/A			6		11
8		3	5		5	11		2	13	12	3			3
12		5	10		9	4		3	5	8	11			19
3		6	13		9	11		4	4	6	15			8
3		4	17		10	4		4	9	9	N/A			N/A
2		5	12		5	8		7	N/A	14	11			6
3		3	12		7	4		8	8	12	N/A			17
5		2	13		13	8		20	6	14	17			13
6		6	6		10	9		7	N/A	N/A	14			9
7		4	17		12	2		7	14	7	17			7
4		4	14		13	2		11	N/A	9	18			9
6		6	8		13	3		11	13	8	18			8
5		4	2		3	5		7	5	9	8			N/A
4		2	15		9	5		7	7	10	14			19
15		3	11		11	3		3	13		4			14
9		8	N/A		9	5		8	14		10			9
2		10	11		3	3		4	N/A		13			9
5		6	9		2	4		7	11		11			7
5		11	14		14	11		9	N/A		8			8
3		9	20		8	5		5	5		7			9
13		3	12		N/A	7		5	15		11			14
9		5	15		12	2		2	13		12			7
10		3	16		6	4		2	11		13			5
7		9	9		10	6		7	12		4			N/A
9		5	11		13	3		7	7		12			10
6		2	10		5	13		14	10		14			18
5		5	15		12	8		2	10		8			9
6		2	10		9	4		8	12		12			N/A
4		5	15		15	5		5	13		2			11
9			N/A		15	2		7	10		10			13
3			N/A		7	3		13	3		12			11
5			3		N/A	9		6	14		10
6			15		10	2		2	8		10
4			11		6	3		5	N/A		6
5			12			4		6	9		10
3			2			4		3	12		14
3			12			7		2	10		6
2			7			9		4	12		14
6			13			8		10	2		8
4			11			20		2	7		14
4			8			7		2	6		9
6			9			12		5	2		3
3			9			7		10	N/A		7
4			11			11		9	8		11
4			N/A			11		2	11		N/A
2			13			5		2	6		2
3			11			7		6	N/A		11
8			N/A			14		5	11		N/A
10			8			5		11	13		11
6			8			7		4	14		9
11			13			3		11	8		3
8			3			8		5	15		4
5			7			4		5	8		13
9			6			7		5	3		10
3			5			9		6	10		11
5			9			5		4	3		9
3			9			5		5	14		16
3			10			2		9	11		13
3			5			2		11	17		N/A
9			7			7		7	N/A		13
5			13			11		5	15		4
2			10			8		5	9		10
5			12			7		5	N/A		8
2			13			14		3	N/A		5
5			N/A			2		6	3		7
			13			8		8	11		5
			14			5		2	15		15
			3			7		3	18		2
			9			13		6	6		13
			11			6		4	N/A		9
			9			6		6	11		12
			10			6		2	N/A		3
			3			2		3	17		5
			14			5		4	14		3
			2			6		9	17		15
			14			3		4	18		8
			N/A			2		2	18		11
			8			3		5	11		2
			N/A			4		2	12		12
			N/A			10		8	9		7
			12			2		10	8		13
			6			2		7	14		10
			10			5		9	4		9
			9			9		7	10		11
			10			3		13	13		6
			10			10		10	11		12
			9			9		2	8		12
			13			2		3	7		13
			5			2		8	11		4
			12			6		2	12		8
			8			5		2	13		13
			9			6		9	4		14
			16			3		6	12		4
			N/A			9		2	14		11
			15			11		12	7		12
			15			4		6	8		14
			15			11		5	12		12
			7			5		10	2		14
			N/A			5		7	10		9
			10			5		7	12		2
			6			5		11	13		11
						4		8	15		9
						9		4	17		10
						6		5	11		13
						4		7	14		9
						5		2	10		8
						9		3	10		13
						11		4	6		8
						7		4	10		15
						5		10	14		2
						5		8	6		N/A
						5		4	12		10
						3		6	3		13
						6		4	12		7
						8		3	13		7
						2		3	14
						3		2	8
						6		7	14
						4		2	9
						6		6	3
						2		7	7
						3		3	11
						4			N/A
						9			2
						4			11
						3			12
						3			N/A
						2			11
						2			9
						5			3
						2			4
						8			13
						10			10
						10			13
						7			N/A
						9			11
						7			9
						13			16
						10			2
						2			13
						2			N/A
						3			7
						8			N/A
						2			13
						2			4
						9			10
						6			10
						2			2
						13			8
						12			5
						6			7
						2			5
						5			15
						4			2
						5			8
						6			13
						4			9
						4			12
						10			4
						7			2
						7			3
						11			5
						8			3
						4			15
						5			6
						7			8
						3			11
						2			2
						3			8
						4			12
						4			7
						12			13
						11			12
						12			8
						10			10
						3			9
						2			6
						8			11
						4			6
						6			12
						5			12
						4			13
						3			4
						3			8
						2			13
						7			14
						2			9
						6			4
						7			11
						8			12
						7			14
						3			14
									12
									14
									N/A
									12
									14
									9
									7
									2
									11
									9
									8
									9
									10
									13
									9
									8
									13
									9
									8
									15
									2
									N/A
									10
									13
									7
									10
									7

## Sheet: Time to Blue Raw Counts
Time to Blue by Time Point	White Cell, MOI 0.5, either 1 or 2 cells at start, Hyphae	White Cell, MOI 0.5, 1 cell at start, Hyphae	White Cell, MOI 0.5, 2 cells at start, Hyphae	White Cell, MOI 0.5, either 1 or 2 cells at start, Not Hyphae	White Cell, MOI 0.5, 1 cell at start, Not Hyphae	White Cell, MOI 0.5, 2 cells at start, Not Hyphae	White Cell, MOI 1, either 1 or 2 cells at start, Hyphae	White Cell, MOI 1, 1 cell at start, Hyphae	White Cell, MOI 1, 2 cells at start, Hyphae	White Cell, MOI 1, either 1 or 2 cells at start, Not Hyphae	White Cell, MOI 1, 1 cell at start, Not Hyphae	White Cell, MOI 1, 2 cells at start, Not Hyphae	Opaque Cell, MOI 1, either 1 or 2 cells at start, Hyphae	Opaque Cell, MOI 1, 2 cells at start, Hyphae	Opaque Cell, MOI 1, either 1 or 2 cells at start, Not Hyphae	Opaque Cell, MOI 1, 1 cell at start, Not Hyphae	Opaque Cell, MOI 1, 2 cells at start, Not Hyphae
Total Events	155	36	119	191	67	124	282	70	212	309	104	205	2	2	121	30	91
2	20	6	14	8	4	4	43	10	33	18	6	12	0	0	0	0	0
3	29	9	20	4	1	3	35	9	26	12	3	9	0	0	1	1	0
4	19	5	14	0	0	0	42	9	33	12	2	10	1	1	2	0	2
5	20	5	15	8	1	7	39	10	29	10	4	6	0	0	1	1	0
6	16	2	14	6	2	4	28	8	20	11	3	8	0	0	4	3	1
7	9	3	6	5	3	2	25	3	22	17	6	11	0	0	6	0	6
8	9	3	6	14	7	7	21	5	16	25	10	15	0	0	12	3	9
9	11	0	11	14	5	9	15	6	9	31	10	21	1	1	14	0	14
10	6	0	6	22	8	14	8	2	6	26	11	15	0	0	5	2	3
11	3	0	3	16	4	12	12	2	10	21	5	16	0	0	11	1	10
12	3	0	3	12	0	12	6	4	2	29	9	20	0	0	2	1	1
13	6	2	4	13	3	10	4	1	3	24	6	18	0	0	7	2	5
14	1	1	0	10	4	6	3	1	2	20	8	12	0	0	9	2	7
15	1	0	1	17	5	12	0	0	0	10	2	8	0	0	5	1	4
16	0	0	0	4	2	2	0	0	0	4	2	2	0	0	2	0	2
17	1	0	1	4	3	1	0	0	0	4	2	2	0	0	6	3	3
18	0	0	0	0	0	0	0	0	0	3	1	2	0	0	5	2	3
19	0	0	0	3	1	2	0	0	0	0	0	0	0	0	11	3	8
20	0	0	0	2	0	2	1	0	1	0	0	0	0	0	0	0	0
N/A	1	0	1	29	14	15	0	0	0	32	14	18	0	0	18	5	13

## Sheet: Time to Blue Cumulative Percent
By Time (hr)	White Cell, MOI 0.5, either 1 or 2 cells at start, Hyphae	White Cell, MOI 0.5, 1 cell at start, Hyphae	White Cell, MOI 0.5, 2 cells at start, Hyphae	White Cell, MOI 0.5, either 1 or 2 cells at start, Not Hyphae	White Cell, MOI 0.5, 1 cell at start, Not Hyphae	White Cell, MOI 0.5, 2 cells at start, Not Hyphae	White Cell, MOI 1, either 1 or 2 cells at start, Hyphae	White Cell, MOI 1, 1 cell at start, Hyphae	White Cell, MOI 1, 2 cells at start, Hyphae	White Cell, MOI 1, either 1 or 2 cells at start, Not Hyphae	White Cell, MOI 1, 1 cell at start, Not Hyphae	White Cell, MOI 1, 2 cells at start, Not Hyphae	Opaque Cell, MOI 1, either 1 or 2 cells at start, Hyphae	Opaque Cell, MOI 1, 2 cells at start, Hyphae	Opaque Cell, MOI 1, either 1 or 2 cells at start, Not Hyphae	Opaque Cell, MOI 1, 1 cell at start, Not Hyphae	Opaque Cell, MOI 1, 2 cells at start, Not Hyphae
2	12.9032	16.6667	11.7647	4.18848	5.97015	3.22581	15.2482	14.2857	15.566	5.82524	5.76923	5.85366	0	0	0	0	0
3	31.6129	41.6667	28.5714	6.28272	7.46269	5.64516	27.6596	27.1429	27.8302	9.70874	8.65385	10.2439	0	0	0.826446	3.33333	0
4	43.871	55.5556	40.3361	6.28272	7.46269	5.64516	42.5532	40	43.3962	13.5922	10.5769	15.122	50	50	2.47934	3.33333	2.1978
5	56.7742	69.4444	52.9412	10.4712	8.95522	11.2903	56.383	54.2857	57.0755	16.8285	14.4231	18.0488	50	50	3.30579	6.66667	2.1978
6	67.0968	75	64.7059	13.6126	11.9403	14.5161	66.3121	65.7143	66.5094	20.3883	17.3077	21.9512	50	50	6.61157	16.6667	3.2967
7	72.9032	83.3333	69.7479	16.2304	16.4179	16.129	75.1773	70	76.8868	25.89	23.0769	27.3171	50	50	11.5702	16.6667	9.89011
8	78.7097	91.6667	74.7899	23.5602	26.8657	21.7742	82.6241	77.1429	84.434	33.9806	32.6923	34.6341	50	50	21.4876	26.6667	19.7802
9	85.8065	91.6667	84.0336	30.8901	34.3284	29.0323	87.9433	85.7143	88.6792	44.0129	42.3077	44.878	100	100	33.0579	26.6667	35.1648
10	89.6774	91.6667	89.0756	42.4084	46.2687	40.3226	90.7801	88.5714	91.5094	52.4272	52.8846	52.1951	100	100	37.1901	33.3333	38.4615
11	91.6129	91.6667	91.5966	50.7853	52.2388	50	95.0355	91.4286	96.2264	59.2233	57.6923	60	100	100	46.281	36.6667	49.4505
12	93.5484	91.6667	94.1176	57.0681	52.2388	59.6774	97.1631	97.1429	97.1698	68.6084	66.3462	69.7561	100	100	47.9339	40	50.5495
13	97.4194	97.2222	97.479	63.8743	56.7164	67.7419	98.5816	98.5714	98.5849	76.3754	72.1154	78.5366	100	100	53.719	46.6667	56.044
14	98.0645	100	97.479	69.1099	62.6866	72.5806	99.6454	100	99.5283	82.8479	79.8077	84.3902	100	100	61.157	53.3333	63.7363
15	98.7097	100	98.3193	78.0105	70.1493	82.2581	99.6454	100	99.5283	86.0841	81.7308	88.2927	100	100	65.2893	56.6667	68.1319
16	98.7097	100	98.3193	80.1047	73.1343	83.871	99.6454	100	99.5283	87.3786	83.6538	89.2683	100	100	66.9421	56.6667	70.3297
17	99.3548	100	99.1597	82.199	77.6119	84.6774	99.6454	100	99.5283	88.6731	85.5769	90.2439	100	100	71.9008	66.6667	73.6264
18	99.3548	100	99.1597	82.199	77.6119	84.6774	99.6454	100	99.5283	89.644	86.5385	91.2195	100	100	76.0331	73.3333	76.9231
19	99.3548	100	99.1597	83.7696	79.1045	86.2903	99.6454	100	99.5283	89.644	86.5385	91.2195	100	100	85.124	83.3333	85.7143
20	99.3548	100	99.1597	84.8168	79.1045	87.9032	100	100	100	89.644	86.5385	91.2195	100	100	85.124	83.3333	85.7143
with N/A	100	100	100	100	100	100	100	100	100	100	100	100	100	100	100	100	100
