# Supplementary material for: Response of Candida albicans white and opaque cells to phagocytosis by macrophages suggests that opaque cells are “pre-adapted”
Source: mSphere. 2025 Dec 18;11(1):e00690-25. doi: 10.1128/msphere.00690-25 (PMC12838362; doi:10.1128/msphere.00690-25)
Supplement: File S2 — Processed, transformed RNA-seq data for the macrophage co-incubation experiment. [file msphere.00690-25-s0002.xlsx]

## Sheet: Caption
File S2: An MS Excel file with the processed, transformed RNA-seq data for the macrophage co-incubation experiment with the requirement for genes with four-fold log2 fold changes (L2FC) between conditions to have a Padj less than or equal to 0.05 applied. Genes in the indicated L2FC range which did not meet the required Padj threshold had their L2FC values set to zero. This file also contains gen…

## Sheet: Guide
Tab	Notes
Guide	A guide to the various sheets in this File.
ORF Stat Threshold Applied	Differential expression (log2, L2FC) and Padj values for comparisons between different strains and/or conditions. Differential expression for all relevant comparisons were modeled using the PyDESeq2 implementation of the DESeq2 statistical methods. The C. albicans a/α white cell “macrophage-enriched” set previously reported by Pountain and colleagues is included to allow for comparisons with that…
Gene Counts for DE Comparisons	Numbers of genes that are shared between indicated groups of genes. Core Category is the first group being considered, Comparison Category is the second group being considered. UNDER and OVER are the probability of having (UNDER) at most the number of genes that map (e.g. 0 or 1 or 2 or…. # mapped) and (OVER) at least one more than number of genes that mapped (so 1 - UNDER value). In other words,…
Gene Lists Macrophage ENR	Lists of genes in various categories associate to the Macrophage Enriched analysis (e.g. Opaque cell "macrophage enriched", Opaque cell “macrophage-maintained” We have used the Gene Name where possible and the orf19 designation for genes lacking a name.
Gene Lists Cell Type ENR	Lists of genes in various categories associated to the Cell Type Enriched analysis (e.g. "Opaque Cell Enrichment Maintained, Up-Regulated in Both Cell Types") . We have used the Gene Name where possible and the orf19 designation for genes lacking a name. We have indicated wihch columns correspond to groups identified in Figure 4a.
Norm Read Counts	Normalized Read Counts for the indiviudal samples. Normalization of raw counts was performed using the default size factor method in PyDESeq2
Alternative Thresholds	Numbers of white- and opaque-enriched genes in the 0h and 2h Macrophage samples when different fold change and Padj thresholds are applied.
Differential Expression	Differential expression (log2, L2FC) and Padj values for comparisons between different strains and/or conditions. Differential expression for all relevant comparisons were modeled using the PyDESeq2 implementation of the DESeq2 statistical methods. The C. albicans a/α white cell “macrophage-enriched” set previously reported by Pountain and colleagues (Columns Y and Z) is included to allow for com…

## Sheet: ORF Stat Threshold Applied
Gene Information	Gene Information	Gene Information	Gene Information	Gene Information	Gene Information	L2FC	L2FC	L2FC	L2FC	L2FC	L2FC	L2FC	L2FC	L2FC	L2FC	Padj	Padj	Padj	Padj	Padj	Padj	Padj	Padj	Padj	Padj
Geneid	ORF#	KEGG	Feature Type	Annotation	Name (or orf19)	Opaque 0h vs White 0h	Opaque 2h MΦ vs White 2h MΦ	Opaque 2h noMΦ vs White 2h noMΦ	Opaque 2h MΦ vs Opaque 0h	Opaque 2h noMΦ vs Opaque 0h	White 2h MΦ vs White 0h	White 2h noMΦ vs White 0h	Opaque 2h MΦ vs Opaque 2h noMΦ	White 2h MΦ vs White 2h noMΦ	Pountain et al MΦ vs no MΦ dataset	Opaque 0h vs White 0h	Opaque 2h MΦ vs White 2h MΦ	Opaque 2h noMΦ vs White 2h noMΦ	Opaque 2h MΦ vs Opaque 0h	Opaque 2h noMΦ vs Opaque 0h	White 2h MΦ vs White 0h	White 2h noMΦ vs White 0h	Opaque 2h MΦ vs Opaque 2h noMΦ	White 2h MΦ vs White 2h noMΦ	Pountain et al MΦ vs no MΦ dataset
C1_00020C_A	orf19.6114	CAALFM_C100020CA	ORF	Protein of unknown function; transcript detected on high-resolution tiling arrays	orf19.6114	0.406308	-0.468298	-0.574613	-1.01015	-1.31871	-0.135541	-0.337792	0.308567	0.202251	0.347263	0.367906	0.434679	0.568721	0.00404182	0.000110944	0.775027	0.409589	0.63853	0.864563	4.92042e-05
C1_00040W_A	orf19.6112	CAALFM_C100040WA	ORF	Putative transcription factor; Med2 mediator domain; activates transcription in 1-hybrid assay in S. cerevisiae; repressed by Efg1; member of a family of telomere-proximal genes; Tbf1-induced	CTA2	1.1692	-0.229688	-0.0613703	-0.445754	-0.0691549	0.953138	1.16142	-0.376599	-0.208281	-0.874384	0.00808089	0.805057	0.999172	0.325362	0.898127	0.0229285	0.00422038	0.615565	0.884162	1.02061e-16
C1_00060W_A	orf19.6109	CAALFM_C100060WA	ORF	Transcriptional corepressor; represses filamentous growth; regulates switching; role in germ tube induction, farnesol response; in repression pathways with Nrg1, Rfg1; farnesol upregulated in biofilm; rat catheter, Spider biofilm repressed	TUP1	0.328614	0.287606	0.40282	-0.565532	-0.958004	-0.524525	-1.03221	0.392472	0.507686	-0.0667418	0.282707	0.51277	0.56572	0.0239027	5.3187e-05	0.0393665	1.03859e-05	0.265241	0.162627	0.442025
C1_00070W_A	orf19.6105	CAALFM_C100070WA	ORF	Mevalonate diphosphate decarboxylase; functional homolog of S. cerevisiae Erg19; possible drug target; regulated by carbon source, yeast-hypha switch, growth phase, antifungals; gene has intron; rat catheter, Spider biofilm repressed	MVD	0.803109	0.309183	0.474417	0.409796	1.17195	0.903722	1.50064	-0.762151	-0.596918	-0.545187	0.0149292	0.584685	0.608372	0.210025	5.61369e-05	0.00257547	1.15982e-07	0.0354023	0.190515	2.01215e-11
C1_00080C_A	orf19.6102	CAALFM_C100080CA	ORF	Protein involved in regulation of carbonic anhydrases; controls CO2 sensing; bZIP domain-containing transcription factor of the ATF/CREB family; null mutant displays slow growth, abnormal colony morphology and invasive growth	RCA1	1.12608	-0.608358	-0.200486	-1.29755	-0.968756	0.436889	0.357807	-0.32879	0.0790815	0.104107	0.00356593	0.277062	0.999172	0.000266161	0.00808067	0.290069	0.39701	0.628468	0.956435	0.432542
C1_00090W_A	orf19.6103	CAALFM_C100090WA	ORF	Ortholog(s) have role in ascospore formation, ascospore wall assembly, ascospore-type prospore membrane formation and cytosol, prospore membrane localization	orf19.6103	0	0	0	0	-0.782477	-1.81173	-0.223377	-1.48282	-1.58835	-0.553572	0.109272	0.394735	0.633108	0.206017	0.695551	0.428583	0.923383	0.630784	NA	0.0703803
C1_00100C_A	orf19.6100	CAALFM_C100100CA	ORF	Cardiolipin synthase; ortholog of S. cerevisiae Crd1; transcript is upregulated in clinical isolates from HIV+ patients with oral candidiasis; mutants are viable; Spider biofilm repressed	orf19.6100	0.116811	-0.545341	-0.673765	0.265774	0.224021	0.927925	1.0146	0.0417525	-0.0866711	-0.172016	0.828441	0.33381	0.37729	0.518392	0.598368	0.00957818	0.00395098	0.965395	0.951834	0.244297
C1_00110W_A	orf19.6099	CAALFM_C100110WA	ORF	Chaperonin-containing T-complex subunit; role in hyphal morphogenesis, particularly starvation-induced; essential; expression in S. cerevisiae inhibits Ras2-mediated pathways; CCT8 and TRP1 overlap; Spider biofilm repressed	CCT8	0.504795	0.0310286	0.436587	0.974808	1.30762	1.44857	1.37583	-0.332809	0.072749	-0.364809	0.183385	0.977061	0.74512	0.00177033	1.53324e-05	1.26816e-06	4.10964e-06	0.543213	0.954885	6.61598e-07
C1_00120C_A	orf19.6096	CAALFM_C100120CA	ORF	Phosphoribosylanthranilate isomerase; tryptophan biosynthesis; expected unifunctional, unlike trifunctional enzyme of some other fungi; complements E. coli trpC, S. cerevisiae trp1 mutant; CCT1 and TRP1 overlap; Spider biofilm repressed	TRP1	0.254086	-0.396897	0.165059	0.459251	1.07976	1.11023	1.16878	-0.620505	-0.0585486	0.252604	0.528745	0.429934	0.999172	0.148499	0.000181371	0.000117722	4.01933e-05	0.103494	0.960982	0.0232666
C1_00130C_A	orf19.6094	CAALFM_C100130CA	ORF	Subunit of GARP (Golgi-associated retrograde protein) complex, which has roles in Golgi to vacuole transport, cellular sphingolipid homeostasis, retrograde transport, and filamentous growth	VPS53	0.310565	-0.240844	-0.169568	-0.447909	-0.539905	0.103501	-0.0597715	0.0919959	0.163272	0.118742	0.611248	0.812255	0.999172	0.36076	0.263065	0.867903	0.918995	0.937756	0.925737	0.255367
C1_00140W_A	orf19.6092	CAALFM_C100140WA	ORF	Kelch repeat domain-containing protein; localizes to sites of polarized growth; mutant colonies exhibit slightly decreased filamentation ratio; not required for buccal epithelial cell adherence or virulence in mice	KEL1	-0.113597	0.417288	0.617575	1.53744	1.24729	1.00655	0.516116	0.290148	0.490435	0.296736	0.808723	0.412429	0.306724	1.40865e-07	2.46996e-05	0.000845463	0.113497	0.598389	0.357281	7.34873e-05
C1_00150C_A	orf19.6091	CAALFM_C100150CA	ORF	Beta-arrestin-like protein; involved in pH response; required for pathogenesis, activation of Rim101 and alkaline pH-induced hyphal growth; colony morphology-related gene regulation by Ssn6p negative feedback regulation target	RIM8	-0.999636	-0.298348	0.0518497	1.25978	0.647773	0.558493	-0.403713	0.612008	0.962206	0.547046	0.034643	0.728255	0.999172	0.00266122	0.153464	0.222992	0.400403	0.318067	0.0894739	0.00118349
C1_00160C_A	orf19.6090	CAALFM_C100160CA	ORF	Putative nucleolar protein with a predicted role in pre-rRNA processing and ribosome biogenesis; repressed by nitric oxide; required for flow model biofilm formation; Spider biofilm repressed	orf19.6090	0.662416	-0.486829	0.134106	0.30179	0.7919	1.45103	1.32021	-0.49011	0.130825	-0.570271	0.184597	0.511389	0.999172	0.529959	0.066871	0.000343348	0.00117892	0.47476	0.93566	4.99922e-20
C1_00170W_A	orf19.6086	CAALFM_C100170WA	ORF	Putative 2-isopropylmalate synthase; involved in resistance to caspofungin and anidulafungin; regulated by NRG1, MIG1, TUP1, GCN4; induced by human whole blood or PMNs; macrophage/pseudohyphal-repressed after 16h; Spider biofilm repressed	LEU4	1.5845	0.537884	0.511241	-1.15086	-1.38901	-0.104242	-0.31575	0.238151	0.211508	0.0931162	0.00076867	0.509346	0.890242	0.0119401	0.00195001	0.872309	0.570773	0.810322	0.900027	0.475196
C1_00180W_A	orf19.6085	CAALFM_C100180WA	ORF	Ribosomal protein; transposon mutation affects filamentous growth; repressed upon phagocytosis by murine macrophages; Hap43-induced; Spider biofilm repressed	RPL16A	0.145228	-0.282092	0.178073	0.110609	0.850636	0.537928	0.817791	-0.740027	-0.279862	-0.359425	0.763728	0.662793	0.999172	0.779051	0.0091934	0.12383	0.0124119	0.0681553	0.740235	1.13489e-09
C1_00190C_A	orf19.6084	CAALFM_C100190CA	ORF	Protein of unknown function; flow model biofilm induced; Spider biofilm induced	orf19.6084	1.9837	-0.034729	-0.228836	1.22295	-2.84903	3.24138	-0.636496	4.07198	3.87788	3.97205	0.0531816	0.993554	0.999172	0.20142	0.00164373	0.000216908	0.573343	8.87688e-06	4.26278e-05	2.22845e-34
C1_00200C_A	orf19.6083	CAALFM_C100200CA	ORF	Has domain(s) with predicted RNA binding, nucleic acid binding activity	orf19.6083	1.16843	0.0496122	-0.213149	-0.112576	0.118785	1.00624	1.50036	-0.231362	-0.494123	0.947061	0.0146333	0.973821	0.999172	0.836397	0.833807	0.024873	0.000407662	0.806586	0.613057	0.00101552
C1_00210C_A	orf19.6082	CAALFM_C100210CA	ORF	Ortholog(s) have unfolded protein binding activity, role in protein folding, protein localization to cell surface and endoplasmic reticulum membrane localization	orf19.6082	2.25877	-0.582274	0.164059	-2.22919	-1.94132	0.611851	0.153393	-0.287875	0.458458	0.554325	0.000393985	0.632568	0.999172	0.000223351	0.00147682	0.398947	0.852857	0.835796	0.800713	6.10891e-13
C1_00220W_A	orf19.6081	CAALFM_C100220WA	ORF	Glycosidase; role in vaginal not systemic infection (low pH not neutral); low pH, high iron, fluconazole, Hap43-induced; Rim101-repressed at pH8; rat catheter biofilm induced; Bcr1-repressed in RPMI a/a biofilms	PHR2	0.565331	0.272537	0.0455092	1.02904	-1.80466	1.32183	-1.28484	2.8337	2.60667	2.01659	0.0298234	0.511551	0.999172	4.10438e-06	4.49064e-17	1.24646e-09	4.18181e-09	1.98696e-41	1.84317e-34	1.12525e-94
C1_00230C_A	orf19.6080	CAALFM_C100230CA	ORF	Ortholog(s) have GDP-dissociation inhibitor activity, GTPase activator activity, role in mitotic spindle orientation checkpoint signaling, negative regulation of exit from mitosis and Bfa1-Bub2 complex, spindle pole body localization	BFA1	0.412701	0.00135199	0.189647	-0.768481	-0.976282	-0.357133	-0.753228	0.207801	0.396096	0.160007	0.242279	0.999782	0.996306	0.00783244	0.000519549	0.271002	0.00917509	0.721045	0.480808	0.193019
C1_00270W_A	orf19.6079	CAALFM_C100270WA	ORF	Predicted ORF in retrotransposon Tca8 with similarity to the Gag region encoding nucleocapsid-like protein; repressed by ciclopirox olamine; filament induced; regulated by Rfg1, Tup1; overlaps orf19.6078.1	orf19.6079	0.408288	-1.47292	-0.362296	2.15939	2.4297	4.0406	3.20028	-0.270311	0.840317	-1.51939	0.752172	0.220558	0.999172	0.0108872	0.00367348	3.22416e-07	7.03429e-05	0.889907	0.659126	4.88936e-06
C1_00290W_A	orf19.6078	CAALFM_C100290WA	ORF	Predicted ORF in retrotransposon Tca8 with similarity to the Pol region of retrotransposons encoding reverse transcriptase, protease and integrase; downregulated in response to ciclopirox olamine; F-12/CO2 early biofilm induced	POL93	0.426043	-0.726608	-0.561402	4.12111	3.30139	5.27376	4.28884	0.819718	0.984923	-0.335256	0.610013	0.454208	0.942763	2.55703e-14	1.45626e-09	1.43945e-23	7.90293e-16	0.332774	0.290709	0.0280915
C1_00310W_A	orf19.6077	CAALFM_C100310WA	ORF	Putative protein of unknown function; shows colony morphology-related gene regulation by Ssn6p	orf19.6077	0.659061	0.446754	-0.564733	0.382569	-0.900071	0.594876	0.323723	1.28264	0.271153	1.16554	0.109758	0.464241	0.587364	0.327818	0.0115313	0.116368	0.432512	0.000603157	0.785213	2.53358e-21
C1_00320W_A	orf19.6076	CAALFM_C100320WA	ORF	Ortholog(s) have cargo adaptor activity, role in intracellular protein transport, retrograde transport, endosome to Golgi and endosome, retromer complex, retromer, cargo-selective complex localization	orf19.6076	0.964593	-0.710132	0.160968	-0.301639	0.168239	1.37309	0.971864	-0.469878	0.401223	-0.0048149	0.0514366	0.285362	0.999172	0.55232	0.757526	0.00141971	0.0293135	0.530716	0.704037	0.977792
C1_00330C_A	orf19.6075	CAALFM_C100330CA	ORF	Putative CCR4-Not complex transcription factor; ortholog of S. cerevisiae Cdc36; Hap43-repressed gene	orf19.6075	-0.0810717	-0.419123	-0.247037	0.0872641	0.20873	0.425315	0.374695	-0.121466	0.0506195	-0.0119529	0.824826	0.24746	0.927804	0.765916	0.452569	0.0975718	0.14887	0.818252	0.957084	0.933869
C1_00340W_A	orf19.6074	CAALFM_C100340WA	ORF	Essential protein involved in regulation of MTL gene expression; hemoglobin-regulated inhibitor of white-opaque switching, may affect survival in host; activator of MTLalpha1 and MTLalpha2; transcript activated by hemoglobin	HBR1	1.58397	-0.690716	-0.191676	-1.75319	-1.30618	0.521492	0.469463	-0.447011	0.0520298	-0.258883	0.012815	0.506925	0.999172	0.00248859	0.0287709	0.452294	0.498819	0.699591	0.983078	0.00245377
C1_00350C_A	orf19.6073	CAALFM_C100350CA	ORF	Heme oxygenase; utilization of hemin iron; transcript induced by heat, low iron, or hemin; repressed by Efg1; induced by low iron; upregulated by Rim101 at pH 8; Hap43-induced; Spider and flow model biofilm induced	HMX1	-1.32085	-0.289472	0.0820782	-2.0681	-0.60375	-3.09948	-2.00668	-1.46435	-1.0928	0.518039	1.86577e-05	0.633635	0.999172	6.34752e-13	0.059732	1.03591e-28	1.74409e-12	1.72742e-06	0.00154174	8.80584e-17
C1_00360W_A	orf19.6072	CAALFM_C100360WA	ORF	Essential protein with similarity to S. cerevisiae Cdc13p, involved in telomere maintenance	CDC13	0.0899882	-0.490258	-0.323986	1.54019	1.81983	2.12044	2.23381	-0.279643	-0.113371	-0.215275	0.91655	0.608633	0.996469	0.00268782	0.000275747	1.39848e-05	3.47649e-06	0.794983	0.954885	0.134492
C1_00370W_A	orf19.6072.1	CAALFM_C100370WA	ORF	Protein of unknown function	orf19.6072.1	-0.00274651	0.105474	0.0314292	-0.300756	-0.463474	-0.408976	-0.49765	0.162718	0.0886735	-0.14145	0.998218	0.925313	0.999172	0.523372	0.305306	0.388501	0.271533	0.863508	0.956435	0.674987
C1_00380C_A	orf19.6071	CAALFM_C100380CA	ORF	Ortholog(s) have peptide alpha-N-acetyltransferase activity and role in N-terminal peptidyl-methionine acetylation, cytoskeleton organization, mitochondrion inheritance, regulation of actin cytoskeleton organization	NAA25	0.523901	0.341874	0.303019	-0.569589	-1.23888	-0.387562	-1.018	0.669294	0.630438	0.439261	0.277786	0.657832	0.979151	0.172215	0.00117923	0.393089	0.00906813	0.217158	0.349691	1.23948e-05
C1_00390W_A	orf19.6070	CAALFM_C100390WA	ORF	Putative sodium transporter; induced by ciclopirox olamine; alkaline induced by Rim101; repressed by high-level peroxide stress; induced in oral candidiasis clinical isolates; possibly essential gene; rat catheter and Spider biofilm induced	ENA2	-0.138465	0.691282	-0.624628	-0.678332	-1.82082	-1.50808	-1.33465	1.14248	-0.173426	-0.430851	0.804111	0.20175	0.527473	0.0791601	1.83944e-07	2.12981e-05	0.000184365	0.0056819	0.897727	3.27454e-10
C1_00400W_A	orf19.6068	CAALFM_C100400WA	ORF	Putative survival factor; stationary phase enriched protein; fluconazole-induced; regulated by Gcn4p; repressed in response to amino acid starvation (3-AT treatment); fungal-specific (no human or murine homolog)	SVF1	0.190842	0.0742409	0.409137	0.828216	1.06156	0.944817	0.843263	-0.233342	0.101554	0.231673	0.607618	0.916697	0.628338	0.00166533	3.41065e-05	0.000269522	0.00121944	0.635817	0.921636	0.00071086
C1_00410C_A	orf19.6066	CAALFM_C100410CA	ORF	Hexadecenal dehydrogenase; involved in the conversion of sphingosine 1-phosphate breakdown product hexadecenal to hexadecenoic acid; Spider biofilm induced	orf19.6066	2.03829	1.97097	-0.188094	0.879283	-1.72889	0.946601	0.497499	2.60817	0.449103	1.34373	1.44084e-12	1.7566e-11	0.999172	0.00383845	1.513e-09	0.00181803	0.129685	1.21517e-20	0.428236	9.9803e-38
C1_00420W_A	orf19.6065	CAALFM_C100420WA	ORF	RNA polymerase II holoenzyme/mediator subunit; regulated by Mig1, Tup1; amphotericin B, caspofungin repressed; protein present in exponential and stationary growth phase yeast; Hap43-repressed; Spider biofilm repressed	orf19.6065	-0.0347283	0.602611	0.0985724	-0.456808	-1.27801	-1.09415	-1.41131	0.821203	0.317164	1.04633	0.948945	0.204359	0.999172	0.190011	4.08109e-05	0.000552908	4.08464e-06	0.0344708	0.684383	9.99074e-37
C1_00430W_A	orf19.6064	CAALFM_C100430WA	ORF	Phosphatidylinositol-3-phosphate-binding protein; component of the core autophagy machinery; gets recruited to the phagophore assembly site during onset of autophagy	ATG18	-0.117735	0.401956	0.30801	0.0281963	-0.485959	-0.491494	-0.911703	0.514155	0.420209	0.52412	0.895046	0.730501	0.999172	0.968354	0.448539	0.458641	0.126547	0.616136	0.796396	9.71456e-08
C1_00440W_A	orf19.6063	CAALFM_C100440WA	ORF	Putative ubiquitin-specific protease of the 26S proteasome; oxidative stress-induced via Cap1p	UBP6	0.085786	-0.290744	0.095041	-0.103015	0.0719083	0.273515	0.0626532	-0.174924	0.210861	-0.164628	0.824384	0.528115	0.999172	0.738683	0.827578	0.352708	0.8538	0.739315	0.758746	0.0302774
C1_00450C_A	orf19.6062.3	CAALFM_C100450CA	ORF	Mitochondrial protein; component of the mitochondrial inner membrane organizing system ; role in maintenance of crista junctions and inner membrane architecture; Spider biofilm repressed	orf19.6062.3	-0.011057	0.224497	0.259528	0.819083	0.768082	0.583529	0.497497	0.0510004	0.0860315	0.186613	0.984891	0.739918	0.979125	0.0117791	0.0191364	0.0881267	0.152609	0.953192	0.946075	0.0525348
C1_00460W_A	orf19.6062	CAALFM_C100460WA	ORF	Putative TIM23 translocase complex subunit; membrane-localized; Hap43-repressed	orf19.6062	-0.391508	0.0581796	-0.141853	0.626454	0.424926	0.176767	0.175272	0.201528	0.00149492	0.801696	0.35403	0.95283	0.999172	0.0687511	0.24027	0.675124	0.672612	0.772046	0.99949	3.36436e-13
C1_00470C_A	orf19.6061	CAALFM_C100470CA	ORF	Ortholog(s) have role in N-acylethanolamine metabolic process, N-acylphosphatidylethanolamine metabolic process and mitochondrial inner membrane localization	orf19.6061	-0.412831	0.862409	-0.292977	1.36706	0.922491	0.0918234	0.802636	0.444573	-0.710813	0.062137	0.471057	0.150137	0.993039	0.00128473	0.0373552	0.881411	0.0726608	0.54927	0.329201	0.60957
C1_00480C_A	orf19.6060	CAALFM_C100480CA	ORF	YEF3-subfamily ABC family protein, predicted not to be a transporter	GCN20	0.703617	0.488873	-0.102472	0.742359	0.730265	0.957103	1.53635	0.0120938	-0.579251	-0.540252	0.0301767	0.265622	0.999172	0.0109191	0.0125481	0.000812668	1.34871e-08	0.987565	0.181793	6.93251e-14
C1_00490C_A	orf19.6059	CAALFM_C100490CA	ORF	Putative glutaredoxin; described as a glutathione reductase; induced by human neutrophils and benomyl treatment; alkaline repressed; regulated by Gcn2 and Gcn4; required for virulence in mouse model; Spider biofilm induced	TTR1	-1.35402	0.214861	-0.00211721	1.63456	1.48917	0.0656863	0.137269	0.145396	-0.0715824	0.260755	2.34364e-08	0.66864	0.999443	3.33954e-12	2.2714e-10	0.853012	0.662323	0.785917	0.941137	0.0127257
C1_00500C_A	orf19.6058	CAALFM_C100500CA	ORF	Putative monomeric glyoxalase I; oxidative stress-induced via Cap1; flow model and rat catheter biofilm repressed	GLO1	-0.261888	0.782008	0.451041	0.182253	0.510628	-0.861644	-0.202301	-0.328375	-0.659343	-0.0436466	0.407104	0.00506052	0.403458	0.516398	0.0414494	0.000281622	0.479783	0.378467	0.0322293	0.626205
C1_00510W_A	orf19.6057	CAALFM_C100510WA	ORF	Ortholog(s) have 3-methyl-2-oxobutanoate hydroxymethyltransferase activity, role in pantothenate biosynthetic process and mitochondrion localization	orf19.6057	0.861601	-0.346772	-0.0666973	-1.55227	-0.835703	-0.343898	0.0925959	-0.716569	-0.436494	-0.261569	0.0353389	0.631883	0.999172	1.08127e-05	0.0248926	0.426138	0.849482	0.138816	0.58101	0.0326869
C1_00520W_A	orf19.6056	CAALFM_C100520WA	ORF	Ortholog(s) have phosphatase activity and role in dephosphorylation	orf19.6056	0.441341	-0.3654	-0.337163	-0.404876	-0.0984036	0.401865	0.6801	-0.306473	-0.278235	-0.381288	0.22874	0.489773	0.887424	0.214618	0.797533	0.229274	0.0260159	0.560127	0.702126	0.00593488
C1_00530C_A	orf19.6055	CAALFM_C100530CA	ORF	Ortholog of C. dubliniensis CD36 : Cd36_00460, C. parapsilosis CDC317 : CPAR2_800010, Candida tenuis NRRL Y-1498 : CANTEDRAFT_125085 and Debaryomyces hansenii CBS767 : DEHA2D09086g	orf19.6055	-0.753347	0.376	0.0737248	0.393442	-0.308451	-0.735904	-1.13552	0.701893	0.399619	0.103049	0.128051	0.652687	0.999172	0.40724	0.534256	0.0989825	0.00658081	0.235615	0.696628	0.395478
C1_00540C_A	orf19.6054	CAALFM_C100540CA	ORF	Protein with a Bul1 domain; binds the ubiquitin ligase Rsp5 and is involved in intracellular trafficking of a general amino acid permease Gap1; repressed in an azole-resistant strain overexpressing MDR1; Spider biofilm induced	orf19.6054	-0.192987	0.259211	-0.129597	-0.736217	-1.11919	-1.18841	-1.18258	0.382968	-0.00583909	-0.369543	0.673448	0.690208	0.999172	0.0233082	0.000309634	0.000120089	0.000113333	0.463869	0.997997	1.90672e-05
C1_00550W_A	orf19.6053	CAALFM_C100550WA	ORF	Putative role in regulation of biogenesis of the cell wall; upregulated in biofilm; Gcn4p-regulated	CIS2	-1.2344	-1.39999	-0.119435	-0.415273	-0.649223	-0.249691	-1.76419	0.23395	1.5145	0.16111	0.0209867	0.0159964	0.999172	0.457509	0.226864	0.684799	0.000154261	0.830864	0.00795004	0.225776
C1_00560W_A	orf19.6052	CAALFM_C100560WA	ORF	Putative co-chaperone; Hap43p-induced gene; mutation confers hypersensitivity to radicicol	CNS1	0.618635	-0.469159	0.244941	-1.70521	-1.39167	-0.617416	-1.01797	-0.313543	0.400556	-0.779619	0.125707	0.420969	0.990469	2.01553e-07	2.60197e-05	0.0917562	0.00281697	0.624589	0.600609	2.28479e-16
C1_00570C_A	orf19.6049	CAALFM_C100570CA	ORF	Ortholog(s) have protein kinase activator activity and role in chromosome segregation, regulation of cytokinesis, septin cytoskeleton organization	orf19.6049	-0.306655	-0.0930283	0.261898	0.339677	0.000572943	0.12605	-0.567981	0.339104	0.694031	-0.16621	0.554248	0.930802	0.993039	0.428999	0.999255	0.80744	0.167455	0.630952	0.251691	0.308694
C1_00580W_A	orf19.6048	CAALFM_C100580WA	ORF	Protein of unknown function; Spider biofilm induced	orf19.6048	-0.0754645	0.2066	-0.786513	0.695097	-0.773248	0.413033	-0.0621995	1.46834	0.475232	1.63167	0.919845	0.85267	0.516072	0.159034	0.115889	0.447751	0.919671	0.00394518	0.659126	1.17451e-17
C1_00590W_A	orf19.6047	CAALFM_C100590WA	ORF	Translation elongation factor TU; macrophage/pseudohyphal-induced; repressed upon phagocytosis by murine macrophage; levels decrease in stationary phase cells; Spider biofilm repressed	TUF1	0.413006	0.116001	0.486795	1.22174	1.31998	1.51875	1.24619	-0.0982365	0.272558	0.0489616	0.415118	0.910613	0.834624	0.00146459	0.00050883	5.22688e-05	0.00107013	0.921565	0.817907	0.544908
C1_00600W_A	orf19.6046	CAALFM_C100600WA	ORF	Putative Anaphase-Promoting Complex/Cyclosome subunit; essential for growth; periodic mRNA expression, peak at cell-cycle S/G2 phase	APC1	0.0119654	0.0338644	0.486554	0.321555	0.119901	0.299656	-0.354687	0.201654	0.654343	-0.578363	0.981684	0.973736	0.549043	0.327818	0.748527	0.379955	0.282049	0.73627	0.117466	8.19175e-07
C1_00610W_A	orf19.6045	CAALFM_C100610WA	ORF	Phosphatidylserine decarboxylase; involved in phosphatidylethanolamine synthesis; Spider biofilm repressed	PSD1	-0.345398	-0.0241518	0.200588	0.246699	0.477793	-0.0745476	-0.0681935	-0.231094	-0.0063541	0.0728105	0.320898	0.981072	0.987779	0.427482	0.0985771	0.847174	0.852305	0.657632	0.997492	0.395246
C1_00620W_A	orf19.6044	CAALFM_C100620WA	ORF	Mob1/phocein domain protein of RAM signaling network; cell wall integrity; role in cell separation, cortical actin polarization; required for hyphal growth; phosphorylated by Cdc28 on hyphal induction; activates Cbk1; mRNA binds She3	MOB2	0.476202	-0.371074	-0.235578	-0.386277	-0.642606	0.460999	0.0691743	0.256328	0.391825	-0.0646262	0.448333	0.703907	0.999172	0.479581	0.217745	0.410546	0.914872	0.80441	0.761136	0.554455
C1_00630W_A	orf19.6043	CAALFM_C100630WA	ORF	Has domain(s) with predicted catalytic activity, flavin adenine dinucleotide binding activity	orf19.6043	-0.616658	0.124538	0.542773	1.69904	1.08265	0.957845	-0.0767853	0.616395	1.03463	0.981016	0.546424	0.956604	0.987779	0.0261064	0.181604	0.249163	0.939059	0.661856	0.469689	2.5799e-11
C1_00640C_A	orf19.6041	CAALFM_C100640CA	ORF	Putative mitochondrial RNA polymerase; repressed in core stress response; Spider biofilm induced	RPO41	0.576883	-0.112514	-0.0206728	-0.206413	-0.164655	0.482984	0.432901	-0.0417584	0.0500824	-0.769538	0.371127	0.937547	0.999172	0.734015	0.797751	0.412282	0.464263	0.978219	0.981402	6.99079e-29
C1_00650C_A	orf19.6040	CAALFM_C100650CA	ORF	ESCRT III complex protein; role in proteolytic activation of Rim101 and Rim8 processing/activation; separable roles in RIM101 pathway and in transport from MVB to vacuole; involved in echinocandin and azole sensitivity	SNF7	-0.0868123	-0.183011	0.228186	-0.555267	-0.45654	-0.459068	-0.771539	-0.0987262	0.312471	0.210337	0.808318	0.704474	0.951349	0.020884	0.0625119	0.0631402	0.000797769	0.856273	0.507241	0.0298063
C1_00660C_A	orf19.6039	CAALFM_C100660CA	ORF	Ortholog(s) have SNAP receptor activity	orf19.6039	0.0292984	-0.0780662	0.00453495	-0.205793	-0.224542	-0.0984288	-0.199779	0.0187488	0.10135	0.161655	0.949302	0.915995	0.999214	0.518551	0.48093	0.791555	0.547185	0.981873	0.925914	0.151091
C1_00670C_A	orf19.6038	CAALFM_C100670CA	ORF	Predicted Zn(II)2Cys6 transcription factor; has similarity to S. cerevisiae Uga3, a transcription factor involved in the regulation of gamma-aminobutyrate metabolism genes; rat catheter biofilm induced	UGA32	-1.10286	0.141469	0.719137	2.62336	2.29646	1.37903	0.474459	0.3269	0.904568	1.10596	0.0701496	0.919795	0.751191	1.83209e-07	5.71003e-06	0.00881491	0.439047	0.76579	0.293612	7.17353e-17
C1_00680W_A	orf19.6037	CAALFM_C100680WA	ORF	Putative secreted acid sphingomyelin phosphodiesterase; possible Kex2 substrate; transcript increased in an azole-resistant strain that overexpresses MDR1; flow model biofilm induced; F-12/CO2 early biofilm induced	ASM3	0.287226	0.486758	0.34847	5.39147	3.35792	5.19194	3.29668	2.03355	1.89526	0.615043	0.492268	0.304542	0.88361	7.96216e-86	1.46807e-33	1.68225e-80	1.4124e-32	1.20442e-12	1.21061e-10	4.73362e-10
C1_00690W_A	orf19.6036	CAALFM_C100690WA	ORF	Ortholog of S. cerevisiae Ric1 guanyl-nucleotide exchange factor; mutant is viable; rat catheter biofilm repressed	RIC1	-0.304026	0.116716	0.306182	-0.182072	-0.392473	-0.602814	-1.00268	0.210401	0.399867	0.105289	0.548092	0.905368	0.979125	0.68324	0.35202	0.134643	0.00706618	0.794689	0.646224	0.513781
C1_00700W_A	orf19.6035	CAALFM_C100700WA	ORF	Protein of unknown function; repressed by nitric oxide, induced by hydrogen peroxide	orf19.6035	-0.0531234	0.421091	0.0880319	0.481177	-0.366657	0.00696287	-0.507812	0.847834	0.514775	0.553644	0.902517	0.333148	0.999172	0.0945213	0.22103	0.986149	0.0770534	0.00554814	0.230347	1.73121e-06
C1_00710C_A	orf19.6034	CAALFM_C100710CA	ORF	Beta-tubulin; functional homolog of ScTub2; overproduction makes S. cerevisiae inviable; has two introns; GlcNAc, hypha fluconazole-induced; slow growth, ectopic expression increases white-to opaque switch; rat catheter biofilm repressed	TUB2	1.12267	0.0690944	0.362327	1.04498	1.64992	2.09856	2.41026	-0.604938	-0.311706	-0.126982	0.00015159	0.933139	0.83553	0.000219079	1.19897e-09	3.69802e-15	6.92347e-20	0.10411	0.644049	0.134492
C1_00730C_A	orf19.6033	CAALFM_C100730CA	ORF	Catalytic subunit of calcineurin (Ca[2+]-calmodulin-regulated S/T protein phosphatase); required for wild-type virulence, resistance to high pH, Na(+), Li(+), Mn(2+), and fluconazole tolerance; micafungin is fungicidal to null mutant	CMP1	-0.000101194	0.32573	0.819073	0.803599	0.956496	0.477767	0.137322	-0.152898	0.340445	0.177592	1	0.499735	0.0231758	0.00330448	0.000343284	0.102335	0.693267	0.794753	0.549962	0.0292141
C1_00740C_A	orf19.6032	CAALFM_C100740CA	ORF	Ornithine decarboxylase; enzyme of polyamine biosynthesis; mutant is viable; functionally complements polyamine auxotrophy of S. cerevisiae spe1 mutant; downregulated upon adherence to polystyrene	SPE1	1.47262	0.0651731	0.112786	-0.924128	-0.433012	0.483316	0.926818	-0.491116	-0.443502	-0.365052	0.00318535	0.968536	0.999172	0.0594256	0.422599	0.3782	0.0595013	0.55089	0.700227	4.35464e-08
C1_00750C_A	orf19.6031	CAALFM_C100750CA	ORF	Putative ESCRT-0 complex protein with a role in multivesicular body (MVB) trafficking	VPS27	0.123804	-0.492469	0.154866	-0.49722	-0.72607	0.119053	-0.757131	0.228849	0.876184	0.444595	0.812117	0.385913	0.999172	0.18085	0.0412545	0.798148	0.0321786	0.750753	0.0521604	3.42495e-05
C1_00760W_A	orf19.6030	CAALFM_C100760WA	ORF	Protein of unknown function; transcript detected on high-resolution tiling arrays	orf19.6030	-0.0861323	0.0125699	-0.0387915	0.367944	-0.0106812	0.269242	-0.0580221	0.378625	0.327264	0.0582604	0.798057	0.991513	0.999172	0.115561	0.969981	0.276725	0.842857	0.215813	0.419179	0.672925
C1_00770C_A	orf19.6029	CAALFM_C100770CA	ORF	Similar to S. cerevisiae Rot1p, which is involved in cell wall 1,6-beta-glucan biosynthesis; has predicted transmembrane region; possibly an essential gene, disruptants not obtained by UAU1 method	ROT1	0.0782117	0.465958	0.103206	0.278121	0.111619	-0.109625	0.0866251	0.166502	-0.19625	-0.543303	0.911034	0.561966	0.999172	0.582665	0.844248	0.857938	0.882522	0.868402	0.902846	0.000318066
C1_00780C_A	orf19.6028	CAALFM_C100780CA	ORF	Hypha-specific G1 cyclin-related protein involved in regulation of morphogenesis, biofilm formation; Cdc28-Hgc1 maintains Cdc11 S394 phosphorylation during hyphal growth; required for virulence in mice; regulated by Nrg1, Tup1, farnesol	HGC1	0.102751	-0.676698	0.348774	2.9982	4.45713	3.77765	4.21111	-1.45893	-0.43346	0.295702	0.890401	0.257311	0.966282	1.93256e-13	6.54092e-30	1.742e-22	5.12188e-28	0.000449605	0.62974	0.176007
C1_00790W_A	orf19.6027	CAALFM_C100790WA	ORF	Ortholog of C. dubliniensis CD36 : Cd36_00740, C. parapsilosis CDC317 : CPAR2_110170, C. auris B8441 : B9J08_004945 and Candida tenuis NRRL Y-1498 : CANTEDRAFT_133175	orf19.6027	-0.0175743	0.558225	-0.0273485	-0.160526	-0.58403	-0.736325	-0.574256	0.423504	-0.162069	-0.790034	0.989866	0.702398	0.999172	0.856624	0.477399	0.372025	0.493944	0.778903	0.955088	0.026152
C1_00800C_A	orf19.6026	CAALFM_C100800CA	ORF	C-8 sterol isomerase; enzyme of ergosterol biosynthesis; converts fecosterol to episterol; mutant is hypersensitive to multiple drugs; ketoconazole-induced; flow model and Spider biofilm repressed	ERG2	-0.11559	-0.90378	-0.331946	2.31629	3.28766	3.10448	3.50402	-0.971376	-0.399542	-0.0780899	0.849644	0.0772166	0.974928	3.68723e-10	5.00205e-20	3.77186e-18	4.53006e-23	0.0387818	0.661977	0.355001
C1_00810W_A	orf19.6025	CAALFM_C100810WA	ORF	Ortholog(s) have N-acetylglucosaminyldiphosphodolichol N-acetylglucosaminyltransferase activity, role in dolichol-linked oligosaccharide biosynthetic process and UDP-N-acetylglucosamine transferase complex, cytoplasm, cytosol localization	orf19.6025	-0.0163821	-0.492554	0.239906	-0.900313	-0.0707837	-0.424141	-0.327072	-0.829529	-0.0970691	-0.0135872	0.988972	0.696423	0.999172	0.174366	0.92987	0.574069	0.670082	0.381107	0.968633	0.962187
C1_00820W_A	orf19.6024	CAALFM_C100820WA	ORF	Ortholog of C. dubliniensis CD36 : Cd36_00770, C. auris B8441 : B9J08_004942, Candida tenuis NRRL Y-1498 : CANTEDRAFT_112621 and Debaryomyces hansenii CBS767 : DEHA2D09812g	orf19.6024	-0.642888	0.0159466	0.358667	-0.14929	-0.254567	-0.808125	-1.25612	0.105277	0.447997	-0.453463	0.163671	0.993554	0.962032	0.751809	0.581813	0.0435925	0.000860186	0.913285	0.604173	0.0570291
C1_00830W_A	orf19.6023	CAALFM_C100830WA	ORF	Protein with a predicted multidrug transporter domain; Hap43-repressed gene	orf19.6023	0.261053	-0.550042	0.0497107	0.87764	1.34852	1.68873	1.55986	-0.470877	0.128876	0.701475	0.728432	0.549514	0.999172	0.0994406	0.00773124	0.000630894	0.00159549	0.601493	0.948383	4.86048e-08
C1_00840C_A	orf19.6022	CAALFM_C100840CA	ORF	Transcriptional regulator of cell cycle gene expression; regulates expression of genes involved in DNA replication stress; interacts with Swi4 and Swi6; repressed during core stress response; Spider biofilm repressed	NRM1	0.345006	-0.0775654	-0.230289	1.43378	2.17445	1.85635	2.74974	-0.740668	-0.893391	-1.13826	0.682594	0.969944	0.999172	0.0143281	0.000104026	0.00114746	4.25373e-07	0.4096	0.379707	2.05068e-28
C1_00850W_A	orf19.6021	CAALFM_C100850WA	ORF	Protein of unknown function; induced during hyphae development; induced in low iron; Spider biofilm induced	IHD2	0.849703	0.208903	0.521528	3.43306	3.70082	4.07386	4.02899	-0.267758	0.044868	0.509385	0.0900844	0.806987	0.73535	7.05585e-21	1.57275e-24	2.36742e-28	6.74179e-28	0.722481	0.97873	0.014763
C1_00860W_A	orf19.6020	CAALFM_C100860WA	ORF	Ortholog(s) have Atg8-family ligase activity	orf19.6020	-0.268615	0.113122	-0.18454	0.920287	-0.0284152	0.53855	-0.112491	0.948702	0.65104	0.0799573	0.61453	0.910198	0.999172	0.0170209	0.955004	0.196806	0.822884	0.0373809	0.299905	0.725072
C1_00870W_A	orf19.6018	CAALFM_C100870WA	ORF	Acyltransferase that catalyzes diacylglycerol esterification of phospholipids; role in lipid storage, triglyceride biosynthesis; flow model biofilm repressed	LRO1	0.313126	-0.60166	-0.366031	-0.40915	-0.0671156	0.505635	0.612041	-0.342035	-0.106405	-0.0935458	0.373676	0.103812	0.773574	0.163791	0.851772	0.0805321	0.0286039	0.433643	0.920737	0.336168
C1_00880W_A	orf19.6017	CAALFM_C100880WA	ORF	Protein of unknown function; Spider biofilm induced	orf19.6017	0.578332	0.0454181	0.337157	0.882315	-0.111773	1.41523	0.129402	0.994088	1.28583	0.512605	0.588547	0.991207	0.999172	0.297028	0.912101	0.0811556	0.90179	0.40345	0.321244	0.0233624
C1_00890W_A	orf19.6016	CAALFM_C100890WA	ORF	Putative outer mitochondrial membrane GTPase, subunit of the ERMES complex; required for mitochondrial morphology and invasive growth	GEM1	0.683829	0.236177	-0.246215	-1.40202	-1.62309	-0.954372	-0.693048	0.221067	-0.261325	0.153145	0.173198	0.809488	0.999172	0.000694918	6.54495e-05	0.0280785	0.122656	0.81085	0.843972	0.268231
C1_00900W_A	orf19.6014	CAALFM_C100900WA	ORF	Putative ribosome biogenesis and nuclear export protein; Hap43p-induced gene; mutation confers hypersensitivity to 5-fluorocytosine (5-FC), 5-fluorouracil (5-FU), and tubercidin (7-deazaadenosine)	RRS1	0.557074	-0.61197	-0.343985	-0.761128	-0.323605	0.407917	0.577454	-0.437523	-0.169537	-0.156582	0.338807	0.429738	0.985982	0.11574	0.549052	0.45264	0.255692	0.596665	0.925737	0.0245247
C1_00910W_A	orf19.6013	CAALFM_C100910WA	ORF	Ortholog of S. cerevisiae : TRI1, C. glabrata CBS138 : CAGL0M04939g, C. dubliniensis CD36 : Cd36_00860, C. parapsilosis CDC317 : CPAR2_110030 and C. auris B8441 : B9J08_003428	TRI1	0.809428	-0.422269	-0.090432	-0.350514	-0.0801094	0.881182	0.81975	-0.270405	0.0614321	-0.0114241	0.120451	0.624486	0.999172	0.49038	0.891368	0.056902	0.0770221	0.771908	0.972394	0.939214
C1_00920W_A	orf19.6012	CAALFM_C100920WA	ORF	Ortholog(s) have phosphatidylinositol-4,5-bisphosphate binding, phosphatidylserine binding activity and role in endocytosis, site selection	orf19.6012	0.431255	0.0137953	0.291531	0.272723	-0.336605	0.690183	-0.196881	0.609328	0.887064	-0.178064	0.266162	0.992994	0.960345	0.440844	0.338401	0.0322886	0.61142	0.138735	0.0219549	0.139948
C1_00930C_A	orf19.6011	CAALFM_C100930CA	ORF	Protein similar to S. cerevisiae Sin3p (transcriptional corepressor involved in histone deacetylase recruitment); has paired amphipathic helix PAH1 domain; interacts with ScOpi1p, not CaOpi1p; transposon mutation affects filamentous growth	SIN3	-0.260834	0.583721	-0.151458	0.511373	0.253013	-0.333183	0.143636	0.25836	-0.476819	-0.142685	0.545704	0.210404	0.999172	0.128766	0.490901	0.361748	0.719457	0.669189	0.407869	0.0494468
C1_00940W_A	orf19.6010.1	CAALFM_C100940WA	ORF	Putative RNA polymerase II subunit; flucytosine induced	RPB11	-0.0773164	-0.446789	-0.48669	-0.399314	-0.243502	-0.0298419	0.165872	-0.155813	-0.195714	-0.153675	0.821112	0.158674	0.237461	0.090378	0.333035	0.928881	0.537588	0.734528	0.733396	0.327954
C1_00950C_A	orf19.6010	CAALFM_C100950CA	ORF	Polo-like kinase; member of conserved Mcm1 regulon; depletion causes defects in spindle elongation and Cdc35-dependent filamentation; virulence-group-correlated expression; likely essential (UAU1 method); Spider biofilm repressed	CDC5	1.22936	-0.448731	0.198767	0.835208	1.24583	2.5133	2.27642	-0.410621	0.236877	-1.15544	0.000116594	0.376529	0.997853	0.00733736	3.05684e-05	1.11172e-18	1.69314e-15	0.39103	0.786683	2.50212e-51
C1_00960C_A	orf19.6009	CAALFM_C100960CA	ORF	Lysine histone methyltransferase; methylates histone H3 K4; regulates of white-opaque switch, epithelial cell adhesion, agar-embedded filamentation, virulence in mice; unique N-terminus immunogenic in human; rat catheter biofilm repressed	SET1	0.24887	-0.372026	-0.0924965	-0.794085	-0.631811	-0.173189	-0.290445	-0.162275	0.117255	-0.737506	0.6167	0.578344	0.999172	0.0298196	0.0906541	0.70854	0.491374	0.839744	0.932219	5.10249e-09
C1_00970W_A	orf19.6008.3	CAALFM_C100970WA	ORF	Ortholog of C. dubliniensis CD36 : Cd36_00920, Debaryomyces hansenii CBS767 : DEHA2F20724g, Pichia stipitis Pignal : PICST_32745 and Candida tropicalis NEW ASSEMBLY : CTRG1_CGOB_00170	orf19.6008.3	-0.0284704	-1.1825	-0.46021	-0.851217	0.0731791	0.302818	0.504918	-0.924396	-0.202101	-0.378458	0.977913	0.193919	0.985982	0.213023	0.928335	0.705762	0.486552	0.318322	0.932219	0.195389
C1_00980W_A	orf19.6008.4	CAALFM_C100980WA	ORF	Ortholog(s) have structural constituent of ribosome activity and mitochondrial large ribosomal subunit, mitochondrion localization	orf19.6008.4	-0.426806	0.260423	-0.559491	0.775192	0.160616	0.0879641	0.293301	0.614576	-0.205337	0.41038	0.432854	0.774505	0.76667	0.0744903	0.759093	0.882588	0.559979	0.316635	0.889879	0.00186362
C1_00990C_A	orf19.3288	CAALFM_C100990CA	ORF	Putative serine protease that promotes apoptosis and negatively regulates filamentation; null mutant shows increased virulence and hyperfilamentation; expression is induced by macrophages	NMA111	1.38521	0.063942	0.498325	0.0518619	0.0314174	1.37313	0.918298	0.0204445	0.454827	-0.640501	0.0222607	0.973736	0.963026	0.941159	0.965078	0.0132982	0.114838	0.98829	0.75128	3.64566e-24
C1_01000C_A	orf19.3289	CAALFM_C101000CA	ORF	Phosphorylated protein of unknown function	ORC6	-0.0627858	-0.241317	0.307389	-0.4046	-0.243841	-0.226069	-0.614016	-0.160759	0.387946	-0.429374	0.948945	0.871366	0.999172	0.552385	0.74026	0.773246	0.357404	0.912016	0.828516	0.0239214
C1_01010W_A	orf19.3290	CAALFM_C101010WA	ORF	Plasma membrane-localized protein; repressed by nitric oxide; Hap43p-repressed gene	orf19.3290	-0.13976	0.053614	0.407227	0.363766	-0.0541907	0.170392	-0.601177	0.417957	0.771569	0.0641738	0.776507	0.958185	0.840209	0.317818	0.900685	0.686574	0.0815297	0.421044	0.0867013	0.535894
C1_01030W_A	orf19.3291	CAALFM_C101030WA	ORF	Major type I protein arginine methyltransferase (PRMT); involved in asymmetric dimethylation of arginine residues; involved in nuclear export of Npl3p; Spider biofilm repressed	HMT1	-0.0265162	-0.172735	0.0192275	1.08936	1.59535	1.23558	1.54961	-0.505991	-0.314029	-0.315453	0.971518	0.880648	0.999172	0.0156612	0.000228227	0.00564458	0.000334955	0.500807	0.815718	2.84745e-06
C1_01040W_A	orf19.3292	CAALFM_C101040WA	ORF	Ortholog(s) have peptide-methionine (R)-S-oxide reductase activity, role in cellular response to oxidative stress and mitochondrion localization	orf19.3292	-0.166105	-0.781584	-0.069253	-0.195144	-0.177784	0.420335	-0.274636	-0.0173602	0.694971	0.310619	0.761531	0.119072	0.999172	0.654576	0.69469	0.3139	0.532752	0.9875	0.222135	0.0560059
C1_01050C_A	orf19.3293	CAALFM_C101050CA	ORF	Putative enoyl reductase involved in very long chain fatty acid elongation; possibly an essential gene, disruptants not obtained by UAU1 method	TSC13	-0.197174	0.198549	-0.0247951	0.396101	0.87448	0.000378129	0.702101	-0.478379	-0.701723	-0.153952	0.600641	0.724316	0.999172	0.174104	0.00100686	0.999334	0.00977471	0.198681	0.0454328	0.0685738
C1_01060W_A	orf19.3294	CAALFM_C101060WA	ORF	Putative transcriptional coactivator; caspofungin repressed; involved in virulence	MBF1	-0.0869948	-0.0412323	-0.0233831	-0.632485	-0.419775	-0.678248	-0.483386	-0.21271	-0.194861	0.171071	0.770491	0.944508	0.999172	0.00137342	0.0420617	0.000542273	0.016997	0.540384	0.687223	0.00895918
C1_01070C_A	orf19.3295	CAALFM_C101070CA	ORF	Essential protein that localizes to the kinetochore; involved in regulation of cell cycle progression; likely associated with the MIND kinetochore subcomplex and/or the DASH/Dam1 complex	KRP1	-0.628792	-0.0265558	-0.00116143	0.274984	0.205216	-0.327252	-0.422414	0.0697674	0.0951617	-0.767393	0.117147	0.984839	0.999443	0.485165	0.618908	0.410862	0.261273	0.93801	0.942144	1.35648e-07
C1_01080W_A	orf19.3296	CAALFM_C101080WA	ORF	Ortholog of C. dubliniensis CD36 : Cd36_01020, C. parapsilosis CDC317 : CPAR2_110130, C. auris B8441 : B9J08_003399 and Candida tenuis NRRL Y-1498 : CANTEDRAFT_93515	orf19.3296	-0.0614781	-1.19079	0.112173	-0.344589	0.264741	0.78472	0.09109	-0.60933	0.69363	-0.868022	0.957335	0.247157	0.999172	0.67569	0.759093	0.312422	0.920579	0.633432	0.66485	4.08668e-06
C1_01090C_A	orf19.3297	CAALFM_C101090CA	ORF	Ortholog(s) have structural constituent of ribosome activity and mitochondrial small ribosomal subunit localization	orf19.3297	-0.0708063	-0.143636	-0.366815	-0.039073	0.0365137	0.0337568	0.332522	-0.0755867	-0.298765	0.421057	0.882904	0.844423	0.849244	0.920641	0.927532	0.939595	0.334747	0.923236	0.682928	0.000366859
C1_01100W_A	orf19.3298	CAALFM_C101100WA	ORF	Voltage-gated Ca2+ channel of the high affinity calcium uptake system; roles in thigmotropism, establishment of galvanotropism; transcript regulated by Nrg1 and Mig1; flow model biofilm repressed	CCH1	0.919398	0.799396	-0.153346	0.499	-1.17172	0.619002	-0.0989793	1.67072	0.717982	0.054732	0.0557907	0.193919	0.999172	0.284688	0.00567008	0.183787	0.861938	0.000136568	0.313729	0.604044
C1_01110C_A	orf19.3300	CAALFM_C101110CA	ORF	Protein with putative zinc finger; regulated by Gcn4p; repressed in response to amino acid starvation (3-aminotriazole treatment); upregulation correlates with clinical development of fluconazole resistance	ZPR1	0.36384	0.166569	0.305504	0.483081	0.706005	0.680352	0.764342	-0.222924	-0.0839893	-0.556402	0.462308	0.856604	0.979125	0.237229	0.0704591	0.0868277	0.0489141	0.77919	0.955434	3.40541e-18
C1_01130W_A	orf19.3301	CAALFM_C101130WA	ORF	Putative ubiquitin ligase complex component; induced by heavy metal (cadmium) stress; Hog1-induced; transcript induced by Mnl1p under weak acid stress; flow model biofilm induced; Spider biofilm induced	orf19.3301	-0.723744	-0.350368	-0.539601	-0.52339	-0.645149	-0.896766	-0.829292	0.12176	-0.0674739	-0.199949	0.125491	0.662793	0.773452	0.23309	0.132602	0.0297646	0.0453296	0.901357	0.965521	0.0273917
C1_01140C_A	orf19.3302	CAALFM_C101140CA	ORF	Putative type-1 protein phosphatase targeting subunit; transcript repressed by yeast-hyphal switch; transcript induced by Mnl1p under weak acid stress; flow model biofilm induced	GAC1	-1.00316	1.43312	-0.358444	0.0681021	-1.10756	-2.36817	-1.75228	1.17567	-0.615894	-0.365	0.0419742	0.00452945	0.979125	0.904217	0.0127946	9.5284e-09	2.94952e-05	0.0232294	0.469613	0.0106423
C1_01150C_A	orf19.3303	CAALFM_C101150CA	ORF	Ortholog(s) have tRNA methyltransferase activity and role in tRNA methylation, wybutosine biosynthetic process	orf19.3303	0.511343	0.195467	-0.216836	-0.505323	-0.327713	-0.189447	0.400465	-0.177609	-0.589912	-0.723703	0.309863	0.83963	0.999172	0.249085	0.477651	0.71678	0.385506	0.843912	0.425646	9.07424e-13
C1_01160C_A	orf19.3304	CAALFM_C101160CA	ORF	Exosome non-catalytic core component; involved in 3'-5' RNA processing and degradation in the nucleus and cytoplasm; Spider biofilm induced	orf19.3304	0.374719	-0.610907	-0.0259561	-1.38458	-0.853877	-0.398957	-0.453202	-0.530706	0.0542449	-0.316504	0.473834	0.332418	0.999172	0.000334712	0.0351173	0.384949	0.30792	0.384825	0.97251	0.000342149
C1_01170C_A	orf19.3305	CAALFM_C101170CA	ORF	Putative Zn(II)2Cys6 transcription factor	ZCF17	0.791158	0.276634	0.456176	-1.59244	-1.28031	-1.07792	-0.945329	-0.31213	-0.132587	-0.339708	0.0337952	0.685294	0.764455	5.8311e-07	7.13485e-05	0.0011062	0.00442286	0.609501	0.91935	0.000304132
C1_01180C_A	orf19.3306	CAALFM_C101180CA	ORF	Ortholog(s) have four-way junction DNA binding activity and role in homologous chromosome pairing at meiosis, meiotic recombination checkpoint signaling, synaptonemal complex assembly	orf19.3306	0.160448	1.70774	-1.01862	0	0	0	-1.89987	0.90383	-1.82253	1.7862	0.972998	0.809488	NA	0.518392	0.353104	0.276881	0.592608	NA	NA	0.113633
C1_01190C_A	orf19.3307	CAALFM_C101190CA	ORF	Flavin-containing monooxygenase; catalyzes oxidation of biological thiols to maintain the ER redox buffer ratio for correct folding of disulfide-bonded proteins; Spider biofilm repressed	orf19.3307	-0.0333193	0.0450992	-0.112822	0.0310821	-0.285233	-0.0473364	-0.20573	0.316315	0.158394	-0.319667	0.959501	0.973777	0.999172	0.951647	0.537692	0.935403	0.677569	0.677021	0.917596	0.0119587
C1_01200W_A	orf19.3308	CAALFM_C101200WA	ORF	Putative transcription factor with zinc cluster DNA-binding motif; hyperactive mutation causes YOR1 overexpression and resistance to beauvericin; Hap43p-repressed gene	STB5	-1.6561	0.526527	0.378056	0.724979	0.343152	-1.45765	-1.69101	0.381827	0.233356	0.669983	1.43747e-06	0.348565	0.902487	0.0455726	0.39045	1.23804e-05	2.30266e-07	0.524913	0.827711	3.08285e-05
C1_01210W_A	orf19.3309	CAALFM_C101210WA	ORF	Ortholog of Candida tropicalis NEW ASSEMBLY : CTRG1_04422, Candida tropicalis MYA-3404 : CTRG_04422 and Candida albicans WO-1 : CAWG_01254	orf19.3309	0.918444	-0.114875	0.320225	0.698983	1.14028	1.7323	1.7385	-0.441301	-0.00620064	0.223342	0.00429307	0.881995	0.903204	0.0222044	8.45734e-05	6.61852e-10	4.87057e-10	0.319262	0.997855	0.013317
C1_01220C_A	orf19.3310	CAALFM_C101220CA	ORF	Protein of unknown function; Hap43-repressed; rat catheter and Spider biofilm induced	orf19.3310	1.54009	1.60335	0.451643	-0.943336	-4.23459	-1.0066	-3.14615	3.29126	2.13955	2.79138	0.0239824	0.0428276	0.997853	0.150862	2.07478e-12	0.141188	5.99322e-07	2.69993e-07	0.00727227	4.1478e-13
C1_01240W_A	orf19.3311	CAALFM_C101240WA	ORF	Putative aldo/keto reductase; Mig1-regulated	IFD3	1.10746	1.4354	0.944194	-2.01027	-2.57739	-2.3382	-2.41412	0.56712	0.0759168	0.919549	0.0634297	0.0257974	0.450008	7.39362e-05	1.96108e-07	2.97246e-06	1.13285e-06	0.531915	0.971845	2.96304e-08
C1_01250W_A	orf19.3312	CAALFM_C101250WA	ORF	Protein of unknown function; flow model and Spider biofilm repressed	orf19.3312	0.22277	0.341442	0.228704	0.760229	0.473684	0.641557	0.467751	0.286544	0.173806	0.329515	0.51617	0.420745	0.966282	0.00248531	0.0729098	0.0123007	0.0777912	0.500012	0.819887	0.000663314
C1_01260C_A	orf19.3314	CAALFM_C101260CA	ORF	Ortholog(s) have role in endoplasmic reticulum to Golgi vesicle-mediated transport, protein-containing complex assembly and TRAPPI protein complex, TRAPPII protein complex, TRAPPIII protein complex localization	TRS20	-0.854216	-0.143995	-0.0910404	0.303782	0.554193	-0.406439	-0.208983	-0.250411	-0.197457	0.418586	0.126946	0.90917	0.999172	0.586017	0.292288	0.471739	0.727931	0.807928	0.91204	0.138745
C1_01270W_A	orf19.3315	CAALFM_C101270WA	ORF	Protein required for normal filamentous growth; induced during the mating process; mRNA binds She3; activates transcription in 1-hybrid assay in S. cerevisiae	CTA9	-0.282976	-0.471621	0.0713434	-0.0992965	-0.0445592	0.0893483	-0.398879	-0.0547372	0.488227	-0.0594645	0.684166	0.610554	0.999172	0.86955	0.944028	0.899277	0.482072	0.966787	0.66485	0.750635
C1_01280C_A	orf19.3317	CAALFM_C101280CA	ORF	RNA polymerase II mediator complex subunit	MED22	0.648825	-0.0448102	-0.149389	-2.02414	-1.57388	-1.33051	-0.775663	-0.450266	-0.554845	-0.236678	0.151385	0.973736	0.999172	2.11003e-08	1.64533e-05	0.00036539	0.0491542	0.477572	0.439052	0.603625
C1_01290C_A	orf19.3318	CAALFM_C101290CA	ORF	Ortholog(s) have lipid droplet, peroxisome localization	orf19.3318	0.477277	-0.0164824	-0.513923	1.66115	1.4621	2.15491	2.4533	0.19905	-0.298391	0.869668	0.420377	0.99399	0.857831	0.000113928	0.000750637	2.62922e-07	2.39912e-09	0.835796	0.819887	2.29461e-11
C1_01300W_A	orf19.3319	CAALFM_C101300WA	ORF	Putative thioredoxin; Spider biofilm repressed	orf19.3319	-0.123299	-0.616946	-0.0432288	0.194436	0.615658	0.688083	0.535588	-0.421223	0.152495	0.195591	0.828907	0.283256	0.999172	0.664719	0.123233	0.0834512	0.190308	0.509448	0.916728	0.032366
C1_01310W_A	orf19.3320	CAALFM_C101310WA	ORF	Dubious open reading frame	orf19.3320	-0.0912275	-0.120358	0.212355	-1.21405	-0.0234892	-1.18492	-0.327071	-1.19056	-0.857845	1.00433	0.907454	0.933982	0.999172	0.0178641	0.969981	0.0201478	0.580819	0.0526479	0.305102	0.285738
C1_01320W_A	orf19.3321	CAALFM_C101320WA	ORF	Member of the LETM1-like protein family, mitochondrial membrane protein	MRS7	0.304786	-0.101852	0.424294	-0.595868	-0.270113	-0.18923	-0.389621	-0.325754	0.200391	-0.0440391	0.388685	0.887058	0.626534	0.0336961	0.384648	0.575425	0.191811	0.470071	0.80441	0.617937
C1_01330C_A	orf19.3322	CAALFM_C101330CA	ORF	dUTP pyrophosphatase; cell-cycle regulated if expressed in S. cerevisiae; upstream MluI and SCB elements; 17-beta-estradiol, ethynyl estradiol, macrophage induced; decreased in stationary phase yeast; rat catheter, Spider biofilm repressed	DUT1	-0.282378	0.229882	-0.0628503	3.72755	3.41258	3.21529	3.19305	0.314973	0.0222411	0.403647	0.51495	0.692521	0.999172	5.44081e-41	8.45751e-35	6.83724e-33	1.13305e-32	0.520475	0.986299	4.24442e-05
C1_01340C_A	orf19.3323	CAALFM_C101340CA	ORF	Ortholog of C. dubliniensis CD36 : Cd36_01240, C. parapsilosis CDC317 : CPAR2_109140, C. auris B8441 : B9J08_002021 and Candida tenuis NRRL Y-1498 : CANTEDRAFT_114227	orf19.3323	-0.100872	-0.0416538	-0.703202	-0.183266	-0.545403	-0.242484	0.0569262	0.362138	-0.29941	0.73606	0.871487	0.976101	0.45965	0.699534	0.205405	0.624555	0.914872	0.618324	0.791455	0.0036969
C1_01350C_A	orf19.3324	CAALFM_C101350CA	ORF	Translation initiation factor; upregulated in highly virulent strain compared to less virulent strain; antigenic in human; flucytosine induced; downregulated upon phagocytosis by macrophages; Spider biofilm repressed	TIF	1.06001	0.137262	0.0256263	0.350597	0.640611	1.27334	1.67499	-0.290014	-0.401649	-0.331954	2.59256e-05	0.813446	0.999172	0.19645	0.0115663	7.30041e-08	4.42106e-13	0.490305	0.359294	7.22946e-09
C1_01360C_A	orf19.3325	CAALFM_C101360CA	ORF	Putative glycogen synthesis initiator; regulated by Efg1 and Efh1; Hog1-repressed; colony morphology-related gene regulation by Ssn6; induced by prostaglandins; flow model biofilm induced	orf19.3325	1.13994	0.851876	-0.105658	-0.155772	-0.78104	0.132297	0.464562	0.625269	-0.332265	-0.333226	4.95518e-05	0.00883668	0.999172	0.634966	0.00490456	0.71674	0.117985	0.0736762	0.58101	1.59766e-05
C1_01370C_A	orf19.3325.3	CAALFM_C101370CA	ORF	Ribosomal protein S21; regulated by Nrg1, Tup1; colony morphology-related gene regulation by Ssn6; positively regulated by Tbf1, Hap43; Spider biofilm repressed	RPS21B	0.0901542	-0.266791	-0.196042	0.237033	0.92022	0.593978	1.20642	-0.683187	-0.612438	-0.149942	0.839256	0.639558	0.993039	0.474118	0.00126503	0.0494213	1.28746e-05	0.056407	0.147854	0.0619841
C1_01380C_A	orf19.3327	CAALFM_C101380CA	ORF	Putative tRNA methyltransferase; repressed by prostaglandins; Spider biofilm induced	TRM2	1.07902	-0.372854	0.0281292	-0.602021	-0.223676	0.849851	0.827213	-0.378345	0.0226379	-0.434416	0.0725199	0.733439	0.999172	0.297892	0.734004	0.133775	0.14205	0.719881	0.99313	3.53115e-08
C1_01390C_A	orf19.3328	CAALFM_C101390CA	ORF	Putative transcription factor; required for inhibition of filamentous growth by farnesoic acid and for expression of PHO81; filament induced	HOT1	-0.78205	-0.137833	-0.100435	0.648646	0.55997	0.00442965	-0.121645	0.0886759	0.126075	-0.189231	0.134676	0.905352	0.999172	0.172412	0.248211	0.994198	0.835981	0.938346	0.941137	0.0594277
C1_01400C_A	orf19.3329	CAALFM_C101400CA	ORF	Ortholog(s) have sphingosine-1-phosphate phosphatase activity, role in calcium-mediated signaling and endoplasmic reticulum localization	orf19.3329	-0.169284	0.236875	-0.103296	1.22052	0.777587	0.81436	0.711598	0.442933	0.102762	0.349697	0.703159	0.701908	0.999172	3.16156e-05	0.0112975	0.00761405	0.0210123	0.325009	0.931748	0.000700801
C1_01420C_A	orf19.3330	CAALFM_C101420CA	ORF	Predicted GTPase of RHO family; CAAX motif geranylgeranylated; expression in S. cerevisiae causes dominant-negative inhibition of pheromone response	CRL1	1.17384	-0.524395	0.121521	-1.74138	-2.20995	-0.0431441	-1.15763	0.468566	1.11448	0.0998896	0.00334912	0.404758	0.999172	1.47057e-06	4.04188e-10	0.938532	0.00192464	0.442938	0.0154852	0.403924
C1_01440C_A	orf19.3330.3	CAALFM_C101440CA	ORF	Similar to Pox18, a peroxisomal protein; induced during chlamydospore formation in C. albicans and C. dubliniensis; A21 sequence updated based on new sequence and analysis, the allelic orf19.10841 was reinstated; Spider biofilm induced	POX18	0.357298	0.538252	-0.518257	-0.677197	-4.21352	-0.858151	-3.33797	3.53633	0	2.40797	0.816528	0.823692	0.999172	0.570213	3.41414e-05	0.481625	0.00108806	0.00212322	0.082508	0.00699882
C1_01450W_A	orf19.3331	CAALFM_C101450WA	ORF	Putative ubiquinol-cytochrome-c reductase; induced upon adherence to polystyrene; flow model biofilm induced; Spider biofilm induced	ABC1	-0.138679	-0.33183	-0.14155	-0.341286	-0.40617	-0.148135	-0.403299	0.0648841	0.255164	0.308854	0.781024	0.599758	0.999172	0.358562	0.267352	0.734085	0.275355	0.940563	0.785213	0.00229725
C1_01460W_A	orf19.3332	CAALFM_C101460WA	ORF	Ortholog of Bre4 in S. cerevisiae has a role in brefeldin A resistence; a drug that affect intracellular transport; Spider biofilm induced	orf19.3332	-0.308837	-0.399336	-0.493641	-0.27215	-0.548874	-0.18165	-0.364069	0.276724	0.182419	0.42535	0.312688	0.282924	0.302234	0.312329	0.0273638	0.535717	0.164346	0.500637	0.795337	9.15396e-06
C1_01470W_A	orf19.3333	CAALFM_C101470WA	ORF	Ortholog(s) have 5S rRNA binding, 7S RNA binding, poly(A) binding, ribonuclease P RNA binding, tRNA binding activity	orf19.3333	0.3981	-0.584159	0.391685	-1.07595	-0.639805	-0.0936876	-0.63339	-0.436141	0.539703	-0.345354	0.329838	0.220356	0.849244	0.00065653	0.0549989	0.833529	0.0586567	0.379493	0.323369	9.56363e-06
C1_01480C_A	orf19.3334	CAALFM_C101480CA	ORF	Protein component of the small (40S) subunit; repressed upon phagocytosis by murine macrophage; positively regulated by Tbf1; Spider biofilm repressed	RPS21	0.759651	-0.0494945	0.111355	-0.114967	0.548099	0.694179	1.1964	-0.663066	-0.502217	-0.330297	0.0243713	0.95848	0.999172	0.755122	0.0856903	0.0263775	4.22686e-05	0.0868979	0.335692	2.84488e-06
C1_01490W_A	orf19.3335	CAALFM_C101490WA	ORF	Plasma membrane protein of unknown function; colony morphology-related gene regulation by Ssn6; repressed by nitric oxide	orf19.3335	-0.502878	0.517008	0.274366	-0.43884	-0.820617	-1.45873	-1.59786	0.381777	0.139135	0.877418	0.030446	0.0524225	0.791818	0.0409847	4.51922e-05	2.963e-14	4.86554e-17	0.177972	0.827711	8.41716e-32
C1_01510W_A	orf19.3337	CAALFM_C101510WA	ORF	Protein of unknown function; merged with orf19.3338; rat catheter, flow and Spider model biofilm induced; promoter bound by Bcr1, Efg1, Ndt80, and Rob1; orf19.3338 Bcr1-repressed in RPMI a/a biofilms	orf19.3337	2.10086	0.286327	-0.427217	-3.34889	-5.49299	-1.53436	-2.96491	2.1441	1.43056	0.342637	0.000101456	0.81773	0.979125	1.81662e-11	4.28117e-30	0.00395168	2.50974e-09	0.000102252	0.0360114	0.0180282
C1_01520C_A	orf19.3340	CAALFM_C101520CA	ORF	Mitochondrial Mn-containing superoxide dismutase; protection against oxidative stress; homotetramer active; N-terminal 34 amino acids removed on mitochondrial import; H2O2-induced via Cap1p; Hap43p-, alkaline-downregulated, farnesol-induced	SOD2	0.278169	0.656912	0.548549	1.11663	0.0255907	0.737882	-0.244789	1.09103	0.982672	0.533447	0.245559	0.00263647	0.0429187	9.86838e-10	0.919599	8.95346e-05	0.258401	4.84207e-09	4.86471e-07	3.18049e-11
C1_01530C_A	orf19.3341	CAALFM_C101530CA	ORF	Putative tRNA-Arg synthetase; essential; genes encoding ribosomal subunits, translation factors, and tRNA synthetases are downregulated upon phagocytosis by murine macrophage; downregulated by growth in the mouse cecum	orf19.3341	0.0561346	-0.154541	0.266284	0.577301	1.1145	0.787977	0.904354	-0.537202	-0.116377	-0.526763	0.911646	0.837729	0.975196	0.0775222	0.000244634	0.0128165	0.00352458	0.217431	0.925737	5.42454e-18
C1_01540W_A	orf19.3342	CAALFM_C101540WA	ORF	Ortholog(s) have role in positive regulation of protein autoubiquitination, protein deubiquitination	orf19.3342	-0.300182	-0.169961	-0.0218684	-0.491241	-0.561907	-0.621461	-0.84022	0.0706659	0.218759	0.0437872	0.622046	0.879687	0.999172	0.308105	0.239145	0.194762	0.0638553	0.952673	0.887385	0.735678
C1_01550W_A	orf19.3344	CAALFM_C101550WA	ORF	Ortholog(s) have phosphatidylinositol-3-phosphate binding, protein carrier activity	VPS17	0.648653	0.0931308	0.0773433	-1.32207	-1.29616	-0.766545	-0.724851	-0.0259067	-0.0416942	0.138307	0.16117	0.932982	0.999172	0.000509488	0.000645393	0.0597236	0.0749104	0.981873	0.980324	0.262608
C1_01560W_A	orf19.3345	CAALFM_C101560WA	ORF	Possible SUMO/Smt3 ligase; Rim101-repressed	SIZ1	0.524175	-0.26374	-0.0235859	-0.184632	-0.384391	0.603282	0.16337	0.199759	0.439913	-0.546346	0.151865	0.666506	0.999172	0.60757	0.253043	0.0597864	0.671682	0.75586	0.443721	3.22835e-09
C1_01570C_A	orf19.3347	CAALFM_C101570CA	ORF	Functional homolog of S. cerevisiae Rpb7; essential subunit of RNA Polymerase II; enhances hyperfilamentation of an S. cerevisiae rpb4 mutant; suppresses defects of S. cerevisiae rpb4 and ess1 mutants; Spider biofilm repressed	RPB7	-0.380012	-0.356444	-0.285821	-0.269307	0.058811	-0.292875	-0.0353797	-0.328118	-0.257496	0.300119	0.106873	0.238233	0.719055	0.223722	0.821631	0.185002	0.89615	0.254023	0.531461	0.00490898
C1_01580W_A	orf19.3348	CAALFM_C101580WA	ORF	Ortholog(s) have structural constituent of ribosome activity and fungal-type vacuole, mitochondrial large ribosomal subunit localization	orf19.3348	0.132018	-0.313006	-0.0794007	-0.30683	0.187221	0.138194	0.39864	-0.494051	-0.260445	0.0903727	0.783425	0.610819	0.999172	0.391833	0.62615	0.742649	0.26029	0.286627	0.763521	0.42967
C1_01590C_A	orf19.3349	CAALFM_C101590CA	ORF	Putative RNA polymerase II subunit B150; heterozygous null mutant exhibits resistance to parnafungin in the C. albicans fitness test	orf19.3349	0.0315384	-0.196747	-0.0687836	-0.113006	0.124633	0.11528	0.224955	-0.237639	-0.109675	-0.343932	0.945348	0.732184	0.999172	0.734015	0.715128	0.751262	0.488598	0.642166	0.917596	6.54093e-07
C1_01600W_A	orf19.3350	CAALFM_C101600WA	ORF	Component of mitochondrial ribosome; decreased expression in hyphae compared to yeast-form cells	MRP20	-0.118829	-0.556469	0.2417	0.0611121	0.441987	0.498752	0.0814576	-0.380875	0.417294	-0.217519	0.82273	0.302373	0.992923	0.890301	0.246573	0.191925	0.861123	0.523488	0.572369	0.0148615
C1_01610C_A	orf19.3351	CAALFM_C101610CA	ORF	Protein of unknown function; Hap43-induced; Spider biofilm induced	orf19.3351	-1.64167	1.87457	-0.941569	4.11614	1.72815	0.599902	1.02805	2.38799	-0.428148	1.76032	0.142897	0.123468	0.916301	4.3302e-06	0.0790617	0.589687	0.308066	0.022131	0.89343	4.30448e-07
C1_01620C_A	orf19.3352	CAALFM_C101620CA	ORF	Ortholog of C. dubliniensis CD36 : Cd36_01490, C. parapsilosis CDC317 : CPAR2_109390, C. auris B8441 : B9J08_001688 and Candida tenuis NRRL Y-1498 : CANTEDRAFT_97929	orf19.3352	-0.929689	1.88343	0.151678	3.81364	1.87778	1.00052	0.796413	1.93586	0.204108	1.93001	0.34038	0.0410097	0.999172	1.09242e-07	0.0146784	0.226494	0.347589	0.0253686	0.942623	1.9346e-42
C1_01630W_A	orf19.3353	CAALFM_C101630WA	ORF	Protein similar to a mitochondrial complex I intermediate-associated protein; fluconazole-repressed; Spider biofilm induced; rat catheter biofilm repressed	orf19.3353	-0.274961	0.903487	0.14161	1.15308	1.12614	-0.0253639	0.709574	0.0269392	-0.734938	0.71338	0.457327	0.00480058	0.999172	1.90096e-05	2.96269e-05	0.95038	0.0116855	0.974212	0.0410927	2.93205e-11
C1_01640W_A	orf19.3354	CAALFM_C101640WA	ORF	Predicted ribosomal protein S4, component of the small ribosomal subunit; has paralog RPS41	RPS42	-0.2296	0.361554	0.419385	0.611663	0.670415	0.0205085	0.0214299	-0.0587526	-0.000921329	-0.333371	0.651241	0.591904	0.867306	0.104168	0.0720298	0.969237	0.964421	0.951632	0.99949	9.77455e-06
C1_01650W_A	orf19.3355	CAALFM_C101650WA	ORF	Putative inosine 5'-monophosphate 5'-nucleotidase; fungal-specific (no human or murine homolog)	ISN1	-0.428807	-0.0746879	-0.0103062	-0.431755	-0.09829	-0.785874	-0.51679	-0.333465	-0.269083	0.289042	0.239894	0.928538	0.999172	0.179026	0.796537	0.00881357	0.100112	0.511477	0.718	0.00151554
C1_01670C_A	orf19.3356	CAALFM_C101670CA	ORF	Separase, caspase-like cysteine protease that cleaves cohesins to allow chromatid separation during anaphase; mutation confers increased sensitivity to nocodazole; periodic mRNA expression, peak at cell-cycle S/G2 phase	ESP1	-0.60645	-0.120541	-0.019814	0.708621	1.06721	0.222712	0.480573	-0.358588	-0.257862	-0.392896	0.187563	0.902859	0.999172	0.0763136	0.00498345	0.639573	0.249304	0.598389	0.82137	0.000882485
C1_01680C_A	orf19.3357	CAALFM_C101680CA	ORF	Ortholog(s) have structural constituent of ribosome activity and mitochondrial small ribosomal subunit, mitochondrion localization	orf19.3357	0.704981	-0.358972	-0.186168	-1.29275	-0.957631	-0.228799	-0.0664823	-0.335121	-0.162317	-0.161356	0.187563	0.69236	0.999172	0.00351378	0.0362395	0.689412	0.912387	0.704777	0.926641	0.165952
C1_01690C_A	orf19.3358	CAALFM_C101690CA	ORF	Putative succinate-CoA ligase subunit; induced by high iron; fluconazole-induced; protein present in exponential and stationary growth phase yeast cultures; Spider biofilm repressed	LSC1	1.94569	-0.0336073	-0.0827094	-0.402383	-0.207818	1.57691	1.82058	-0.194564	-0.243666	-0.153931	1.05714e-09	0.976616	0.999172	0.274654	0.603401	6.4724e-07	5.33073e-09	0.78555	0.804484	0.0119139
C1_01700W_A	orf19.3359	CAALFM_C101700WA	ORF	Putative chromatin-remodeling enzyme complex protein; mutation confers hypersensitivity to toxic ergosterol analog, and to amphotericin B; rat catheter biofilm induced	ARP8	-0.00346159	0.137298	0.0271299	-0.626222	-0.665502	-0.766982	-0.696093	0.0392796	-0.0708888	-0.593783	0.996513	0.847673	0.999172	0.0401375	0.0281321	0.010435	0.0207526	0.962987	0.954572	6.63823e-11
C1_01710W_A	orf19.3360	CAALFM_C101710WA	ORF	Protein of unknown function; flow model biofilm induced; Spider biofilm induced	orf19.3360	0.554942	0.41137	-0.0322182	-1.62735	-2.26718	-1.48378	-1.68002	0.639823	0.196235	-0.470974	0.256757	0.587697	0.999172	2.28703e-05	1.37351e-09	0.000137375	1.02115e-05	0.26773	0.890896	6.04194e-06
C1_01740W_A	orf19.4551	CAALFM_C101740WA	ORF	Carnitine acetyl transferase; required for growth on nonfermentable carbon sources, not for hyphal growth or virulence in mice; induced in macrophage; macrophage/pseudohyphal-repressed after 16 hr; rat catheter, Spider biofilm induced	CTN1	-2.91843	1.28672	0.115814	3.46695	-2.61335	-0.738199	-5.64759	6.0803	4.90939	7.87104	0.000651794	0.323861	0.999172	1.32031e-05	0.00152543	0.451583	1.89198e-13	4.37594e-15	1.48052e-09	1.39546e-114
C1_01750W_A	orf19.4550	CAALFM_C101750WA	ORF	Predicted MFS membrane transporter, member of the drug:proton antiporter (12 spanner) (DHA1) family; flow model biofilm induced	orf19.4550	1.33789	1.72684	1.69806	-1.40588	-2.17055	-1.79484	-2.53072	0.764662	0.735881	-0.129425	0.0382514	0.0131089	0.0364058	0.0158091	0.000102946	0.00202845	6.13248e-06	0.395036	0.559145	0.56995
C1_01760W_A	orf19.4549	CAALFM_C101760WA	ORF	Protein lacking an ortholog in S. cerevisiae; member of a family of related proteins; transposon mutation affects filamentous growth; macrophage-induced gene; Hap43p-repressed gene	FGR38	1.90349	0.60622	0.131064	-0.267212	-0.482796	1.03006	1.28963	0.215584	-0.259572	1.1595	6.18271e-05	0.446606	0.999172	0.62456	0.35596	0.0348663	0.00601398	0.835507	0.870682	8.76273e-13
C1_01770W_A	orf19.4548	CAALFM_C101770WA	ORF	Putative protein involved in the structural stability of L-A double-stranded RNA-containing particles; downregulated upon adherence to polystyrene	MAK32	0.941727	0.740478	-0.411257	-0.583911	-0.676774	-0.382661	0.67621	0.0928633	-1.05887	0.246888	0.222787	0.517521	0.997237	0.414243	0.341545	0.632576	0.350159	0.95783	0.32871	0.100763
C1_01780C_A	orf19.4546	CAALFM_C101780CA	ORF	Putative ion transporter; alkaline induced by Rim101; Plc1-regulated; caspofungin repressed; rat catheter and Spider biofilm induced	HOL4	-0.0889234	0.222795	0.325272	-0.864579	-1.04757	-1.1763	-1.46176	0.182988	0.285464	0.0834692	0.901825	0.838014	0.989867	0.0657578	0.0226893	0.00981536	0.000930012	0.861298	0.839136	0.30728
C1_01790W_A	orf19.4545	CAALFM_C101790WA	ORF	Putative component of the SBF transcription complex involved in G1/S cell-cycle progression; periodic mRNA expression, peak at cell-cycle G1/S phase; predicted, conserved MBF binding sites upstream of G1/S-regulated genes	SWI4	-0.789366	-0.349393	-0.240935	1.20823	1.25031	0.768256	0.701879	-0.0420817	0.0663766	0.144108	0.0182052	0.511551	0.979125	3.75061e-05	1.74612e-05	0.0110124	0.0207435	0.960054	0.95545	0.149467
C1_01800W_A	orf19.4544	CAALFM_C101800WA	ORF	Component of the RSC chromatin remodeling complex; only present in CTG clade	NRI2	0.0165768	-0.693568	-0.00543767	-0.91807	-0.268929	-0.207925	-0.246915	-0.649141	0.0389898	-0.310113	0.973944	0.0969549	0.999172	0.00305287	0.449645	0.587135	0.501379	0.10421	0.975903	0.0270059
C1_01810C_A	orf19.4543	CAALFM_C101810CA	ORF	Predicted succinate semialdehyde dehydrogenase; predicted role in glutamate catabolism; transcription regulated by Mig1, Tup1, Gcn4; mutants are viable	UGA2	0.0734066	1.0336	0.456448	1.3713	-0.124163	0.411104	-0.507204	1.49546	0.918308	1.40431	0.854677	0.00013716	0.471017	1.63065e-08	0.696322	0.140394	0.0590154	9.85208e-10	0.00136397	9.28818e-41
C1_01820C_A	orf19.4542	CAALFM_C101820CA	ORF	Ortholog(s) have cyclin-dependent protein serine/threonine kinase activator activity, cyclin-dependent protein serine/threonine kinase regulator activity	orf19.4542	0.438114	-0.512983	-0.208179	-0.907109	-0.710116	0.0439884	-0.063822	-0.196993	0.10781	-0.503336	0.291166	0.333847	0.998497	0.00660309	0.0376565	0.92934	0.887461	0.781038	0.933686	0.00116248
C1_01830C_A	orf19.4540	CAALFM_C101830CA	ORF	Predicted ubiquitin-conjugating enzyme that negatively regulates gluconeogenesis by mediating the glucose-induced ubiquitination of fructose-1,6-bisphosphatase; induced by alpha pheromone in SpiderM medium	UBC8	-0.581043	1.47108	0.445654	0.820551	-0.526608	-1.23157	-1.55331	1.34716	0.321734	1.14692	0.454575	0.0509436	0.985982	0.198053	0.437923	0.0451642	0.00879188	0.0673549	0.877304	2.61867e-23
C1_01840C_A	orf19.4539	CAALFM_C101840CA	ORF	Protein with a Rho GDP-dissociation inhibitor domain; Hap43-repressed gene; Spider biofilm induced	orf19.4539	-1.30457	-0.20695	-0.0605747	-0.0877809	-1.12433	-1.1854	-2.36833	1.03655	1.18293	2.00666	0.0410099	0.888052	0.999172	0.904335	0.0570673	0.0444322	1.21435e-05	0.180398	0.156279	5.71807e-37
C1_01850C_A	orf19.4538	CAALFM_C101850CA	ORF	Ortholog(s) have mRNA binding activity, role in mRNA processing and U2 snRNP, mRNA cleavage stimulating factor complex localization	orf19.4538	0.109396	-0.512684	-0.359637	-0.568699	-0.314479	0.0533812	0.154553	-0.254219	-0.101171	-0.0244523	0.810197	0.261333	0.855848	0.0711597	0.354429	0.90453	0.683982	0.655797	0.931752	0.856729
C1_01860W_A	orf19.4537	CAALFM_C101860WA	ORF	Ortholog(s) have RNA polymerase II complex binding, RNA polymerase II complex recruiting activity, RNA polymerase II transcription regulatory region sequence-specific DNA binding activity	orf19.4537	0.47939	-0.130716	0.22048	0.299391	0.653851	0.909497	0.91276	-0.35446	-0.00326325	-0.414577	0.297551	0.888815	0.999172	0.4744	0.0883053	0.0145722	0.0135716	0.590172	0.99949	4.73058e-07
C1_01870C_A	orf19.4536	CAALFM_C101870CA	ORF	Cystathionine beta-synthase; sulfur amino acid biosynthesis; antigenic in mouse; flow model biofilm induced; alkaline induced; macrophage/pseudohyphal-induced; present in exponential and stationary growth phase yeast cultures	CYS4	0.881757	0.146699	0.137253	0.65969	1.04589	1.39475	1.79039	-0.386197	-0.395643	-0.0261385	0.00396317	0.828852	0.999172	0.0241195	0.000171302	2.8324e-07	1.55282e-11	0.381137	0.476194	0.724153
C1_01880C_A	orf19.4535	CAALFM_C101880CA	ORF	Protein similar to S. cerevisiae Ptr3p, which is a sensor of external amino acids; expression upregulated in an ssr1 null mutant	PTR3	-0.891176	0.406994	0.0251384	0.987613	0.306599	-0.310556	-0.609715	0.681014	0.299158	-0.303169	0.110054	0.662793	0.999172	0.0448375	0.591921	0.592342	0.237451	0.328587	0.83743	0.249102
C1_01890C_A	orf19.4534	CAALFM_C101890CA	ORF	Putative UBX-domain (ubiquitin-regulatory domain) protein; macrophage-downregulated gene	orf19.4534	0.814415	0.551574	-0.257142	-0.514034	-1.24239	-0.251192	-0.170834	0.728358	-0.0803585	0.423195	0.0370959	0.312729	0.9871	0.169154	0.000246178	0.555962	0.699811	0.104156	0.954885	5.22432e-06
C1_01900C_A	orf19.4533	CAALFM_C101900CA	ORF	Ortholog(s) have RNA binding activity and role in rRNA processing	orf19.4533	1.06439	0.0843958	-0.0464791	-1.34246	-1.37259	-0.362466	-0.261725	0.0301336	-0.100741	-0.385362	0.0130575	0.941266	0.999172	0.000499191	0.000344326	0.437152	0.587516	0.980464	0.949163	0.00260281
C1_01910W_A	orf19.4532	CAALFM_C101910WA	ORF	Protein of unknown function; present in exponential and stationary growth phase yeast cultures	orf19.4532	0.658198	-0.363763	-0.19364	0.0622479	0.539885	1.08421	1.39172	-0.477637	-0.307514	-0.281806	0.163947	0.639315	0.999172	0.902396	0.209514	0.00631089	0.000280841	0.45915	0.779829	0.00026716
C1_01920W_A	orf19.4531	CAALFM_C101920WA	ORF	Putative PDR-subfamily ABC transporter involved in sensitivity to azoles; Spider biofilm induced	ROA1	-1.59019	-0.105641	-1.59003	1.25495	0.312451	-0.229599	0.312287	0.9425	-0.541887	-0.178317	2.6903e-08	0.888815	1.22889e-07	1.12931e-05	0.353104	0.516573	0.350159	0.00380396	0.243483	0.0304909
C1_01930W_A	orf19.4530.1	CAALFM_C101930WA	ORF	Protein of unknown function; regulated by Nrg1, Tup1; Spider and flow model biofilm induced	orf19.4530.1	1.45425	0.207941	0.369244	1.99857	2.13147	3.24488	3.21648	-0.132899	0.0284047	0.591717	0.000298631	0.808882	0.944213	2.68332e-08	1.98218e-09	3.15201e-20	5.31027e-20	0.879378	0.986518	2.32185e-07
C1_01940C_A	orf19.4529	CAALFM_C101940CA	ORF	Ortholog of Srp21, signal recognition particle subunit, functions in protein targeting to the endoplasmic reticulum membrane; predicted adhesin-like protein; mutants are viable	orf19.4529	0.258413	-0.366216	-0.0565974	-0.776049	-0.436375	-0.15142	-0.121364	-0.339674	-0.030056	0.315429	0.547022	0.519209	0.999172	0.0152996	0.202909	0.713107	0.766757	0.53441	0.982401	0.00519286
C1_01950C_A	orf19.4528	CAALFM_C101950CA	ORF	Ortholog(s) have role in vacuolar protein processing	orf19.4528	0.019243	0.0587807	0.0399497	-0.746614	-0.487614	-0.786152	-0.508321	-0.259	-0.277831	0.104673	0.968347	0.94584	0.999172	0.0104238	0.110098	0.00686583	0.095344	0.630784	0.692564	0.444476
C1_01980W_A	orf19.4527	CAALFM_C101980WA	ORF	High-affinity MFS glucose transporter; induced by progesterone, chloramphenicol, benomyl; likely essential for growth; protein newly produced during adaptation to the serum; rat catheter and Spider biofilm induced	HGT1	-2.14792	-1.04353	-1.3717	-0.342367	-1.02895	-1.44676	-1.80518	0.686588	0.358423	1.7584	2.86379e-06	0.0941896	0.0294881	0.525171	0.031138	0.0016887	5.3269e-05	0.321562	0.785213	1.64542e-175
C1_01990W_A	orf19.4526	CAALFM_C101990WA	ORF	Putative heat shock protein; fluconazole repressed; amphotericin B induced; Spider biofilm induced; rat catheter biofilm induced	HSP30	0	0	0	0	-9.68854	0.174874	-1.22429	0	1.39917	-0.502402	0.095204	0.734608	1	0.26057	0.03061	0.979625	0.841372	0.560127	0.936179	0.728751
C1_02000W_A	orf19.4525	CAALFM_C102000WA	ORF	Ortholog(s) have endoplasmic reticulum, nuclear envelope localization	orf19.4525	-0.461916	-0.128571	-0.299985	0.454878	0.64567	0.121533	0.483739	-0.190792	-0.362206	0.0875905	0.29381	0.888052	0.973442	0.235947	0.078543	0.797911	0.206632	0.802127	0.659126	0.452086
C1_02010C_A	orf19.4524	CAALFM_C102010CA	ORF	Predicted Zn(II)2Cys6 transcription factor; caspofungin induced; Hap43-repressed	ZCF24	0.16939	0.340136	-0.0406343	-0.512874	-1.65001	-0.68362	-1.43998	1.13714	0.756365	0.755858	0.810197	0.728618	0.999172	0.323098	0.000322992	0.184366	0.00185721	0.0485259	0.358739	9.71762e-05
C1_02020W_A	orf19.4523	CAALFM_C102020WA	ORF	Ortholog(s) have 5-formyltetrahydrofolate cyclo-ligase activity and role in folic acid-containing compound biosynthetic process	orf19.4523	1.48459	0.0865895	0.825704	-0.3409	-0.841786	1.0571	-0.182898	0.500886	1.24	-0.310783	0.0888836	0.973736	0.899866	0.701059	0.306796	0.205453	0.858634	0.744908	0.33626	0.210052
C1_02030C_A	orf19.4522	CAALFM_C102030CA	ORF	Ortholog(s) have role in DNA damage response	orf19.4522	0.676271	-0.120149	-0.269683	-0.682058	-1.08835	0.114362	-0.142396	0.406292	0.256758	-0.129007	0.135262	0.905352	0.992923	0.0897397	0.0044062	0.829444	0.775813	0.54387	0.825961	0.649122
C1_02040C_A	orf19.3661	CAALFM_C102040CA	ORF	Putative deubiquitinating enzyme; induced by Mnl1 under weak acid stress	orf19.3661	-0.588473	0.323846	0.768678	-1.64321	-1.47108	-2.55553	-2.82823	-0.172132	0.272699	1.0893	0.0967229	0.571044	0.107364	1.30018e-08	3.70548e-07	4.51717e-20	1.45876e-24	0.794983	0.727619	1.67642e-28
C1_02050C_A	orf19.3663	CAALFM_C102050CA	ORF	Putative low-affinity phosphate transporter; fungal-specific (no human or murine homolog)	PHO91	3.35162	0.630895	-0.0427351	-1.7514	-1.91713	0.969322	1.47722	0.165729	-0.507901	-0.0478899	1.05992e-19	0.316958	0.999172	5.19566e-06	4.41088e-07	0.0179734	0.00013829	0.858831	0.541467	0.562145
C1_02060W_A	orf19.3663.1	CAALFM_C102060WA	ORF	Predicted plasma membrane protein; gene has intron	orf19.3663.1	-0.605548	0.728062	0.0240464	0.216963	-0.0952125	-1.11665	-0.724807	0.312175	-0.391841	0.938606	0.0787183	0.0597705	0.999172	0.532222	0.804001	0.000124165	0.0164199	0.54927	0.518458	4.28536e-07
C1_02070W_A	orf19.3664	CAALFM_C102070WA	ORF	Putative 30 kda heat shock protein; repressed during the mating process; rat catheter biofilm induced	HSP31	0	0.754628	0.588064	-0.876794	0	1.75181	-0.196067	0	1.94788	1.22486	0.0535525	0.83424	0.999172	0.616979	0.0583921	0.32647	0.926482	0.361748	0.549407	0.27125
C1_02080W_A	orf19.3665	CAALFM_C102080WA	ORF	Ortholog of S. cerevisiae Set6, a SET domain protein of unknown function; Hap43-induced; rat catheter and Spider biofilm induced	SET6	0.59679	-0.604449	-0.705362	-1.78732	-1.38648	-0.586084	-0.0843298	-0.400841	-0.501754	-0.771972	0.296834	0.441718	0.633108	5.78924e-05	0.00221022	0.253683	0.892273	0.64128	0.634235	2.12728e-13
C1_02090C_A	orf19.3666	CAALFM_C102090CA	ORF	Predicted debranching enzyme-associated ribonuclease; rat catheter biofilm induced	orf19.3666	1.04952	0.0674772	0.0821856	-1.08872	-1.05847	-0.106675	-0.0911366	-0.0302464	-0.015538	-0.904866	0.023013	0.958983	0.999172	0.00961754	0.011993	0.857699	0.871573	0.981758	0.99451	2.26115e-10
C1_02100W_A	orf19.3667	CAALFM_C102100WA	ORF	Has domain(s) with predicted ATP binding, microtubule binding, microtubule motor activity and role in microtubule-based movement	orf19.3667	1.24612	-0.764945	0.0665015	0.805589	0.721902	2.81665	1.90152	0.0836877	0.915134	-0.129804	0.316148	0.683383	0.999172	0.453963	0.512409	0.00332615	0.05879	0.975368	0.681212	0.557994
C1_02110C_A	orf19.3668	CAALFM_C102110CA	ORF	Putative MFS glucose transporter; 20 member C. albicans glucose transporter family; 12 probable membrane-spanning segments; expressed in rich medium with 2% glucose; rat catheter and Spider biofilm induced	HGT2	1.04938	1.88805	-0.354518	-0.193497	-5.8894	-1.03217	-4.4855	5.6959	3.45333	5.38489	0.366797	0.131484	0.999172	0.865413	2.63728e-12	0.319112	1.46172e-07	3.6209e-11	0.000490389	8.84604e-282
C1_02120C_A	orf19.3669	CAALFM_C102120CA	ORF	Putative ser/thr kinase involved in glucose transport; Tn mutation affects filamentous growth; fluconazole-induced; ketoconazole-repressed; induced in by alpha pheromone in SpiderM; possibly essential; flow model biofilm induced	SHA3	-0.813354	-0.0512997	0.0338574	0.578522	1.12184	-0.183532	0.274627	-0.543317	-0.45816	-0.0240192	0.0222696	0.959396	0.999172	0.086762	0.000348747	0.651664	0.468195	0.228268	0.453218	0.846471
C1_02130C_A	orf19.3670	CAALFM_C102130CA	ORF	Galactokinase; galactose, Mig1, Tup1, Hap43 regulated; fluconazole, ketoconazole-induced; stationary phase enriched protein; GlcNAc-induced protein; farnesol, hypoxia-repressed in biofilm; rat catheter and Spider biofilm induced	GAL1	-0.720949	-0.611458	1.05745	-2.08365	-2.61927	-2.19314	-4.39767	0.535624	2.20453	2.17895	0.176422	0.416918	0.168219	1.09992e-06	3.93379e-10	1.84832e-07	4.4296e-27	0.471181	1.61711e-06	9.97099e-65
C1_02150W_A	orf19.3672	CAALFM_C102150WA	ORF	UDP-glucose 4-epimerase; galactose utilization; mutant has cell wall defects and increased filamentation; GlcNAc-, fluconazole- and ketoconazole-induced; stationary phase enriched protein; rat catheter and flow model biofilm induced	GAL10	0.497527	0.419805	-0.437325	-2.17289	-4.21956	-2.09516	-3.28471	2.04667	1.18955	1.64142	0.294064	0.556473	0.892647	1.37083e-09	1.47394e-33	4.99711e-09	6.64013e-21	7.7096e-08	0.0103827	5.24455e-45
C1_02160W_A	orf19.3673	CAALFM_C102160WA	ORF	Ortholog(s) have guanyl-nucleotide exchange factor activity and role in chromosome organization, endoplasmic reticulum to Golgi vesicle-mediated transport	orf19.3673	1.05945	0.26099	-0.0392586	-0.0623894	0.0424512	0.736074	1.14116	-0.104841	-0.405089	-0.385461	0.0762823	0.833154	0.999172	0.925282	0.950286	0.200293	0.0320555	0.938346	0.776865	0.141784
C1_02170C_A	orf19.3674	CAALFM_C102170CA	ORF	UDP-glucose 4,6-dehydratase; role in mannosylation of cell wall proteins; mutation confers hypersensitivity to toxic ergosterol analog; overlaps orf19.3673; Spider biofilm induced	GAL102	-0.907463	0.0897286	-0.926687	-1.42919	-3.03226	-2.42638	-3.01303	1.60307	0.586651	2.291	0.535295	0.983563	0.977556	0.226232	0.00568359	0.0295163	0.00529587	0.329321	0.878414	8.48015e-07
C1_02180W_A	orf19.3675	CAALFM_C102180WA	ORF	Putative galactose-1-phoshphate uridyl transferase; downregulated by hypoxia, upregulated by ketoconazole; macrophage/pseudohyphal-repressed	GAL7	-0.17659	0.648519	0.616525	-1.49627	-1.72824	-2.32138	-2.52135	0.231969	0.199975	0.722465	0.824081	0.478502	0.867306	0.00411307	0.000736984	3.18372e-06	2.9811e-07	0.844402	0.921833	2.10049e-08
C1_02190W_A	orf19.3676	CAALFM_C102190WA	ORF	Ortholog of S. cerevisiae actin-binding protein Abp140; Hap43-induced; F-12/CO2 early biofilm induced	ABP140	0.690417	-0.171411	-0.361215	-0.365111	-0.106886	0.496718	0.944746	-0.258224	-0.448029	-0.0491833	0.233215	0.888445	0.984119	0.502139	0.862672	0.363568	0.0546412	0.801851	0.696904	0.601156
C1_02200C_A	orf19.3677	CAALFM_C102200CA	ORF	Ortholog(s) have Atg8-family ligase activity, cargo receptor ligand activity, enzyme activator activity	orf19.3677	-0.435646	-0.165037	0.213299	-0.67206	-1.09406	-0.942669	-1.743	0.421996	0.800333	0.203434	0.570503	0.911377	0.999172	0.277888	0.0612418	0.116104	0.00155662	0.70763	0.4563	0.608686
C1_02210W_A	orf19.3678	CAALFM_C102210WA	ORF	Ortholog of C. dubliniensis CD36 : Cd36_02060, C. parapsilosis CDC317 : CPAR2_106200, Candida tenuis NRRL Y-1498 : CANTEDRAFT_96322 and Debaryomyces hansenii CBS767 : DEHA2C02310g	orf19.3678	-1.91994	-0.602551	0.537365	0.0982019	0.593517	-1.21919	-1.86379	-0.495315	0.644601	-0.326508	0.000218774	0.506354	0.914902	0.878015	0.292907	0.0181432	0.000137679	0.587684	0.539948	0.0160061
C1_02220C_A	orf19.3679	CAALFM_C102220CA	ORF	Putative protein of unknown function; stationary phase enriched protein	orf19.3679	-0.0460613	0.24273	-0.40253	0.587767	0.622211	0.298976	0.97868	-0.034444	-0.679704	0.576687	0.934948	0.732378	0.86075	0.101118	0.0802944	0.45927	0.00359498	0.97154	0.181793	1.34906e-06
C1_02230W_A	orf19.3680	CAALFM_C102230WA	ORF	Septin, required for wild-type invasive growth in vitro but not required for virulence in a mouse model of systemic infection; localizes to hyphal septum or bud neck; Asn-rich; aberrant gel mobility; phosphorylated in vitro by Gin4p	SEP7	0.627283	-0.290938	0.288389	0.330636	1.04644	1.24886	1.38534	-0.715808	-0.136482	-0.464711	0.0201381	0.499004	0.86075	0.211141	6.95195e-06	5.20668e-08	9.52253e-10	0.00945832	0.869769	1.60089e-07
C1_02240W_A	orf19.3681	CAALFM_C102240WA	ORF	Ortholog(s) have guanyl-nucleotide exchange factor activity, nuclear import signal receptor activity, protein-containing complex binding activity	orf19.3681	-0.0689837	0.947922	0.258729	1.07415	0.819343	0.0572485	0.491631	0.254812	-0.434382	-0.512013	0.924911	0.124089	0.999172	0.0187101	0.0818868	0.932636	0.336035	0.792441	0.690895	2.04298e-10
C1_02250W_A	orf19.3682	CAALFM_C102250WA	ORF	Putative dolichyl pyrophosphate (Dol-P-P) phosphatase; ketoconazole-induced; expression is increased in a fluconazole-resistant isolate; clade-associated gene expression; Hap43p-induced gene	CWH8	1.25627	2.4589	0.777566	0.720964	-0.199468	-0.481664	0.279239	0.920432	-0.760904	0.253002	0.00436334	1.06184e-09	0.392494	0.0962818	0.695128	0.3109	0.581311	0.0759713	0.251691	0.100656
C1_02260C_A	orf19.3683	CAALFM_C102260CA	ORF	Putative ADP-ribosylation factor GTPase activating protein, functional ortholog of S. cerevisiae GCS1; mutation affects endocytosis, hyphal growth, chemical and drug resistance, and sensitivity to cell wall inhibitors	AGE3	0.390709	0.259315	0.309554	0.502797	0.255567	0.634191	0.336721	0.247231	0.29747	0.10042	0.492268	0.781552	0.987779	0.283063	0.616961	0.173124	0.50519	0.785122	0.817941	0.264408
C1_02270C_A	orf19.3684	CAALFM_C102270CA	ORF	Putative oxidoreductase; Spider biofilm induced	orf19.3684	0.911771	1.29875	-0.359883	-1.71379	-7.50202	-2.10077	-6.23036	5.78823	4.1296	6.47227	0.200163	0.103274	0.999172	0.00348867	1.33173e-43	0.00025894	1.11133e-30	7.18202e-26	5.6831e-13	9.1226e-78
C1_02280C_A	orf19.3685	CAALFM_C102280CA	ORF	Putative protein phosphatase PP4 complex subunit; macrophage-induced gene	PSY2	-1.00905	0.610014	0.0661175	1.41379	1.56361	-0.205278	0.488437	-0.149818	-0.693715	-0.411988	0.0643186	0.447592	0.999172	0.00288124	0.000805679	0.741403	0.360167	0.893619	0.422487	0.0125623
C1_02290C_A	orf19.3686	CAALFM_C102290CA	ORF	Ortholog(s) have protein domain specific binding activity, role in mitochondrial proton-transporting ATP synthase complex assembly and mitochondrion localization	orf19.3686	0.212261	0.00041442	0.107569	-0.393437	-0.344289	-0.18159	-0.239596	-0.0491475	0.0580067	0.0972183	0.649133	1	0.999172	0.277616	0.352427	0.663527	0.54519	0.956506	0.964925	0.427087
C1_02300W_A	orf19.3687	CAALFM_C102300WA	ORF	Ortholog(s) have unfolded protein binding activity, role in cytoskeleton organization, positive regulation of transcription elongation by RNA polymerase II, protein folding and prefoldin complex localization	orf19.3687	-0.00746055	0.103184	0.0715116	0.353552	0.556296	0.242907	0.477324	-0.202744	-0.234417	0.449218	0.995668	0.951374	0.999172	0.597536	0.391458	0.747569	0.47829	0.879378	0.915036	0.0178843
C1_02310C_A	orf19.3688	CAALFM_C102310CA	ORF	Ortholog(s) have chromatin DNA binding activity and role in cell wall mannoprotein biosynthetic process, positive regulation of transcription by RNA polymerase II, telomere maintenance, telomere maintenance via recombination	orf19.3688	-0.405164	0.535419	0.12512	1.21973	0.655215	0.279152	0.124931	0.564519	0.15422	-0.0698275	0.400617	0.369657	0.999172	0.000785113	0.0916027	0.529198	0.795564	0.285327	0.910935	0.751129
C1_02320C_A	orf19.3689	CAALFM_C102320CA	ORF	Putative protein similar to 6-phosphofructo-2-kinase/fructose-2,6-bisphosphatase; expression downregulated in an ssr1 null mutant	orf19.3689	0.362209	1.21592	0.217205	0.244108	-0.976488	-0.609607	-0.831484	1.2206	0.221877	0.814655	0.421886	0.00161076	0.998497	0.542337	0.00469953	0.0991104	0.0179418	0.000978086	0.83743	2.20735e-18
C1_02330C_A	orf19.3690.2	CAALFM_C102330CA	ORF	Ribosomal 60S subunit protein; Spider biofilm repressed	orf19.3690.2	-0.267221	-0.242156	-0.0769781	-0.118011	1.00163	-0.143076	0.811391	-1.11965	-0.954467	-0.365434	0.61629	0.771087	0.999172	0.801518	0.00912502	0.7814	0.0390174	0.0101284	0.0580767	6.59493e-09
C1_02350W_A	orf19.3691	CAALFM_C102350WA	ORF	Component of the Translocase of the Inner Mitochondrial membrane (TIM23 complex); for protein import into mitochondria; Hap43, ketoconazole-repressed; Spider biofilm repressed	TIM21	0.300498	-0.457125	0.110056	-1.12293	-0.634424	-0.36531	-0.443983	-0.488509	0.0786723	-0.129859	0.474897	0.382979	0.999172	0.000290654	0.0532623	0.311853	0.199208	0.292122	0.951034	0.334626
C1_02360C_A	orf19.3693	CAALFM_C102360CA	ORF	Putative GPI-anchored beta-1,3-glucanosyltransferase with similarity to the A. fumigatus GEL family; fungal-specific (no human or murine homolog)	PGA5	0	0.945583	0.267179	-2.5818	0	-1.44973	-0.566064	-0.205261	-0.883665	0.250163	0.139839	0.707829	0.999172	0.0353081	0.0539408	0.297677	0.710494	0.949787	0.809641	0.557522
C1_02370C_A	orf19.3694	CAALFM_C102370CA	ORF	Ortholog of C. dubliniensis CD36 : Cd36_02210, C. parapsilosis CDC317 : CPAR2_106350, C. auris B8441 : B9J08_000959 and Candida tenuis NRRL Y-1498 : CANTEDRAFT_116785	orf19.3694	-2.74593	0.468101	0.355535	3.82611	3.49488	0.612083	0.393416	0.331234	0.218667	0.157048	0.000917702	0.771838	0.999172	4.22372e-07	4.07126e-06	0.491765	0.673894	0.842369	0.938544	0.223194
C1_02380C_A	orf19.2925	CAALFM_C102380CA	ORF	Ortholog(s) have role in protein folding, tubulin complex assembly	orf19.2925	-0.900977	0.0174479	0.227801	0.458438	0.622934	-0.459987	-0.505843	-0.164496	0.0458562	-0.277964	0.115594	0.994868	0.999172	0.40724	0.245138	0.418545	0.359565	0.887275	0.982401	0.478611
C1_02390W_A	orf19.2926	CAALFM_C102390WA	ORF	Putative nuclease required for DNA single- and double-strand break repair; rat catheter biofilm induced	orf19.2926	-0.166499	0.86072	-0.0378988	0.823432	0.274324	-0.203787	0.145724	0.549107	-0.349512	-0.0966211	0.839024	0.29504	0.999172	0.148557	0.674937	0.776831	0.837534	0.554211	0.828674	0.597454
C1_02400C_A	orf19.2927	CAALFM_C102400CA	ORF	Ortholog(s) have alpha-1,6-mannosyltransferase activity, role in protein N-linked glycosylation, protein glycosylation and Golgi apparatus, mannan polymerase complex localization	MNN11	0.743018	0.361153	0.0858047	0.587696	-0.13674	0.969561	0.520473	0.724436	0.449088	-0.0947051	0.328077	0.782139	0.999172	0.376828	0.860531	0.132551	0.458825	0.449272	0.79289	0.399122
C1_02410C_A	orf19.2928	CAALFM_C102410CA	ORF	Has domain(s) with predicted role in retrograde vesicle-mediated transport, Golgi to endoplasmic reticulum and membrane localization	orf19.2928	-0.751229	-0.0938702	-0.14666	0.843823	1.1819	0.186464	0.577333	-0.338079	-0.390869	-0.0119203	0.0376771	0.911295	0.999172	0.00916544	0.000146787	0.641552	0.083069	0.539293	0.557666	0.917016
C1_02420C_A	orf19.2929	CAALFM_C102420CA	ORF	Essential beta-1,3-glucan synthase subunit; gsc1 allele determines resistance/sensitivity to echinocandins; 16 predicted membrane-spanning regions; mRNA abundance declines after yeast-to-hypha transition; Spider biofilm induced	GSC1	0.50312	0.640163	-0.0256891	0.961265	0.52473	0.824221	1.05354	0.436535	-0.229318	-0.657157	0.29381	0.269075	0.999172	0.0124143	0.205871	0.0369702	0.0055706	0.492896	0.851955	1.63658e-17
C1_02430C_A	orf19.2930	CAALFM_C102430CA	ORF	Predicted translation initiation factor; role in translational initiation; Spider biofilm repressed	orf19.2930	0.830172	-0.13577	0.602387	-0.946277	-0.244391	0.0196642	-0.0166053	-0.701887	0.0362695	-0.410917	0.0405472	0.885867	0.543091	0.00898707	0.567437	0.970417	0.973521	0.139901	0.981402	1.30413e-08
C1_02440C_A	orf19.2933	CAALFM_C102440CA	ORF	Ortholog(s) have cysteine-type deubiquitinase activity and role in protein deubiquitination, regulation of DNA-templated transcription	orf19.2933	-0.331892	-0.151338	0.124753	-1.56822	-0.941672	-1.74877	-1.39832	-0.626544	-0.350453	0.0466763	0.33208	0.815572	0.999172	1.40233e-09	0.000369967	4.50445e-12	3.08794e-08	0.0700098	0.539471	0.768219
C1_02450C_A	orf19.2934	CAALFM_C102450CA	ORF	Similar to S. cerevisiae Bud20; predicted role in cellular bud site selection; rat catheter and Spider biofilm induced	orf19.2934	0.267881	-0.099657	-0.0266546	-1.0834	-0.720878	-0.715862	-0.426342	-0.362522	-0.289519	-0.580017	0.471892	0.89008	0.999172	6.78425e-05	0.0108536	0.0117875	0.159869	0.410161	0.660967	9.30928e-11
C1_02460W_A	orf19.2935	CAALFM_C102460WA	ORF	Ribosomal protein L10; intron in 5'-UTR; downregulated upon phagocytosis by murine macrophage; transcription regulated by yeast-hypha switch; Spider biofilm repressed	RPL10	0.563728	-0.126629	0.117796	-0.0292718	0.495301	0.661085	0.941233	-0.524573	-0.280147	-0.190253	0.0629876	0.843863	0.999172	0.93214	0.0744559	0.0143938	0.00026136	0.133092	0.653639	0.00144897
C1_02470W_A	orf19.2936	CAALFM_C102470WA	ORF	Ortholog of C. dubliniensis CD36 : Cd36_02330, C. parapsilosis CDC317 : CPAR2_106450, Candida tropicalis MYA-3404 : CTRG_04653 and Candida albicans WO-1 : CAWG_01134	orf19.2936	-0.149515	0.945338	0.259604	1.23286	0.871538	0.138003	0.462419	0.361318	-0.324417	0.384141	0.814875	0.0868732	0.998497	0.00312271	0.0443914	0.809849	0.328551	0.638221	0.779949	0.226502
C1_02480W_A	orf19.2937	CAALFM_C102480WA	ORF	Phosphomannomutase; enzyme of O- and N-linked mannosylation; interconverts mannose-6-phosphate and mannose-l-phosphate; functional homolog of S. cerevisiae Sec53; antigenic in mice; Hap43-induced; flow model and Spider biofilm repressed	PMM1	0.397616	-0.0133337	0.0613493	1.21385	1.69785	1.6248	2.03411	-0.483996	-0.409313	0.16539	0.21806	0.992217	0.999172	1.5802e-06	4.15688e-12	3.44955e-11	3.14726e-17	0.172676	0.380319	0.0179683
C1_02490C_A	orf19.2938	CAALFM_C102490CA	ORF	Putative mitochondrial inner membrane protein with a predicted role in the assembly of respiratory complex III; Hap43p-repressed gene; S. cerevisiae ortholog FMP25 localizes to mitochondrion	orf19.2938	-0.443886	-0.0543291	0.368242	0.391429	0.391406	0.001872	-0.420722	2.29341e-05	0.422594	-0.089996	0.218021	0.951217	0.836347	0.226099	0.227166	0.996678	0.19074	1	0.449091	0.473747
C1_02500W_A	orf19.2939	CAALFM_C102500WA	ORF	Ortholog(s) have role in mitochondrial cytochrome c oxidase assembly, regulation of proline metabolic process and mitochondrial inner membrane, mitochondrion localization	orf19.2939	-0.58785	-0.135878	-0.102558	0.755931	0.56091	0.303958	0.0756178	0.195021	0.22834	0.00204344	0.230104	0.893221	0.999172	0.0711821	0.198097	0.528736	0.888796	0.823458	0.864802	0.992797
C1_02510W_A	orf19.2940	CAALFM_C102510WA	ORF	Putative v-SNARE of the endoplasmic reticulum membrane; possibly an essential gene, disruptants not obtained by UAU1 method	orf19.2940	-0.207153	-0.0608092	-0.661449	-0.262246	-0.805623	-0.40859	-0.351327	0.543376	-0.0572632	-0.255286	0.707307	0.958983	0.490142	0.552811	0.0399597	0.347717	0.423343	0.342022	0.970906	0.13045
C1_02520W_A	orf19.2941	CAALFM_C102520WA	ORF	Putative cell wall protein; substrate for Kex2p processing in vitro; expression regulated by white-opaque switch; alkaline repressed; possibly essential (UAU1 method); flow model biofilm induced; Spider biofilm induced	SCW4	0	4.27163	1.50367	5.98021	0	4.36818	-1.2896	8.42574	5.65778	4.09328	0.129781	0.00740764	0.962032	7.6481e-06	0.114081	0.00284775	0.511565	9.8653e-10	0.00112345	0.0329942
C1_02530C_A	orf19.2942	CAALFM_C102530CA	ORF	Dicarboxylic amino acid permease; mutation confers hypersensitivity to toxic ergosterol analog; induced upon phagocytosis by macrophage; Gcn4-regulated; upregulated by Rim101 at pH 8; rat catheter and Spider biofilm induced	DIP5	-1.90914	-1.29622	-0.79369	0.0160075	-0.027	-0.596915	-1.14245	0.0430074	0.54554	1.12298	0.000222057	0.0419608	0.609305	0.980156	0.967526	0.298819	0.0273818	0.977503	0.644049	2.54007e-69
C1_02560W_A	orf19.2943.5	CAALFM_C102560WA	ORF	Ortholog of Candida albicans WO-1 : CAWG_05543	orf19.2943.5	0	1.51219	0	0	0.260664	0	0	0	0.196193	NA	0.0573401	0.824718	0.927804	0.114729	0.953522	0.361593	0.321685	0.270202	NA	NA
C1_02570C_A	orf19.2945	CAALFM_C102570CA	ORF	Putative proline permease; fungal-specific (no human or murine homolog); repressed during the mating process	PUT4	-1.54395	-0.340527	0.00850244	2.74344	3.02721	1.54001	1.47475	-0.283771	0.0652575	1.11212	0.0836208	0.845097	0.999443	0.000250235	4.21527e-05	0.0433284	0.0526753	0.866581	0.983078	0.0336474
C1_02580W_A	orf19.2946	CAALFM_C102580WA	ORF	Putative choline permease; fungal-specific (no human or murine homolog)	HNM4	-0.656943	1.86791	-0.787662	1.34586	-1.36319	-1.17899	-1.23247	2.70905	0.0534773	1.59316	0.684488	0.274123	0.993039	0.27328	0.275562	0.361593	0.331384	0.0485259	0.992938	3.54129e-05
C1_02590C_A	orf19.2947	CAALFM_C102590CA	ORF	Stationary phase protein; vitamin B synthesis; induced byyeast-hypha switch, 3-AT or in azole-resistant strain overexpressing MDR1; soluble in hyphae; regulated by Gcn4, macrophage; Spider biofilm induced; rat catheter biofilm repressed	SNZ1	0.486181	-1.24018	-0.774041	0.282453	0.891474	2.00881	2.1517	-0.609021	-0.142886	0.157903	0.146387	2.03407e-05	0.052862	0.369683	0.00126982	7.4519e-15	5.19337e-17	0.0883289	0.885134	0.0149845
C1_02600W_A	orf19.2948	CAALFM_C102600WA	ORF	Protein with a predicted role in pyridoxine metabolism; stationary phase protein; regulated by Tup1, Efg1; Spider biofilm induced	SNO1	-0.395766	-1.28845	-0.936411	-0.30112	0.104821	0.591558	0.645466	-0.405941	-0.0539072	-0.995042	0.417141	0.00203243	0.106423	0.483592	0.828593	0.143234	0.101105	0.530457	0.971845	5.55301e-16
C1_02610W_A	orf19.2949	CAALFM_C102610WA	ORF	Putative protein with a role in autophagy; rat catheter biofilm induced	IML1	1.00303	0.266155	-0.411624	-0.11004	-0.358564	0.626831	1.05609	0.248524	-0.429255	-0.624325	0.0474082	0.789833	0.962032	0.843049	0.487221	0.20566	0.0200707	0.796176	0.692059	1.78106e-09
C1_02620C_A	orf19.2951	CAALFM_C102620CA	ORF	Putative homoserine dehydrogenase; Gcn4-regulated; induced by amino acid starvation (3-ATtreatment); macrophage-induced protein; protein level decreases in stationary phase cultures; flow model biofilm repressed	HOM6	1.50069	0.221827	0.274902	-0.301785	-0.117929	0.977076	1.10786	-0.183856	-0.130782	0.00332515	6.88682e-11	0.642003	0.885394	0.257062	0.693	2.98273e-05	1.40303e-06	0.703031	0.878043	0.964416
C1_02630C_A	orf19.2952	CAALFM_C102630CA	ORF	GPI-anchored cell wall protein, similar to S. cerevisiae exo-1,3-beta-glucosidase Exg2p; predicted Kex2p substrate; induced during cell wall regeneration; possibly an essential gene, disruptants not obtained by UAU1 method; Hap43p-repressed	EXG2	0.786177	0.167104	1.2043	1.60324	2.41736	2.22231	1.99924	-0.814123	0.223073	-0.295981	0.0481969	0.842715	0.00491647	1.76928e-06	7.88829e-14	8.26389e-12	9.38296e-10	0.0605292	0.83743	0.00404254
C1_02640C_A	orf19.2953	CAALFM_C102640CA	ORF	Putative mitochondrial primary import receptor	TOM20	-0.0507119	-0.0949934	-0.0194778	0.582634	1.01829	0.626915	0.987058	-0.435659	-0.360143	0.00325025	0.926454	0.9165	0.999172	0.100288	0.00224732	0.0781831	0.00307185	0.408423	0.646084	0.972461
C1_02650W_A	orf19.2954	CAALFM_C102650WA	ORF	Protein of unknown function; Hap43-repressed gene; repressed by nitric oxide	orf19.2954	0.232181	0.332916	0.220474	0.794506	0.0276324	0.693771	0.0393394	0.766873	0.654432	0.384383	0.59428	0.569291	0.992923	0.0121375	0.946517	0.0321541	0.925173	0.0447685	0.154464	1.52704e-06
C1_02660C_A	orf19.2956	CAALFM_C102660CA	ORF	Putative mitochondrial genome maintenance protein; fungal-specific (no human or murine homolog); mutation confers hypersensitivity to tubercidin (7-deazaadenosine)	MGM101	-0.338061	-0.240664	0.0609355	0.435448	0.628597	0.338051	0.2296	-0.193148	0.108451	0.273634	0.451384	0.734608	0.999172	0.243829	0.0776166	0.394998	0.580333	0.792937	0.93566	0.0152488
C1_02670C_A	orf19.2957	CAALFM_C102670CA	ORF	Protein required for transfer of mannosylphosphate; induced by alpha pheromone in SpiderM medium	MNN43	0	0	0.744922	1.05152	-0.5356	-1.32532	0.974672	1.58712	0	0.590789	0.464383	0.208794	NA	0.693923	0.856026	0.691669	0.746305	NA	NA	0.544019
C1_02680C_A	orf19.2958	CAALFM_C102680CA	ORF	Planktonic growth-induced gene	MNN44	0.0567897	0.870244	0.522341	0.120619	0.148553	-0.692836	-0.316999	-0.0279341	-0.375837	0.251572	0.97524	0.70262	0.999172	0.933112	0.918248	0.620216	0.829739	0.989543	0.931752	0.211099
C1_02690C_A	orf19.2959	CAALFM_C102690CA	ORF	Predicted ORF from Assembly 19; removed from Assembly 20; subsequently reinstated in Assembly 21 based on comparative genome analysis	orf19.2959	-0.573398	0	0	-1.03696	-1.66264	0.390038	0.756927	0.625677	-0.366889	0	0.824384	0.517657	0.499433	0.61324	0.406546	0.870379	0.72227	0.880703	0.956435	0.0873677
C1_02700C_A	orf19.2959.1	CAALFM_C102700CA	ORF	Gene induced by hypoxia and ketoconazole; oral infection upregulated; mutants have reduced capacity to damage oral epithelial cells; Spider biofilm induced	orf19.2959.1	-1.86292	1.06705	-1.19093	1.03457	-1.02899	-1.8954	-1.70098	2.06357	-0.194414	2.84194	4.48654e-16	3.47841e-05	5.87298e-06	1.33728e-05	1.48874e-05	5.11846e-17	6.6859e-14	1.01442e-19	0.77505	4.12342e-43
C1_02710W_A	orf19.2960	CAALFM_C102710WA	ORF	Putative tRNA-Phe synthetase; downregulated upon phagocytosis by murine macrophage; protein present in exponential and stationary growth phase yeast cultures; Spider biofilm repressed	FRS2	0.42168	0.0431225	0.0813454	0.360345	0.663846	0.738902	1.00418	-0.303501	-0.265279	-0.300174	0.182339	0.95788	0.999172	0.205044	0.0123733	0.00496063	6.9502e-05	0.489038	0.669129	2.43582e-06
C1_02720W_A	orf19.2961	CAALFM_C102720WA	ORF	Putative transcription factor with zinc finger DNA-binding motif	orf19.2961	-0.114512	0.672101	0.107124	-0.0244817	-0.493931	-0.811095	-0.715568	0.46945	-0.0955268	-0.0860908	0.854677	0.278313	0.999172	0.962148	0.268053	0.0549521	0.0927023	0.484777	0.954857	0.554404
C1_02730W_A	orf19.2962	CAALFM_C102730WA	ORF	Protein of unknown function; Spider biofilm induced	orf19.2962	0.624041	-0.479463	-1.69313	1.34455	0.807095	2.44806	3.12427	0.537456	-0.676211	0.519818	0.192082	0.465895	3.72574e-05	0.000393024	0.0444969	9.50862e-12	7.20711e-19	0.349013	0.265401	0.519698
C1_02740C_A	orf19.2963	CAALFM_C102740CA	ORF	Has domain(s) with predicted NAD+ binding, protein-malonyllysine demalonylase activity, protein-succinyllysine desuccinylase activity	orf19.2963	-0.0217787	0.0919698	-0.184397	0.983	0.911042	0.869251	1.07366	0.0719574	-0.20441	0.0387776	0.984122	0.961252	0.999172	0.120737	0.154611	0.182348	0.0836512	0.964636	0.931748	0.904069
C1_02750C_A	orf19.2964	CAALFM_C102750CA	ORF	Component of the RSC chromatin remodeling complex	RSC2	-0.284894	-0.236511	0.207567	-0.555798	-0.255563	-0.604182	-0.748025	-0.300235	0.143843	-0.490843	0.460468	0.692793	0.990469	0.0700809	0.447737	0.0472417	0.0109442	0.560127	0.890504	2.09693e-10
C1_02760W_A	orf19.2965	CAALFM_C102760WA	ORF	Putative guanyl-nucleotide exchange factor; Spider biofilm repressed	orf19.2965	-0.0379273	-0.0682846	0.180928	0.309261	0.747726	0.339619	0.528871	-0.438464	-0.189252	-0.014915	0.896572	0.886049	0.9404	0.108224	1.90746e-05	0.0771046	0.00327117	0.0477054	0.656925	0.871709
C1_02770W_A	orf19.2965.1	CAALFM_C102770WA	ORF	Protein of unknown function; similar to human SERF2; gene has an alternatively spliced intron	orf19.2965.1	-0.275832	-0.00399733	0.0680965	0.740636	1.24008	0.468802	0.896153	-0.499445	-0.427351	-0.144136	0.360388	0.998794	0.999172	0.00139138	1.66736e-08	0.0536551	5.68633e-05	0.0896265	0.244702	0.331409
C1_02780W_A	orf19.2966	CAALFM_C102780WA	ORF	Predicted dienelactone hydrolase domain; clade-associated gene expression; farnesol-downregulated; rat catheter biofilm repressed	orf19.2966	0.391928	0.643154	0.241693	1.00793	0.507887	0.756702	0.658122	0.500042	0.0985805	0.245107	0.156885	0.0208213	0.917127	5.19566e-06	0.0318326	0.000875951	0.0040708	0.0856051	0.909262	0.00910181
C1_02790W_A	orf19.2967	CAALFM_C102790WA	ORF	Putative translation initiation factor eIF3, p39 subunit; mutation confers hypersensitivity to roridin A, verrucarin A; downregulated upon phagocytosis by murine macrophages; Spider biofilm repressed	TIF34	-0.295681	0.252567	0.142662	1.42434	1.44464	0.876092	1.00629	-0.0202967	-0.130202	-0.186024	0.506456	0.707829	0.999172	7.04384e-06	4.75094e-06	0.0083979	0.00196192	0.983679	0.919312	0.00580727
C1_02800W_A	orf19.2968	CAALFM_C102800WA	ORF	Protein of unknown function; Spider biofilm induced	orf19.2968	0.183086	0.166459	-0.142326	-0.282701	-1.90815	-0.266074	-1.58274	1.62545	1.31666	0.20994	0.897976	0.951106	0.999172	0.798652	0.0426196	0.830815	0.099316	0.192363	0.440514	0.745164
C1_02810W_A	orf19.2969	CAALFM_C102810WA	ORF	Ortholog of S. cerevisiae Rad16; a protein that recognizes and binds damaged DNA; flucytosine induced; rat catheter and Spider biofilm induced	RAD16	-1.88415	0.283191	0.157903	1.09959	0.835335	-1.06775	-1.20672	0.264259	0.13897	0.344146	3.60537e-13	0.580251	0.999172	4.02099e-05	0.0023324	5.1822e-05	2.985e-06	0.59259	0.885134	0.00210765
C1_02820W_A	orf19.2970	CAALFM_C102820WA	ORF	Heterodimeric alpha-aminoadipate reductase large subunit; lysine biosynthesis; predicted binding sites for AMP and alpha-aminoadipate; inhibited by lys or thialysine; regulated by Gcn2 and Gcn4; Spider biofilm induced, flow model repressed	LYS2	0.930272	-0.287947	-0.0718659	-0.761201	-1.14388	0.457018	-0.141738	0.382675	0.598757	-0.45774	0.000261637	0.519499	0.999172	0.00202188	1.3366e-06	0.083318	0.649476	0.293614	0.0754445	3.60201e-09
C1_02830W_A	orf19.2971	CAALFM_C102830WA	ORF	Ortholog of C. dubliniensis CD36 : Cd36_02630, C. parapsilosis CDC317 : CPAR2_108390, C. auris B8441 : B9J08_003270 and Candida tenuis NRRL Y-1498 : CANTEDRAFT_115724	orf19.2971	0.0895536	-0.259899	0.206059	-0.218346	-0.0607079	0.131107	-0.177213	-0.157638	0.30832	-0.340579	0.904222	0.809488	0.999172	0.698255	0.920616	0.841398	0.771172	0.888531	0.828674	0.00649458
C1_02840W_A	orf19.2972	CAALFM_C102840WA	ORF	High affinity cyclic nucleotide phosphodiesterase; moderates signaling by cAMP; required for virulence, switching, cell wall, hyphal, not pseudohyphal growth; expressed shortly after hyphal induction; rat catheter and Spider biofilm induced	PDE2	-0.732759	0.665605	0.0599264	-1.86553	-2.59685	-3.26389	-3.38954	0.731323	0.125644	-0.782088	0.0566329	0.175658	0.999172	5.99302e-09	8.72466e-17	3.3298e-26	2.28732e-28	0.093601	0.926242	6.78909e-15
C1_02850W_A	orf19.2973	CAALFM_C102850WA	ORF	Ortholog(s) have RNA binding, flap-structured DNA binding activity and role in nuclear-transcribed mRNA catabolic process, nuclear-transcribed mRNA poly(A) tail shortening, positive regulation of DNA metabolic process	orf19.2973	0.156827	0.166285	-0.454469	-0.901962	-1.36046	-0.91142	-0.749166	0.4585	-0.162254	-0.476455	0.592067	0.703907	0.253763	1.00197e-05	5.34548e-12	7.27285e-06	0.000250311	0.0922539	0.790978	2.44694e-07
C1_02860C_A	orf19.2974	CAALFM_C102860CA	ORF	Putative protein of the vacuolar SNARE complex; predicted role in vacuolar fusion; rat catheter biofilm repressed	YKT6	0.152863	0.223562	0.123758	0.216061	0.338371	0.145363	0.367477	-0.12231	-0.222114	-0.109223	0.73622	0.726822	0.999172	0.545348	0.323725	0.71674	0.284123	0.863508	0.80611	0.297226
C1_02870W_A	orf19.2975	CAALFM_C102870WA	ORF	Protein of YPT/RAB family; induced during the mating process	YPT7	-0.63682	-0.0108969	0.330208	1.54715	1.68957	0.921223	0.722545	-0.142426	0.198679	0.00121012	0.260674	0.997506	0.98653	0.000527426	0.000126577	0.0481207	0.131659	0.893895	0.906194	0.992797
C1_02880C_A	orf19.2977	CAALFM_C102880CA	ORF	Predicted component of the mitochondrial intermembrane space import machinery; Hap43p-repressed gene	MIA40	-0.142827	-0.120949	0.283529	-0.661665	-0.593788	-0.683542	-1.02014	-0.067877	0.336601	0.0974332	0.807884	0.905352	0.987779	0.104511	0.152242	0.0968281	0.0084877	0.947539	0.737388	0.321588
C1_02890C_A	orf19.2978	CAALFM_C102890CA	ORF	Protein of unknown function; Hap43-repressed gene	orf19.2978	0.381417	0.178988	-0.29061	-0.807781	-1.55709	-0.605352	-0.885064	0.74931	0.279712	0.785673	0.448884	0.847777	0.98653	0.0417384	2.99237e-05	0.149518	0.0245033	0.145474	0.809165	9.23366e-08
C1_02900C_A	orf19.2980	CAALFM_C102900CA	ORF	Ortholog(s) have RNA helicase activity and role in generation of catalytic spliceosome for first transesterification step, spliceosomal complex disassembly	orf19.2980	0.286904	-0.10636	-0.113773	-0.0895534	-0.14561	0.303711	0.255068	0.0560562	0.0486429	-0.556249	0.544809	0.908288	0.999172	0.836859	0.739646	0.462435	0.541497	0.952673	0.972394	2.58699e-06
C1_02910C_A	orf19.2982	CAALFM_C102910CA	ORF	Putative autophagy-related gene; upregulated during biofilm production	ATG17	0.0904537	0.161185	0.154926	-0.899016	-1.29698	-0.969747	-1.36146	0.397968	0.391709	0.408187	0.920355	0.914845	0.999172	0.132919	0.0238753	0.10727	0.0167972	0.726898	0.819887	0.0990416
C1_02920W_A	orf19.2983	CAALFM_C102920WA	ORF	Putative transcription elongation factor; cdc73 kap114 double transposon mutation affects filamentous growth; Spider biofilm repressed	CDC73	-0.0901229	-0.514603	-0.222015	-1.36089	-0.865643	-0.936408	-0.733752	-0.495245	-0.202656	-0.0269565	0.854577	0.298999	0.992923	8.86107e-06	0.00647953	0.00303579	0.0230538	0.285874	0.83743	0.80229
C1_02930C_A	orf19.2984	CAALFM_C102930CA	ORF	Ortholog(s) have threonine-tRNA ligase activity, role in mitochondrial threonyl-tRNA aminoacylation and mitochondrion localization	MST1	-0.477549	-0.31072	0.234317	0.943901	1.19877	0.777072	0.486906	-0.254871	0.290166	-0.183952	0.614324	0.847808	0.999172	0.197326	0.0912501	0.312753	0.551513	0.871417	0.909262	0.149441
C1_02940C_A	orf19.2985	CAALFM_C102940CA	ORF	Protein of unknown function; Hap43-repressed gene	orf19.2985	0.149794	-0.511081	0.179131	-0.887687	-0.843064	-0.226813	-0.872402	-0.0446228	0.645589	-0.447121	0.775725	0.376892	0.999172	0.0124434	0.0182847	0.604249	0.0140286	0.964192	0.249808	0.0116876
C1_02950W_A	orf19.2986	CAALFM_C102950WA	ORF	Ortholog of C. dubliniensis CD36 : Cd36_02750, C. parapsilosis CDC317 : CPAR2_106015, C. auris B8441 : B9J08_003254 and Candida tenuis NRRL Y-1498 : CANTEDRAFT_107500	orf19.2986	0.296038	0.370542	-0.0566959	-0.62396	-1.17691	-0.698464	-0.824175	0.552949	0.125711	0.256627	0.672778	0.712411	0.999172	0.241277	0.0173567	0.19429	0.111258	0.504806	0.949115	0.547588
C1_02960C_A	orf19.2987	CAALFM_C102960CA	ORF	Ortholog(s) have role in intracellular monoatomic ion homeostasis, mitochondrion inheritance, mitochondrion organization, regulation of cardiolipin metabolic process and mitochondrial inner membrane, mitochondrion localization	orf19.2987	0.375596	0.115164	-0.157162	-0.486373	-0.27668	-0.22594	0.256078	-0.209693	-0.482019	-0.0943166	0.261732	0.865964	0.999172	0.0871582	0.366878	0.48604	0.417036	0.695551	0.272261	0.373177
C1_02970W_A	orf19.2988	CAALFM_C102970WA	ORF	Predicted aminotransferase based on S. pombe ortholog SPBC660.12c; flow model biofilm induced	orf19.2988	1.10124	0.163923	0.10278	-1.19674	-1.11017	-0.259421	-0.111711	-0.0865673	-0.14771	-0.258266	8.14493e-05	0.791661	0.999172	6.37611e-06	2.98212e-05	0.426154	0.753652	0.897463	0.8793	0.000291416
C1_02980W_A	orf19.2989	CAALFM_C102980WA	ORF	Ortholog(s) have glyoxylate reductase (NAD+) activity and role in glyoxylate catabolic process	GOR1	0.170599	-0.764539	-0.0312797	-2.93593	-3.63426	-2.00079	-3.43238	0.698331	1.43159	0.164172	0.871856	0.533003	0.999172	5.66959e-06	1.00942e-08	0.00279231	5.83658e-08	0.557312	0.146369	0.24869
C1_02990C_A	orf19.2990	CAALFM_C102990CA	ORF	Exo-1,3-beta-glucanase; 5 glycosyl hydrolase family member; affects sensitivity to chitin and glucan synthesis inhibitors; not required for yeast-to-hypha transition or for virulence in mice; Hap43-induced; Spider biofilm induced	XOG1	2.95187	1.74287	-0.272	0.910818	0.0145909	2.11982	3.23846	0.896228	-1.11864	0.734927	1.12926e-15	1.21409e-05	0.992146	0.0202469	0.976701	1.29769e-08	2.21509e-19	0.0605386	0.0186516	3.64693e-08
C1_03000W_A	orf19.2991	CAALFM_C103000WA	ORF	Putative MFS transporter; regulated by Nrg1; macrophage/pseudohyphal-repressed; induced by alpha pheromone in SpiderM medium; possibly an essential gene, disruptants not obtained by UAU1 method	HOL1	-3.49768	-2.3303	-1.79034	0.289125	1.04667	-0.878258	-0.66067	-0.757544	-0.217588	0.974032	6.06674e-05	0.0250186	0.246923	0.790538	0.278102	0.355733	0.498272	0.635039	0.946996	7.65984e-05
C1_03010W_A	orf19.2992	CAALFM_C103010WA	ORF	Conserved acidic ribosomal protein; likely role in regulation of translation elongation; interacts with Rpp2B; 1 of 4 similar C. albicans ribosomal proteins (Rpp1A, Rpp1Bp, Rpp2A, Rpp2B); Hap43-induced; Spider biofilm repressed	RPP1A	0.620416	-0.424952	0.0596819	-0.312726	0.290786	0.732642	0.851521	-0.603512	-0.118878	-0.26181	0.0675497	0.385127	0.999172	0.344194	0.388569	0.0151605	0.00385602	0.116759	0.917596	0.000225412
C1_03020C_A	orf19.2994	CAALFM_C103020CA	ORF	Putative ribosomal subunit; antigenic during murine infection; downregulated upon phagocytosis by murine macrophage; Spider biofilm repressed	RPL13	0.49653	-0.42875	0.185278	0.119724	0.509706	1.045	0.820957	-0.389981	0.224047	-0.163811	0.106054	0.289776	0.992923	0.704855	0.0625501	3.89716e-05	0.00151691	0.318187	0.746101	0.0124814
C1_03030W_A	orf19.2994.1	CAALFM_C103030WA	ORF	Putative 40S ribosomal subunit; macrophage/pseudohyphal-induced after 16 h; Spider biofilm repressed	RPS16A	0.353419	0.00667526	0.0833314	0.126971	0.743157	0.473715	1.01324	-0.616186	-0.53953	-0.416744	0.275328	0.997179	0.999172	0.68324	0.0042629	0.0869949	5.18522e-05	0.0554437	0.160314	2.07891e-12
C1_03040W_A	orf19.2995	CAALFM_C103040WA	ORF	Protein of unknown function; induced by nitric oxide; rat catheter and Spider biofilm induced	orf19.2995	0.00398385	-0.466462	-0.378598	-0.38269	-0.310008	0.0877563	0.0725744	-0.072682	0.0151819	-0.454891	0.997591	0.572044	0.973497	0.446217	0.554113	0.891132	0.904164	0.951731	0.995195	0.00778437
C1_03050W_A	orf19.2996	CAALFM_C103050WA	ORF	Ortholog of S. cerevisiae : ECM30, C. glabrata CBS138 : CAGL0M00924g, C. dubliniensis CD36 : Cd36_02850, C. parapsilosis CDC317 : CPAR2_110240 and C. auris B8441 : B9J08_004952	orf19.2996	0.53123	0.45069	0.202866	-0.58749	-0.808415	-0.506951	-0.480052	0.220925	-0.0268992	-0.309402	0.401393	0.639315	0.999172	0.27503	0.118394	0.371629	0.396757	0.841001	0.992938	0.00602813
C1_03060C_A	orf19.2998	CAALFM_C103060CA	ORF	Protein with a predicted role in pre-rRNA processing; repressed by prostaglandins	TSR2	0.898177	-0.52576	-0.183947	-1.32132	-0.868031	0.102619	0.214093	-0.453287	-0.111475	-0.47721	0.074793	0.499735	0.999172	0.00243854	0.0566058	0.869372	0.700281	0.556295	0.94992	2.87664e-06
C1_03070C_A	orf19.3000	CAALFM_C103070CA	ORF	Putative origin recognition complex large subunit; essential for viability; similar to S. cerevisiae Orc1p origin recognition complex subunit	ORC1	0.322497	-0.183641	0.399499	-1.25423	-1.09426	-0.748096	-1.17126	-0.159976	0.423165	-0.446117	0.420377	0.791661	0.806177	2.48511e-05	0.00025424	0.0170839	7.76275e-05	0.81253	0.484215	4.28488e-05
C1_03080C_A	orf19.3001	CAALFM_C103080CA	ORF	Putative GTPase involved in mitotic exit and cytokinesis; induced under Cdc5p depletion	TEM1	0.0355215	-0.608719	0.182943	-1.11357	-0.299462	-0.469331	-0.446884	-0.814109	-0.0224468	-0.508425	0.968347	0.53171	0.999172	0.0440616	0.642732	0.459165	0.477406	0.299956	0.993212	0.0237253
C1_03090W_A	orf19.3002	CAALFM_C103090WA	ORF	Putative ribosomal protein 10 of the 40S subunit; elicits host antibody response during infection; transcript induced during active growth; Spider biofilm repressed	RPS1	0.315365	-0.130599	0.0623499	0.208227	0.688574	0.65419	0.941589	-0.480348	-0.287399	-0.412933	0.366797	0.842235	0.999172	0.506525	0.0123733	0.0184794	0.000370802	0.200369	0.652461	4.01367e-12
C1_03100W_A	orf19.3003	CAALFM_C103100WA	ORF	Tricalbin-family endoplasmic reticulum-plasma membrane tethering protein; required for transport of cell wall proteins; involved in stress responses, including sensitivity to caspofungin	TCB3	0.752636	-0.0314396	0.338339	0.58383	0.556415	1.36791	0.970712	0.0274155	0.397194	-0.245657	0.00120096	0.966694	0.641465	0.00884586	0.0131567	3.16016e-11	4.08464e-06	0.964636	0.265187	0.00121023
C1_03110W_A	orf19.3003.1	CAALFM_C103110WA	ORF	Ortholog of S. cerevisiae ribosomal subunit, Rpl6B; transposon mutation affects filamentous growth; translation-related genes are downregulated upon phagocytosis by murine macrophage; Hap43-induced; Spider biofilm repressed	RPL6	-0.173027	-0.110289	0.179147	0.71429	1.29359	0.651552	0.941419	-0.579302	-0.289867	-0.317607	0.723687	0.897647	0.999172	0.0368209	5.77982e-05	0.0621599	0.00448625	0.210381	0.737388	4.53139e-08
C1_03120W_A	orf19.3004	CAALFM_C103120WA	ORF	Ortholog of S. cerevisiae : YDR262W, C. glabrata CBS138 : CAGL0M08734g, C. dubliniensis CD36 : Cd36_02920, C. parapsilosis CDC317 : CPAR2_108490 and C. auris B8441 : B9J08_000615	orf19.3004	-0.691875	0.655264	-0.833789	0.324265	-0.608343	-1.02287	-0.466429	0.932608	-0.556445	0.500717	0.0314976	0.0881323	0.0344351	0.310747	0.0424369	0.000275824	0.127909	0.00334592	0.210069	2.32791e-06
C1_03130C_A	orf19.3006	CAALFM_C103130CA	ORF	Protein involved in Golgi trafficking; rat catheter and Spider biofilm repressed	GGA2	0.165526	-0.0948945	0.262514	-0.624776	-0.773906	-0.364356	-0.870894	0.14913	0.506538	0.0788643	0.646756	0.887209	0.927804	0.0155277	0.00214641	0.194597	0.000441877	0.784887	0.190495	0.355871
C1_03140W_A	orf19.3007	CAALFM_C103140WA	ORF	Ortholog(s) have role in endosome organization, regulation of protein localization and BLOC-1 complex localization	orf19.3007	-0.470235	-0.0185694	0.087266	-1.26133	-1.56756	-1.713	-2.12506	0.306231	0.412066	0.379511	0.387069	0.993238	0.999172	0.00292876	0.000148188	2.75918e-05	9.51164e-08	0.723037	0.692564	0.12786
C1_03150C_A	orf19.3007.2	CAALFM_C103150CA	ORF	Ortholog of C. dubliniensis CD36 : Cd36_02950, C. parapsilosis CDC317 : CPAR2_108520, C. auris B8441 : B9J08_002035 and Candida tenuis NRRL Y-1498 : CANTEDRAFT_100285	orf19.3007.2	-2.42122	0.432863	-0.968727	1.19344	0.380178	-1.66064	-1.07232	0.813262	-0.588328	0.597404	3.35425e-20	0.341687	0.0053856	1.57838e-05	0.227433	3.00502e-10	7.65482e-05	0.0130384	0.158691	0.000837376
C1_03160C_A	orf19.3008	CAALFM_C103160CA	ORF	Protein with a putative role in coenzyme Q biosynthesis; transcriptionally induced by interaction with macrophage; Hap43p-repressed gene	COQ4	-0.423178	0.135369	-0.0364184	-0.831996	-0.566042	-1.39054	-0.952801	-0.265954	-0.437742	0.622847	0.407814	0.892825	0.999172	0.0408374	0.184682	0.000304849	0.0166116	0.746963	0.629201	1.89527e-10
C1_03170C_A	orf19.3009	CAALFM_C103170CA	ORF	Ortholog(s) have nucleus-vacuole junction localization	orf19.3009	0.0728694	0.0209309	0.22022	0.357479	0.551601	0.409418	0.40425	-0.194122	0.00516762	0.374254	0.939111	0.994756	0.999172	0.594275	0.397267	0.557921	0.561094	0.887275	0.99949	0.0677743
C1_03180W_A	orf19.3010	CAALFM_C103180WA	ORF	Putative lipoyl ligase; role in modification of mitochondrial enzymes by attachment of lipoic acid groups; rat catheter biofilm induced	orf19.3010	-0.28086	0.261813	-0.00155319	0.099762	0.27503	-0.44291	-0.00427677	-0.175268	-0.438634	-0.324787	0.541732	0.704474	0.999443	0.812449	0.481422	0.239821	0.992962	0.810783	0.519543	0.04252
C1_03190C_A	orf19.3010.1	CAALFM_C103190CA	ORF	GPI-anchored cell wall protein; mutants show cell-wall defects and reduced adhesion, host cell damage, and endocytosis; mutant infection is immunoprotective in murine model; fluconazole-induced; caspofungin repressed	ECM33	0.683633	0.0238521	0.289308	1.26679	1.38662	1.92657	1.78095	-0.119832	0.145624	-0.409053	0.124616	0.990229	0.984119	0.000635594	0.000156847	6.17739e-08	5.92616e-07	0.896022	0.921453	1.47616e-12
C1_03200C_A	orf19.3012	CAALFM_C103200CA	ORF	Zn(II)2Cys6 transcription factor; transcriptional activator of aromatic amino acid catabolism; regulator of aromatic alcohol biosynthesis via the Ehrlich pathway; mutant is viable	ARO80	-0.492569	0.239006	-0.204198	0.123855	0.134802	-0.607721	-0.153569	-0.0109477	-0.454152	-0.26569	0.365954	0.805057	0.999172	0.814377	0.804001	0.193822	0.782588	0.989543	0.646084	0.0588885
C1_03210C_A	orf19.3013	CAALFM_C103210CA	ORF	Septin; essential for viability; forms ring at sites of cell division and also forms filaments in mature chlamydospore; filamentous growth induced; regulated by Nrg1, Tup1, tyrosol and cell density; rat catheter biofilm repressed	CDC12	0.950117	-0.190045	0.110628	0.70768	0.964647	1.84784	1.80414	-0.256968	0.0437045	0.152557	0.000377768	0.723965	0.999172	0.00630588	0.000118107	8.57265e-15	3.29828e-14	0.573932	0.965521	0.0292452
C1_03220C_A	orf19.3014	CAALFM_C103220CA	ORF	Sole 14-3-3 protein in C. albicans; role in hyphal growth; possibly regulated by host interaction; localizes to yeast-form cell surface, not hyphae; alternatively spliced 5' UTR intron; Spider biofilm repressed	BMH1	0.162997	0.257198	0.336123	0.32326	0.367034	0.229059	0.193908	-0.043774	0.0351507	0.0911169	0.45825	0.332406	0.310288	0.0622314	0.0317963	0.215644	0.302155	0.917405	0.957024	0.172838
C1_03230C_A	orf19.3015	CAALFM_C103230CA	ORF	Putative ribosomal large subunit biogenesis protein; repressed in core stress response; repressed by prostaglandins	ARX1	0.435853	-0.239047	0.00694884	-0.0343111	0.437835	0.640589	0.86674	-0.472146	-0.226151	-0.554894	0.474837	0.825569	0.999214	0.954234	0.40227	0.206422	0.0708695	0.557312	0.890504	6.87405e-17
C1_03240W_A	orf19.3016	CAALFM_C103240WA	ORF	Ortholog of C. dubliniensis CD36 : Cd36_03040, C. parapsilosis CDC317 : CPAR2_108610, C. auris B8441 : B9J08_000283, Debaryomyces hansenii CBS767 : DEHA2G16500g and Pichia stipitis Pignal : PICST_32835	orf19.3016	-1.04945	-0.0311844	0.319207	1.56381	2.2458	0.545542	0.877137	-0.681986	-0.331595	-0.0345991	0.00367561	0.979634	0.955963	1.52298e-06	8.65227e-13	0.135057	0.00949726	0.118506	0.682928	0.813323
C1_03250C_A	orf19.3018	CAALFM_C103250CA	ORF	Putative histone methyltransferase; induced by nitric oxide independent of Yhb1p; cell-cycle regulated periodic mRNA expression	SPP1	-0.35827	-0.137713	0.0208258	0.992614	0.831239	0.772058	0.452143	0.161375	0.319914	-0.256306	0.448488	0.879126	0.999172	0.00556853	0.0224669	0.0341561	0.247949	0.837075	0.712979	0.0953065
C1_03260W_A	orf19.3019	CAALFM_C103260WA	ORF	Putative DNA-dependent ATPase; transcription may be increased in an azole-resistant strain that overexpresses MDR1	orf19.3019	0.295794	-0.498758	0.438362	-0.0981642	0.375324	0.696388	0.232756	-0.473488	0.463632	-0.0872952	0.69775	0.62252	0.976648	0.880934	0.539612	0.229414	0.724228	0.620028	0.723946	0.662126
C1_03270W_A	orf19.3021	CAALFM_C103270WA	ORF	Putative protein of unknown function; Hap43-repressed gene; Spider biofilm induced	orf19.3021	-2.34164	0.594693	0.0750315	0.879125	0.222177	-2.05721	-2.19449	0.656948	0.137287	2.26405	3.01801e-05	0.56713	0.999172	0.142446	0.754455	0.000137744	3.62259e-05	0.475581	0.951834	2.24156e-21
C1_03280W_A	orf19.3022	CAALFM_C103280WA	ORF	Ortholog(s) have structural constituent of ribosome activity and mitochondrial small ribosomal subunit localization	orf19.3022	0.136706	-0.076986	0.279723	-0.135004	-0.0724827	0.0786879	-0.2155	-0.0625209	0.294188	0.0833406	0.677036	0.89414	0.844174	0.61395	0.803829	0.798148	0.415951	0.912016	0.52289	0.424128
C1_03290W_A	orf19.3023	CAALFM_C103290WA	ORF	Ortholog(s) have histone acetyltransferase activity, role in chromatin organization, regulation of transcription by RNA polymerase II and ADA complex, SAGA complex, SLIK (SAGA-like) complex localization	NGG1	-0.248342	-0.717636	-0.147727	-0.724838	-0.312457	-0.255544	-0.413072	-0.412381	0.157528	-0.254884	0.426663	0.011942	0.998497	0.00256896	0.235397	0.355017	0.102511	0.221106	0.828674	0.0242628
C1_03300C_A	orf19.3026	CAALFM_C103300CA	ORF	Putative mitochondrial processing protease; Hap43-repressed; transcript regulated by Nrg1; oxidative stress-induced via Cap1	MAS1	-0.607774	-0.150122	0.106314	0.353808	0.376976	-0.103844	-0.337112	-0.0231686	0.233268	0.102644	0.0700702	0.8274	0.999172	0.273244	0.240398	0.79205	0.304347	0.979753	0.770819	0.344816
C1_03310W_A	orf19.3027	CAALFM_C103310WA	ORF	Component of the RSC chromatin remodeling complex; putative DNA translocase; Spider biofilm repressed	ARP7	-0.275773	-0.286669	0.0434758	-0.165408	0.0747645	-0.154512	-0.244484	-0.240173	0.0899723	0.132721	0.407829	0.540876	0.999172	0.582665	0.8213	0.629638	0.410653	0.605884	0.931417	0.145566
C1_03320C_A	orf19.3029	CAALFM_C103320CA	ORF	Predicted 3-hydroxyisobutyryl-CoA hydrolase; mitochondrially localized; Spider biofilm induced	EHD3	-0.091073	0.289679	0.186717	0.57651	-2.18233	0.195758	-2.46012	2.75884	2.65588	4.0652	0.877364	0.703907	0.999172	0.148692	6.98406e-10	0.6839	1.79087e-12	3.70093e-15	1.34166e-13	3.5324e-142
C1_03330C_A	orf19.3030	CAALFM_C103330CA	ORF	Ortholog(s) have phosphatidylinositol-3,5-bisphosphate binding, phosphatidylinositol-3-phosphate binding, phosphatidylinositol-4-phosphate binding activity	orf19.3030	-0.445963	-0.549691	0.255134	-0.42603	-0.395267	-0.322302	-1.09636	-0.0307626	0.774062	0.332699	0.580984	0.632568	0.999172	0.530127	0.56919	0.664063	0.0731613	0.98564	0.507241	0.073358
C1_03340C_A	orf19.3031	CAALFM_C103340CA	ORF	Putative endoplasmic reticulum (ER) protein-translocation complex subunit	SEC62	-0.27164	-0.420218	-0.116177	1.16463	1.78192	1.31321	1.62646	-0.617293	-0.313252	0.157011	0.502224	0.395857	0.999172	6.41728e-05	2.07772e-10	4.43717e-06	5.8593e-09	0.110039	0.65589	0.052993
C1_03350C_A	orf19.3034	CAALFM_C103350CA	ORF	Member of RNase L inhibitor (RLI) subfamily of ABC family; predicted not to be a transporter; regulated by Sef1p, Sfu1p, and Hap43p	RLI1	0.391198	-0.0853976	0.25478	0.0694011	0.432745	0.545997	0.569164	-0.363344	-0.0231668	-0.740186	0.492948	0.94584	0.999172	0.899015	0.371109	0.253383	0.226178	0.652141	0.992938	3.63461e-34
C1_03360W_A	orf19.3035	CAALFM_C103360WA	ORF	Ortholog(s) have ATP-dependent activity, acting on DNA, ATP-dependent chromatin remodeler activity, DNA binding, chromatin DNA binding, methylated histone binding, nucleosome binding and rDNA binding, more	orf19.3035	0.00596662	0.239642	0.39551	1.27316	1.37159	1.03949	0.982042	-0.0984221	0.0574452	-0.626308	0.994286	0.777702	0.927804	0.000756929	0.000249887	0.00731088	0.0113311	0.919612	0.971303	3.68481e-16
C1_03370W_A	orf19.3037	CAALFM_C103370WA	ORF	Putative poly(A)-binding protein; regulated by Gcn4p; induced in response to amino acid starvation (3-AT treatment); protein present in exponential and stationary growth phase yeast cultures	orf19.3037	0.99096	0.0247799	0.0357006	0.920027	1.1194	1.88621	2.07466	-0.199378	-0.188457	-0.801348	0.00742652	0.987198	0.999172	0.00754359	0.000890511	4.59802e-09	7.14997e-11	0.785917	0.87335	1.20221e-44
C1_03380W_A	orf19.3038	CAALFM_C103380WA	ORF	Trehalose-6-phosphate (Tre6P) phosphatase; mutant heat sensitive, accumulates Tre6P, decreased mouse virulence; possible drug target; 2 conserved phospohydrolase motifs; no mammalian homolog; Hap43-repressed; flow model biofilm induced	TPS2	-0.0776406	0.343748	-0.167309	-0.321224	-0.387748	-0.742613	-0.29808	0.0665238	-0.444533	0.31791	0.839024	0.408587	0.993245	0.238712	0.146799	0.00276937	0.286353	0.915342	0.271823	5.89443e-06
C1_03390W_A	orf19.3040	CAALFM_C103390WA	ORF	Putative acyl-coenzymeA:ethanol O-acyltransferase; regulated by Sef1, Sfu1, and Hap43; induced by alpha pheromone in SpiderM medium; Spider biofilm induced; promoter bound by Ndt80	EHT1	-1.69713	1.28895	-0.0467145	1.98377	1.38677	-1.00232	-0.263651	0.596999	-0.738665	-0.429251	7.76606e-06	0.00264527	0.999172	4.14875e-08	0.000184294	0.00903293	0.569007	0.277197	0.206469	6.47861e-08
C1_03400W_A	orf19.3041	CAALFM_C103400WA	ORF	Ortholog(s) have ubiquitin protein ligase binding activity	orf19.3041	0.518188	0.22923	0.0830065	-0.264283	-0.352684	0.0246752	0.0824977	0.0884012	-0.0578226	0.0742824	0.302206	0.799855	0.999172	0.572409	0.442248	0.966545	0.878568	0.93398	0.971845	0.513281
C1_03410W_A	orf19.3042	CAALFM_C103410WA	ORF	Protein of unknown function; Hap43-induced; rat catheter biofilm induced	orf19.3042	0.197565	-0.398227	-0.577552	0.0918811	0.660617	0.687674	1.43574	-0.568736	-0.748061	-1.37047	0.84253	0.77894	0.966282	0.913154	0.36643	0.356289	0.0292329	0.634574	0.594993	1.51237e-09
C1_03430W_A	orf19.3043	CAALFM_C103430WA	ORF	Ortholog(s) have triglyceride lipase activity, role in triglyceride catabolic process and mitochondrion localization	orf19.3043	-1.33888	-0.266656	-0.105352	-0.095471	0.0829682	-1.16769	-1.15055	-0.178439	-0.0171354	-0.375899	5.26321e-07	0.617073	0.999172	0.776637	0.814843	6.82252e-06	7.62819e-06	0.756303	0.990977	0.0917147
C1_03440C_A	orf19.3045	CAALFM_C103440CA	ORF	Predicted aldehyde dehydrogenase domain; virulence-group-correlated expression	orf19.3045	-0.0655437	0.471336	0.0238369	0.640755	0.706159	0.103875	0.616778	-0.0654038	-0.512903	0.0521618	0.85508	0.143569	0.999172	0.00565397	0.0020077	0.732831	0.00750541	0.908564	0.117466	0.583142
C1_03450C_A	orf19.3047	CAALFM_C103450CA	ORF	Protein kinase-related protein, required for normal sensitivity to caspofungin	orf19.3047	-0.519798	-0.272753	-0.0684128	-0.777048	-0.475787	-1.02409	-0.927173	-0.30126	-0.0969198	-0.0682917	0.0949971	0.596722	0.999172	0.00402316	0.091915	8.23855e-05	0.000354835	0.515028	0.927775	0.545288
C1_03460C_A	orf19.3048	CAALFM_C103460CA	ORF	Protein of unknown function; repressed by alpha pheromone in SpiderM medium	orf19.3048	-1.45122	1.40077	0.30013	3.233	2.62597	0.381014	0.874626	0.607029	-0.493612	-0.485682	0.0337952	0.0428276	0.999172	1.16563e-08	4.8256e-06	0.58304	0.142246	0.508295	0.723946	0.0133136
C1_03480C_A	orf19.3050	CAALFM_C103480CA	ORF	Putative GTPase activator; induced in low iron; rat catheter biofilm repressed	AGE1	-0.589767	-0.293087	0.0337732	0.10016	-0.182335	-0.196521	-0.805876	0.282495	0.609355	0.539854	0.159698	0.679705	0.999172	0.818717	0.671909	0.658487	0.0242125	0.678115	0.293051	5.52189e-08
C1_03490W_A	orf19.3051	CAALFM_C103490WA	ORF	Protein of unknown function; S. pombe ortholog SPAC17A2.02c plays a role in resistance to cadmium; colony morphology-related gene regulation by Ssn6; Spider biofilm repressed	orf19.3051	-0.699915	0.284907	0.207924	1.47885	0.719728	0.494033	-0.188112	0.759127	0.682145	0.884962	0.0235239	0.584685	0.98648	2.13871e-08	0.0106507	0.0951541	0.580194	0.0195769	0.0669742	7.82754e-37
C1_03500W_A	orf19.3052	CAALFM_C103500WA	ORF	Functional homolog of S. cerevisiae Ypt1p, which is an essential small Ras-type GTPase involved in protein secretion at ER-to-Golgi; dominant-negative mutation causes SAP secretion defect and accumulation of intracellular secretory vesicles	YPT1	0.157309	0.0503633	-0.055148	0.842466	0.598271	0.949411	0.810727	0.244195	0.138684	0.384376	0.708355	0.953224	0.999172	0.00337516	0.0450719	0.000822418	0.00470966	0.653564	0.893423	3.28347e-08
C1_03510C_A	orf19.3053	CAALFM_C103510CA	ORF	Protein of unknown function; present in exponential and stationary phase yeast; identified in extracts from biofilm and planktonic cells; flow model biofilm induced gene; GlcNAc-induced protein	orf19.3053	0.430967	1.04268	0.36345	0.1275	-0.918908	-0.484209	-0.85139	1.04641	0.367181	0.454908	0.245418	0.00201968	0.854814	0.726697	0.00208879	0.139193	0.00458871	0.00129001	0.567346	1.96642e-08
C1_03520W_A	orf19.3054	CAALFM_C103520WA	ORF	Putative non-ATPase regulatory subunit of the 26S proteasome lid; amphotericin B repressed; oxidative stress-induced via Cap1p	RPN3	-0.161361	-0.267249	-0.057706	-0.536454	-0.735336	-0.430566	-0.838991	0.198882	0.408425	0.116844	0.643795	0.557677	0.999172	0.0331	0.00251577	0.0994766	0.000432547	0.675666	0.329217	0.14792
C1_03530W_A	orf19.3055	CAALFM_C103530WA	ORF	Putative RNA polymerase II mediator complex subunit; possibly an essential gene, disruptants not obtained by UAU1 method	MED17	0.0236827	-0.0823344	0.0644501	0.0607001	0.205131	0.166717	0.164364	-0.144431	0.00235341	-0.458558	0.966696	0.932057	0.999172	0.887965	0.616402	0.706537	0.701747	0.85277	0.99949	7.83698e-05
C1_03540C_A	orf19.3057	CAALFM_C103540CA	ORF	Ortholog(s) have role in mitochondrial genome maintenance	orf19.3057	-0.413808	-0.151094	0.12549	0.720413	1.14669	0.457699	0.607397	-0.426282	-0.149698	0.499992	0.268654	0.833154	0.999172	0.018732	8.24903e-05	0.161986	0.0502312	0.342156	0.888244	0.00426109
C1_03550C_A	orf19.3058	CAALFM_C103550CA	ORF	Ortholog(s) have oxidoreductase activity, acting on paired donors, with incorporation or reduction of molecular oxygen, reduced flavin or flavoprotein as one donor, and incorporation of one atom of oxygen activity	COQ6	0.640723	0.741055	0.0698722	0.644622	0.551985	0.544289	1.12284	0.0926363	-0.578547	0.408654	0.0420605	0.0317963	0.999172	0.0233058	0.0562909	0.0636595	2.57678e-05	0.888986	0.156898	9.10411e-08
C1_03560C_A	orf19.3059	CAALFM_C103560CA	ORF	Transcription factor TFIIB; required for transcription initiation and start site selection by RNA polymerase II; downregulated during planktonic growth, whereas related SUA72 is induced; induced by Tbf1; rat catheter, Spider biofilm induced	SUA71	0.0403334	-0.198778	0.196022	-0.866983	-0.380257	-0.627871	-0.535945	-0.486726	-0.0919263	0.0477385	0.920079	0.69791	0.979125	0.000371954	0.153304	0.0126378	0.0352748	0.137875	0.925914	0.607875
C1_03600W_A	orf19.3060	CAALFM_C103600WA	ORF	OPutative dolichyl-diphosphooligosaccharide-protein glycotransferase; role in protein N-linked glycosylation; Spider biofilm repressed	orf19.3060	-0.340833	0.0299149	-0.165402	0.873857	0.797283	0.50311	0.621853	0.076574	-0.118743	-0.0639228	0.343369	0.975758	0.999172	0.00171655	0.00451007	0.0912446	0.0301298	0.912882	0.910052	0.503379
C1_03610C_A	orf19.3061	CAALFM_C103610CA	ORF	Predicted subunit of the mitochondrial inner membrane peptidase complex involved in protein targeting to mitochondria	IMP1	0.155829	-0.171208	0.316541	0.185917	0.466889	0.512955	0.306177	-0.280972	0.206777	-0.46927	0.782485	0.849014	0.976648	0.677802	0.256303	0.216655	0.489934	0.704777	0.872444	0.0198969
C1_03620C_A	orf19.3061.1	CAALFM_C103620CA	ORF	Ortholog of S. cerevisiae Rps22Ap and Rps22Bp; gene contains 5' UTR intron	orf19.3061.1	-0.57414	0.284877	0.265763	0.0870594	0.676918	-0.771957	-0.162986	-0.589858	-0.608972	-0.184957	0.137877	0.662607	0.979125	0.830554	0.0452001	0.0207573	0.69509	0.186446	0.237336	0.0115438
C1_03630W_A	orf19.3062	CAALFM_C103630WA	ORF	Ortholog(s) have TTT Hsp90 cochaperone complex localization	orf19.3062	-0.203644	0.23854	0.645884	0.846591	1.10346	0.404407	0.253929	-0.256866	0.150477	-0.5558	0.742273	0.798507	0.609305	0.0491889	0.00825218	0.405217	0.621964	0.768056	0.927234	3.69906e-05
C1_03640C_A	orf19.3063	CAALFM_C103640CA	ORF	HAP5-like; ortholog of S. cerevisiae Dpb3; third-largest subunit of DNA polymerase II (DNA polymerase epsilon); phosphorylated protein; mutants have a growth defect	HFL1	-0.881552	-0.572621	-0.291879	1.00601	1.2374	0.697084	0.647729	-0.231388	0.0493543	-0.22476	0.0186971	0.252304	0.967298	0.00299837	0.000171302	0.0430161	0.0602639	0.731788	0.971303	0.151091
C1_03650C_A	orf19.3064	CAALFM_C103650CA	ORF	Putative 60S ribosomal protein L27, mitochondrial precursor	MRPL27	-0.56457	-0.489055	-0.194356	0.362566	0.684648	0.287051	0.314434	-0.322082	-0.027383	0.306659	0.0381207	0.148713	0.979125	0.163813	0.00464163	0.294163	0.238472	0.388799	0.978934	0.00196008
C1_03660W_A	orf19.3064.1	CAALFM_C103660WA	ORF	Ortholog of C. parapsilosis CDC317 : CPAR2_108915, C. auris B8441 : B9J08_004667, Candida tenuis NRRL Y-1498 : CANTEDRAFT_102387 and Debaryomyces hansenii CBS767 : DEHA2B06776g	orf19.3064.1	-0.050356	0.490587	0.578429	0.602449	0.962403	0.061506	0.333618	-0.359954	-0.272112	0.408226	0.955041	0.631474	0.891296	0.296215	0.0768353	0.936294	0.601963	0.734528	0.880765	0.252219
C1_03670C_A	orf19.3065	CAALFM_C103670CA	ORF	Putative D-amino acid oxidase; transcription is regulated upon yeast-hyphal switch	DAO1	-0.0113738	0.775658	0.193902	0.3037	-1.45416	-0.483332	-1.65943	1.75786	1.1761	1.73969	0.98375	0.0463174	0.998497	0.377449	6.79314e-07	0.148208	8.18791e-09	2.76755e-09	0.000485353	6.30085e-57
C1_03680W_A	orf19.3066	CAALFM_C103680WA	ORF	Endo-1,3-beta-glucanase; controls exposure of cell wall beta-glucan to host immune system; caspofungin, fluconazole repressed; repressed by alpha pheromone in SpiderM medium; flow model biofilm induced; rat catheter biofilm repressed	ENG1	1.44599	1.10684	0.51061	-0.351221	-0.34721	-0.0120746	0.588169	-0.00401128	-0.600244	-1.02323	0.00187021	0.049651	0.879095	0.489264	0.499389	0.985074	0.228438	0.996995	0.490611	3.26134e-34
C1_03690W_A	orf19.71	CAALFM_C103690WA	ORF	Ortholog(s) have protein-containing complex binding activity, role in endoplasmic reticulum to Golgi vesicle-mediated transport, protein secretion and Golgi membrane, cis-Golgi network, cytoplasm localization	orf19.71	-0.378303	-0.391051	0.210984	-0.00900104	-0.0588427	0.00374755	-0.648129	0.0498417	0.651877	0.210215	0.302742	0.428166	0.989435	0.980339	0.878203	0.992869	0.0298983	0.949787	0.114418	0.0463959
C1_03710C_A	orf19.1133	CAALFM_C103710CA	ORF	Putative regulator of transcription; expression in S. cerevisiae flo8 and flo11 mutants suggests a role in regulation of adhesion factors	MSB1	0.126834	0.173034	0.1163	1.07974	0.947544	1.03354	0.958077	0.132198	0.0754638	-0.88526	0.874449	0.891727	0.999172	0.0383131	0.0733875	0.0502885	0.0704986	0.917469	0.971303	5.86555e-16
C1_03720C_A	orf19.1037	CAALFM_C103720CA	ORF	Protein of unknown function; rat catheter biofilm repressed	orf19.1037	-0.103216	0.264702	0.480468	0.903584	0.231992	0.535666	-0.351691	0.671591	0.887358	0.611394	0.874775	0.768207	0.877984	0.0334528	0.644316	0.247713	0.472419	0.255456	0.13925	3.3525e-11
C1_03730C_A	orf19.1036	CAALFM_C103730CA	ORF	Alpha-1,2-mannosidase; processes Man9GlcNAc2 to Man8GlcNAc2 isomer B; member of ER localized glycosyl hydrolase family 47; ER form is converted by Kex2 to cytosolic form; flow model biofilm repressed	MNS1	-0.516437	0.292155	0.32656	0.746888	1.0032	-0.0617038	0.160201	-0.256311	-0.221905	0.296792	0.02657	0.394938	0.602261	0.000257858	3.95303e-07	0.830071	0.516673	0.439465	0.646084	0.000139869
C1_03740W_A	orf19.1035	CAALFM_C103740WA	ORF	Zn(II)2Cys6 transcription factor; plays a role in resistance to weak organic acids; required for yeast cell adherence to silicone substrate; Spider biofilm induced	WAR1	-0.4092	0.778442	0.21334	0.151542	-0.1508	-1.0361	-0.773341	0.302342	-0.262759	0.209693	0.448762	0.199403	0.999172	0.761513	0.772396	0.0133766	0.0705211	0.712161	0.839042	0.13062
C1_03750W_A	orf19.1034	CAALFM_C103750WA	ORF	Protein with a predicted cytochrome b5-like heme-binding domain; null mutant shows increased resistance to caspofungin and terbinafine, decreased chitin content, shorter hyphae, and reduced virulence in mice	orf19.1034	-0.2478	0.0989662	0.169009	0.20782	0.713129	-0.138946	0.29632	-0.505309	-0.435266	-0.123538	0.577717	0.907529	0.999172	0.582569	0.0303419	0.74277	0.427745	0.273147	0.488129	0.500716
C1_03760C_A	orf19.1033	CAALFM_C103760CA	ORF	Ortholog(s) have cystathionine gamma-synthase activity and role in sulfur compound metabolic process, transsulfuration	STR2	0.451306	0.133165	0.0423436	-1.227	-1.13945	-0.908856	-0.730491	-0.0875444	-0.178366	-0.305778	0.319182	0.887873	0.999172	0.000475611	0.00123846	0.0124579	0.0496423	0.925118	0.889879	0.000108333
C1_03770W_A	orf19.1032	CAALFM_C103770WA	ORF	bZIP transcription factor involved in cell wall damage response; represses the yeast-to-hypha transition; mutants are caspofungin sensitive; induced by osmotic stress via Hog1; activated by Rlm1p; induced by Mnl1 under weak acid stress	SKO1	-0.878836	-0.0023563	0.301196	-0.0085086	0.0119705	-0.884989	-1.16806	-0.0204791	0.283074	-0.875919	0.0213806	0.999287	0.970779	0.983912	0.978377	0.0113576	0.000514586	0.984526	0.763521	5.42735e-26
C1_03780C_A	orf19.1031	CAALFM_C103780CA	ORF	HMG-CoA reductase; enzyme of sterol pathway; inhibited by lovastatin; gene not transcriptionally regulated in response to lovastatin and fluconazole	HMG1	0.18223	-0.21537	0.377193	1.7075	2.31502	2.1051	2.12005	-0.607518	-0.0149552	-0.322344	0.745646	0.79926	0.935894	2.04331e-06	3.36606e-11	1.96386e-09	1.28008e-09	0.255283	0.99362	6.30423e-07
C1_03790C_A	orf19.1030	CAALFM_C103790CA	ORF	Putative peptidyl-prolyl cis-trans isomerase	orf19.1030	1.58759	-0.134662	0.00991182	-0.854547	-0.443893	0.8677	1.13378	-0.410654	-0.26608	-0.26594	0.00316314	0.923187	0.999172	0.111742	0.447417	0.111663	0.0295584	0.676441	0.880765	1.05856e-05
C1_03800W_A	orf19.1029	CAALFM_C103800WA	ORF	Putative ortholog of S. cerevisiae Rpp1; subunit of both RNase MRP and nuclear RNase P; rat catheter and Spider biofilm induced	RPP1	0.257461	-0.560916	-0.694444	-1.63918	-1.59923	-0.820806	-0.647327	-0.0399505	-0.173479	-0.335456	0.7361	0.562874	0.774639	0.00142031	0.00180808	0.145174	0.260971	0.980464	0.931752	0.00177784
C1_03810C_A	orf19.1028	CAALFM_C103810CA	ORF	Elongin A; F-box protein; ubiquitin-protein ligase; role in protein ubiquitination and ubiquitin-dependent protein catabolism; rat catheter biofilm induced	ELA1	-0.51468	-0.0757025	-0.23669	-0.685898	-1.06591	-1.12488	-1.3439	0.380008	0.21902	-0.827222	0.426446	0.964192	0.999172	0.203671	0.0378866	0.0273961	0.00672347	0.701142	0.907505	1.76893e-05
C1_03820W_A	orf19.1027	CAALFM_C103820WA	ORF	Phosphatidylinositol transfer protein; induction correlates with CDR1, CDR2 overexpression/azole resistance; fluphenazine, 17-beta-estradiol, ethynyl estradiol, NO induced; farnesol-downregulated in biofilm; rat catheter biofilm induced	PDR16	-1.03136	0.785461	-0.35169	1.09553	-0.293866	-0.721293	-0.97354	1.3894	0.252246	0.24853	0.097182	0.361974	0.996306	0.0477037	0.65546	0.221096	0.0794657	0.0279497	0.896539	0.271051
C1_03830C_A	orf19.1026	CAALFM_C103830CA	ORF	Ortholog(s) have role in exonucleolytic trimming to generate mature 3'-end of 5.8S rRNA from tricistronic rRNA transcript (SSU-rRNA, 5.8S rRNA, LSU-rRNA) and mRNA processing, more	orf19.1026	0.0576898	-0.143998	-0.433865	-0.689074	-0.556094	-0.487386	-0.0645385	-0.132981	-0.422848	-0.314711	0.927626	0.888052	0.891296	0.0932214	0.188574	0.267081	0.90342	0.887275	0.642477	0.000317881
C1_03840W_A	orf19.1026.1	CAALFM_C103840WA	ORF	Ortholog of C. dubliniensis CD36 : Cd36_03580, C. parapsilosis CDC317 : CPAR2_105090, C. auris B8441 : B9J08_004984 and Candida tenuis NRRL Y-1498 : CANTEDRAFT_106351	orf19.1026.1	-0.158982	-0.751757	-0.408509	-0.568627	-0.155599	0.024147	0.0939273	-0.413028	-0.0697803	-0.0869692	0.777596	0.156128	0.900258	0.159385	0.742217	0.964509	0.850738	0.523488	0.96314	0.758951
C1_03860C_A	orf19.4457	CAALFM_C103860CA	ORF	Protein required for wild-type cell wall chitin distribution, morphology, hyphal growth; not essential; similar to S. cerevisiae Bni4p (targeting subunit for Glc7p phosphatase, involved in bud-neck localization of chitin synthase III)	BNI4	-0.0986225	0.30644	0.0740579	1.24143	0.733843	0.836364	0.561162	0.507584	0.275202	-0.132925	0.911241	0.803744	0.999172	0.0255702	0.217466	0.158684	0.368029	0.60706	0.885134	0.322703
C1_03870C_A	orf19.4459	CAALFM_C103870CA	ORF	Predicted heme-binding stress-related protein; Tn mutation affects filamentous growth; induced during chlamydospore formation in C. albicans and C. dubliniensis; Spider biofilm induced	orf19.4459	3.21713	3.35653	1.38829	0.896928	-0.308038	0.757529	1.5208	1.20497	-0.763269	-0.288763	6.34401e-11	5.12195e-12	0.0481769	0.0825307	0.603027	0.198717	0.00341397	0.0444484	0.422198	0.00273356
C1_03900W_A	orf19.4464	CAALFM_C103900WA	ORF	Similar to delta subunit of tRNA splicing endonuclease; increased transcription is observed upon fluphenazine treatment	SEN15	-1.10695	0.24406	-0.143205	-0.197033	-0.114051	-1.54804	-1.07779	-0.0829822	-0.470247	-0.636586	0.024544	0.814953	0.999172	0.715424	0.845999	0.000373398	0.0157485	0.942458	0.653639	0.000603966
C1_03910C_A	orf19.4465	CAALFM_C103910CA	ORF	Protein of unknown function; Spider biofilm induced	orf19.4465	0.984228	-0.321546	-0.00222737	-0.507318	-0.264425	0.798455	0.722031	-0.242894	0.0764245	0.0552241	0.118672	0.788564	0.999443	0.401213	0.68853	0.175417	0.221631	0.840568	0.972063	0.759263
C1_03920C_A	orf19.4466	CAALFM_C103920CA	ORF	Ortholog(s) have palmitoyltransferase activity, protein-cysteine S-palmitoyltransferase activity and role in protein palmitoylation, protein targeting to membrane	orf19.4466	-0.51448	0.635101	-0.0454805	0.626416	0.387629	-0.523165	-0.0813702	0.238787	-0.441794	-0.468574	0.646708	0.692521	0.999172	0.489775	0.690342	0.592644	0.938966	0.900426	0.86997	0.0393869
C1_03930W_A	orf19.4467	CAALFM_C103930WA	ORF	Mitochondrial protein required for expression of mitochondrial respiratory chain complex I (NADH:ubiquinone oxidoreductase)	NUE2	0.229907	0.0386389	-0.0829442	-0.188753	-0.111078	0.00251566	0.201773	-0.0776742	-0.199257	-0.0766125	0.470325	0.958968	0.999172	0.494018	0.708068	0.994178	0.472809	0.892309	0.75422	0.62178
C1_03940W_A	orf19.4468	CAALFM_C103940WA	ORF	Putative succinate dehydrogenase; localized to the mitochondrial membrane; Hap43p-repressed gene	orf19.4468	0.165378	0.362464	0.307715	1.26948	0.386498	1.07239	0.244161	0.882981	0.828232	0.480521	0.708204	0.498184	0.929834	1.28019e-05	0.244723	0.000279514	0.497474	0.010628	0.0298485	1.51837e-09
C1_03950C_A	orf19.4470	CAALFM_C103950CA	ORF	Protein of unknown function; Hap43-repressed gene	orf19.4470	-0.649861	-0.0554915	0.465009	0.148391	0.583424	-0.445979	-0.531446	-0.435033	0.0854674	-0.137204	0.408098	0.979634	0.979459	0.844691	0.395762	0.541405	0.450657	0.718991	0.972105	0.702828
C1_03960C_A	orf19.4471	CAALFM_C103960CA	ORF	Ortholog(s) have role in TOR signaling, re-entry into mitotic cell cycle after pheromone arrest and endoplasmic reticulum, endoplasmic reticulum membrane, endoplasmic reticulum-Golgi intermediate compartment localization	orf19.4471	-0.439618	0.874453	0.100533	1.93246	1.03003	0.618389	0.489881	0.902427	0.128507	-0.222374	0.637429	0.407947	0.999172	0.00275248	0.138943	0.411662	0.522908	0.342156	0.959376	0.104388
C1_03970W_A	orf19.4472	CAALFM_C103970WA	ORF	Ortholog of Candida albicans WO-1 : CAWG_00996	orf19.4472	-0.0417797	-1.19651	-0.718958	-1.25174	-0.376351	-0.09701	0.300828	-0.875394	-0.397838	0.754408	0.984315	0.594996	0.998497	0.345445	0.802047	0.954495	0.846081	0.712373	0.931748	0.466176
C1_03980W_A	orf19.4473	CAALFM_C103980WA	ORF	Essential subunit of the Dam1 (DASH) complex, which acts in chromosome segregation by coupling kinetochores to spindle microtubules	SPC19	0.00593137	-0.340867	-0.365265	-0.35081	-0.500851	-0.00401184	-0.129655	0.150041	0.125643	-0.333554	0.997591	0.835176	0.999172	0.666957	0.533377	0.996746	0.888232	0.934078	0.963827	0.270383
C1_03990W_A	orf19.4474	CAALFM_C103990WA	ORF	Ortholog(s) have proteasome binding activity and role in cellular response to arsenic-containing substance, proteasome-mediated ubiquitin-dependent protein catabolic process	orf19.4474	-0.567025	-0.56469	-0.0366641	0.134404	0.268347	0.13207	-0.262014	-0.133943	0.394084	0.130527	0.416317	0.570904	0.999172	0.840707	0.683738	0.861255	0.698709	0.922944	0.800713	0.381804
C1_04000C_A	orf19.4475	CAALFM_C104000CA	ORF	Mannosyltransferase; induced during cell wall regeneration; fungal-specific (no human or murine homolog); Bcr1-repressed in RPMI a/a biofilms	KTR4	-0.0950884	0.187782	-0.920748	1.47602	0.671079	1.19315	1.49674	0.804943	-0.303587	0.244742	0.916526	0.891672	0.530192	0.0077967	0.272192	0.0357646	0.00628463	0.321974	0.870731	0.0274487
C1_04010C_A	orf19.4476	CAALFM_C104010CA	ORF	Protein with an NADP-dependent oxidoreductase domain; regulated by Znc1p transcription factor; induced by ketoconazole, farnesol, and 1-dodecanol; rat catheter and Spider biofilm induced	IFD1	3.40122	3.23778	1.44771	1.28097	-0.158488	1.44441	1.79502	1.43946	-0.350608	1.7837	3.06661e-32	1.40587e-32	3.76568e-06	4.71231e-06	0.656769	3.18372e-06	1.88432e-09	4.76247e-07	0.606463	5.9465e-15
C1_04020C_A	orf19.4477	CAALFM_C104020CA	ORF	Aldo-keto reductase; role in fibronectin adhesion, cell surface hydrophobicity; regulated by temperature, growth phase, benomyl, macrophage interaction; azole resistance associated; Spider biofilm induced; rat catheter biofilm repressed	CSH1	-0.717928	2.18133	0.394461	4.29269	2.12578	1.39344	1.01339	2.16692	0.380046	1.06849	0.104915	2.28697e-09	0.918034	2.40091e-36	2.01012e-09	0.000137192	0.00709694	1.51937e-09	0.668366	2.44357e-26
C1_04030W_A	orf19.4478	CAALFM_C104030WA	ORF	Ortholog(s) have aspartate-tRNA ligase activity, role in mitochondrial aspartyl-tRNA aminoacylation and mitochondrion localization	orf19.4478	-0.301952	0.351964	0.310675	0.701706	0.478032	0.0477903	-0.134596	0.223674	0.182386	0.198925	0.693784	0.751106	0.999172	0.220817	0.428077	0.950193	0.848022	0.852751	0.931748	0.156145
C1_04040C_A	orf19.4479	CAALFM_C104040CA	ORF	Putative U3-containing 90S preribosome subunit; Hap43-induced; repressed in core stress response; Spider biofilm induced	orf19.4479	0.558283	-0.759443	-0.0850335	-0.873664	-0.248998	0.444062	0.394319	-0.624667	0.0497429	-0.597596	0.312869	0.250661	0.999172	0.054896	0.639642	0.384834	0.443869	0.343118	0.978934	5.76197e-21
C1_04060W_A	orf19.4482	CAALFM_C104060WA	ORF	Protein of unknown function; constitutive expression independent of MTL or white-opaque status	IFI3	1.38292	1.46781	0.0641677	2.72656	0.431874	2.64168	1.75063	0	0.891046	0.906236	0.316727	0.40023	0.999172	0.0109532	0.74996	0.0164325	0.132056	0.0868979	0.751013	0.0172639
C1_04070C_A	orf19.1039	CAALFM_C104070CA	ORF	Ortholog(s) have Rab geranylgeranyltransferase activity and role in endoplasmic reticulum to Golgi vesicle-mediated transport, protein geranylgeranylation, protein targeting to membrane	BET4	-0.166728	0.29071	0.627347	0.055799	0.408633	-0.401639	-0.385442	-0.352834	-0.0161973	0.00280059	0.782172	0.728196	0.607463	0.914318	0.366666	0.389744	0.405774	0.634545	0.99362	0.987105
C1_04080W_A	orf19.1040	CAALFM_C104080WA	ORF	Protein required for the spindle assembly checkpoint of the cell cycle; necessary for survival in host cell macrophages and for virulence in a mouse model of systemic candidiasis	MAD2	-1.14226	-0.450311	-0.325597	0.90448	1.23859	0.212529	0.421924	-0.334109	-0.209395	-0.354513	0.0408043	0.639315	0.993245	0.0825307	0.0135113	0.741713	0.461435	0.740186	0.909262	0.143006
C1_04090C_A	orf19.1041	CAALFM_C104090CA	ORF	Ortholog(s) have cyclin-dependent protein serine/threonine kinase activator activity, cyclin-dependent protein serine/threonine kinase regulator activity	orf19.1041	-0.0800882	-0.073803	0.0451183	-0.519749	-0.318118	-0.526034	-0.443324	-0.201631	-0.0827095	-0.236449	0.872096	0.934276	0.999172	0.122209	0.374574	0.122402	0.197373	0.762009	0.947811	0.107471
C1_04100C_A	orf19.1042	CAALFM_C104100CA	ORF	Mitochondrial outer membrane porin; in detergent-resistant membrane fraction (possible lipid raft component); antigenic in human, mouse; Hap43p-induced; flucytosine-, macrophage-, farnesol- induced; fluconazole, caspofungin repressed	POR1	0.668574	0.930371	0.340864	1.08934	-0.285417	0.827548	0.0422934	1.37476	0.785254	0.262997	0.202991	0.116966	0.979125	0.0129131	0.580819	0.0701917	0.942888	0.00428849	0.258994	3.04367e-06
C1_04110W_A	orf19.1043	CAALFM_C104110WA	ORF	Ortholog(s) have lysophosphatidic acid acyltransferase activity, role in intracellular triglyceride homeostasis, lipid droplet organization and endoplasmic reticulum, lipid droplet localization	orf19.1043	0.907746	1.54509	0.881148	0.167362	-0.945224	-0.469982	-0.918626	1.11259	0.448644	0.0226228	0.40696	0.216956	0.927804	0.872978	0.311519	0.666497	0.347435	0.389434	0.882126	0.913427
C1_04120C_A	orf19.1045	CAALFM_C104120CA	ORF	Putative U2 snRNP protein; Hap43p-induced gene; mutation confers hypersensitivity to 5-fluorocytosine (5-FC), 5-fluorouracil (5-FU), and tubercidin (7-deazaadenosine)	orf19.1045	0	-0.118027	-0.155696	0	0	-0.523877	-0.292482	-0.193724	-0.231394	-0.0807621	NA	NA	NA	NA	NA	NA	NA	NA	NA	0.450648
C1_04130W_A	orf19.1047	CAALFM_C104130WA	ORF	Protein with a predicted role in ribosomal large subunit biogenesis; mutation confers hypersensitivity to 5-fluorocytosine (5-FC), 5-fluorouracil (5-FU), and tubercidin (7-deazaadenosine); hyphal, macrophage repressed	ERB1	0.521898	0.166372	-0.089977	0.600886	0.606384	0.956412	1.21826	-0.00549757	-0.261847	-0.736983	0.449217	0.903779	0.999172	0.300147	0.29694	0.0856453	0.0227694	0.996339	0.888824	2.85635e-28
C1_04140W_A	orf19.1048	CAALFM_C104140WA	ORF	Aldo-keto reductase; similar to aryl alcohol dehydrogenases; protein increase correlates with MDR1 overexpression (not CDR1 or CDR2) in fluconazole-resistant clinical isolates; farnesol regulated; possibly essential; Spider biofilm induced	IFD6	-0.32003	1.69572	-0.0853329	0.0988799	-1.53366	-1.91687	-1.76836	1.63254	-0.148513	0.799861	0.802807	0.164888	0.999172	0.927894	0.0873208	0.0300002	0.0448984	0.149479	0.965396	2.47951e-06
C1_04150C_A	orf19.1049	CAALFM_C104150CA	ORF	Predicted NUDIX hydrolase domain; Hap43-induced	orf19.1049	-0.96944	-0.510786	-0.838514	0.351055	-1.0807	-0.107599	-1.21163	1.43175	1.10403	-0.250873	0.615571	0.886594	0.999172	0.839178	0.511036	0.95677	0.452801	0.559733	0.77001	0.415189
C1_04160C_A	orf19.1050	CAALFM_C104160CA	ORF	Ortholog of S. cerevisiae : PDL32, C. glabrata CBS138 : CAGL0J01397g, C. dubliniensis CD36 : Cd36_03920, C. parapsilosis CDC317 : CPAR2_107150 and C. auris B8441 : B9J08_005139	orf19.1050	1.30567	0.737483	-0.236963	0.230163	-0.588739	0.798346	0.95389	0.818902	-0.155544	-0.0483598	0.0376321	0.432412	0.999172	0.730462	0.34505	0.196806	0.107047	0.316425	0.942144	0.863822
C1_04170C_A	orf19.1051	CAALFM_C104170CA	ORF	Putative histone H2A; farnesol regulated; rat catheter biofilm repressed; Spider biofilm repressed; Hap43-induced	HTA2	-0.629703	-0.650807	-0.678454	0.174774	0.461098	0.195878	0.509848	-0.286324	-0.31397	0.240283	0.0573401	0.0961623	0.16515	0.609691	0.138848	0.587279	0.0982747	0.584076	0.644049	0.00170776
C1_04180W_A	orf19.1052	CAALFM_C104180WA	ORF	Predicted histone H2B; Hap43-induced gene; Spider biofilm repressed	orf19.1052	-0.64451	-0.453772	-0.604246	-0.0707252	0.430876	-0.261463	0.390612	-0.501602	-0.652075	0.0766631	0.0180978	0.216436	0.129279	0.818561	0.0985972	0.361169	0.143381	0.12001	0.0410953	0.347715
C1_04190C_A	orf19.1053	CAALFM_C104190CA	ORF	Inositol deacylase involved in attachment of GPI-anchored proteins to cell wall; required for host invasion and immune escape	BST1	0.552608	0.284507	-0.161847	-0.658934	-0.765338	-0.390832	-0.0508824	0.106404	-0.33995	-0.0518489	0.105473	0.618611	0.999172	0.027706	0.00940041	0.232708	0.897695	0.877278	0.601251	0.716168
C1_04200C_A	orf19.1054	CAALFM_C104200CA	ORF	Ortholog(s) have role in endoplasmic reticulum tubular network membrane organization, mitotic spindle pole body insertion into the nuclear envelope and mitotic spindle pole body localization, more	orf19.1054	0.716846	-0.162721	0.130981	-0.783352	-0.754776	0.0962151	-0.168911	-0.0285759	0.265126	0.15401	0.178275	0.888052	0.999172	0.0927626	0.10662	0.879526	0.769835	0.9829	0.854356	0.223798
C1_04210C_A	orf19.1055	CAALFM_C104210CA	ORF	Septin; essential for viability; functional homolog of S. cerevisiae Cdc3p; down-regulation associated with azole resistance; macrophage/pseudohyphal-repressed; virulence-group-correlated expression; gene has intron	CDC3	1.10636	-0.21478	0.28875	0.908736	1.50626	2.22987	2.32387	-0.597527	-0.0939971	-0.0251147	0.00054659	0.740775	0.959006	0.00316312	2.6647e-07	4.51861e-15	2.21598e-16	0.143278	0.936667	0.778982
C1_04220C_A	orf19.1057	CAALFM_C104220CA	ORF	Ortholog of C. dubliniensis CD36 : Cd36_03980, C. parapsilosis CDC317 : CPAR2_107050, C. auris B8441 : B9J08_003358 and Candida tenuis NRRL Y-1498 : CANTEDRAFT_113999	orf19.1057	0.0607491	0.00689368	-0.248777	0.161687	-0.128759	0.215543	0.180767	0.290446	0.0347757	0.203639	0.942604	0.998814	0.999172	0.791167	0.844248	0.74277	0.782866	0.785347	0.988501	0.182298
C1_04230W_A	orf19.1058	CAALFM_C104230WA	ORF	Subunit of the 19S regulatory base of the proteasome	RPN13	0.469267	-0.604515	-0.124254	-1.16911	-1.25742	-0.0953307	-0.663895	0.0883031	0.568564	0.153096	0.336778	0.317223	0.999172	0.00216571	0.000848054	0.861255	0.102962	0.931353	0.423439	0.100323
C1_04240C_A	orf19.1059	CAALFM_C104240CA	ORF	Putative histone H4; repressed in fkh2 mutant; regulated by Efg1; fluconazole induced; amphotericin B repressed; farnesol regulated; colony morphology-related gene regulation by Ssn6; Hap43-induced; rat catheter and Spider biofilm repressed	HHF1	-0.236396	-0.302534	-0.8707	-0.392714	-0.145243	-0.326577	0.48906	-0.247471	-0.815637	0.507449	0.541732	0.568582	0.020325	0.202801	0.676936	0.31511	0.105453	0.641844	0.0201786	1.68627e-11
C1_04250C_A	orf19.1060	CAALFM_C104250CA	ORF	Ortholog of Candida albicans WO-1 : CAWG_00968	orf19.1060	-0.861964	0.0111528	-0.495522	-0.909379	-0.213049	-1.7825	-0.579491	-0.69633	-1.203	0.783659	0.450373	0.998814	0.999172	0.351967	0.852032	0.0496498	0.584423	0.682931	0.477266	0.152761
C1_04260W_A	orf19.1061	CAALFM_C104260WA	ORF	Putative histone H3; amphotericin B repressed; regulated by Efg1, farnesol; Hap43-induced; rat catheter and Spider biofilm repressed	HHT21	-0.229947	-0.539442	-1.00514	-0.11681	0.0842372	0.192685	0.859432	-0.201047	-0.666747	-0.0788852	0.455029	0.0803749	9.85065e-05	0.675353	0.776469	0.491865	0.000138521	0.646794	0.0209415	0.402994
C1_04270C_A	#N/A	#N/A	ORF	#N/A	#N/A	-1.6987	0.959337	-0.821544	0	-0.721115	0.4701	-1.59827	0	0	#N/A	0.691655	0.890507	NA	0.336583	0.858734	0.909449	0.657098	NA	NA	#N/A
C1_04280C_A	orf19.1063	CAALFM_C104280CA	ORF	Ortholog(s) have alpha-1,6-mannosyltransferase activity, mannosyltransferase activity, role in GPI anchor biosynthetic process and endoplasmic reticulum, endoplasmic reticulum membrane, mannosyltransferase complex localization	orf19.1063	0.301703	-0.363788	-0.233649	-0.315053	0.395188	0.350438	0.93054	-0.710241	-0.580102	-0.295444	0.536479	0.590707	0.996306	0.439044	0.321195	0.403181	0.00910981	0.128072	0.341294	0.0995432
C1_04290C_A	orf19.1064	CAALFM_C104290CA	ORF	Acetyl-CoA synthetase; antigenic during human and murine infection; induced by Efg1; macrophage-induced protein; soluble protein in hyphae; gene contains intron; flow model and Spider biofilm repressed	ACS2	0.951163	0.330341	0.337057	0.739935	0.401038	1.36076	1.01514	0.338897	0.345613	-0.476899	6.70512e-07	0.266341	0.503268	9.59273e-05	0.0474856	4.1511e-14	2.98502e-08	0.212208	0.278141	2.37053e-18
C1_04300C_A	orf19.1065	CAALFM_C104300CA	ORF	HSP70 family chaperone; cell wall fractions; antigenic; beta-defensin peptides impport; ATPase domain binds histatin 5; at hyphal surface, not yeast; farnesol-repressed in biofilm; flow model, Spider biofilm repressed; caspofungin repressed	SSA2	1.12448	-0.268168	0.943284	-2.53856	-0.926428	-1.14591	-0.745229	-1.61214	-0.400685	-0.845276	0.00587396	0.736737	0.120333	8.96985e-13	0.0165755	0.00251084	0.0608792	3.29603e-05	0.654888	1.10758e-43
C1_04310C_A	orf19.1066	CAALFM_C104310CA	ORF	Protein induced by N-acetylglucosamine (GlcNAc); localized in cytoplasm; mutation causes increased resistance to nikkomycin Z	GIG1	2.122	-0.942335	-0.515803	-2.41352	-2.48169	0.650816	0.156121	0.068163	0.494695	0.798153	1.14396e-05	0.182315	0.916587	1.88235e-07	6.07083e-08	0.231233	0.80867	0.960071	0.665625	0.000606222
C1_04320W_A	orf19.1067	CAALFM_C104320WA	ORF	Putative phosphoglycerate mutase; repressed in hyphae; macrophage/pseudohyphal-repressed; induced by high levels of peroxide stress, farnesol; flow model biofilm induced; rat catheter and Spider biofilm repressed	GPM2	0.67741	0.110146	0.183871	-1.8139	-1.63376	-1.24663	-1.14023	-0.180134	-0.106409	0.268059	0.245418	0.935111	0.999172	8.28552e-05	0.000424471	0.00943101	0.0180375	0.871417	0.95545	0.148349
C1_04330W_A	orf19.1069	CAALFM_C104330WA	ORF	C2H2 transcription factor; regulator of proteasome genes; induced by Hap43, Spider biofilm, and within core stress response; null mutants show increased susceptibility to fluconazole and kill macrophages more slowly than wild type	RPN4	-1.39915	1.03664	-0.239845	0.41356	-0.423587	-2.02223	-1.58289	0.837147	-0.439337	-0.304595	0.0177385	0.181808	0.999172	0.50333	0.497919	0.000104664	0.00290775	0.284359	0.763848	8.73359e-05
C1_04340C_A	orf19.1070	CAALFM_C104340CA	ORF	Ortholog(s) have role in phospholipid translocation, retrograde transport, endosome to Golgi and endosome membrane, trans-Golgi network membrane localization	orf19.1070	-0.489861	-0.271801	-0.3956	-0.0315671	0.0795258	-0.249627	-0.0147356	-0.111093	-0.234892	-0.378317	0.532096	0.844813	0.993039	0.966151	0.916642	0.74277	0.98469	0.941358	0.916728	0.0477452
C1_04350C_A	orf19.5203	CAALFM_C104350CA	ORF	Protein of unknown function; Hap43-induced gene	orf19.5203	1.08162	1.10811	0.410044	0.710901	-0.612914	0.684409	0.058664	1.32381	0.625745	-0.311394	0.032042	0.0519866	0.966282	0.134896	0.210203	0.166585	0.922432	0.00905303	0.472421	0.0542137
C1_04360C_A	orf19.5201.1	CAALFM_C104360CA	ORF	Has domain(s) with predicted ATPase inhibitor activity, role in negative regulation of ATP-dependent activity and mitochondrion localization	orf19.5201.1	0.261	0.835788	-0.165814	0.641142	-0.0344018	0.0663535	0.392412	0.675544	-0.326058	0.519916	0.521326	0.0223524	0.999172	0.0383131	0.930933	0.877554	0.238954	0.0748803	0.643157	3.07142e-13
C1_04370C_A	orf19.5201	CAALFM_C104370CA	ORF	Ortholog(s) have structural constituent of ribosome activity and mitochondrial small ribosomal subunit localization	orf19.5201	-0.296314	-0.0230111	0.228537	0.260413	0.282101	-0.0128897	-0.242749	-0.0216886	0.229859	-0.194508	0.396648	0.981921	0.976449	0.390105	0.354124	0.974155	0.441586	0.979271	0.744117	0.0924307
C1_04380W_A	orf19.5200	CAALFM_C104380WA	ORF	Serine/threonine protein phosphatase catalytic subunit; has a role in cell wall maintenance, hyphal growth, and virulence in a mouse systemic infection model	SIT4	-0.799747	0.364397	0.0604564	1.19279	0.739193	0.0286425	-0.12101	0.453593	0.149653	-0.00860459	0.0638211	0.616876	0.999172	0.00140784	0.05995	0.957543	0.807347	0.45919	0.918284	0.940198
C1_04390C_A	orf19.5198	CAALFM_C104390CA	ORF	Putative nucleolar protein; Hap43-induced; mutation confers hypersensitivity to 5-fluorocytosine (5-FC), 5-fluorouracil (5-FU), and tubercidin (7-deazaadenosine); represses in core stress response	NOP4	1.19794	-1.10655	-0.0684926	-1.63504	-0.81977	0.669451	0.446658	-0.815268	0.222793	-0.602992	0.0445356	0.129613	0.999172	0.00179942	0.148162	0.260485	0.475001	0.291168	0.910935	6.07218e-22
C1_04400C_A	orf19.5197	CAALFM_C104400CA	ORF	Neutral arginine, alanine, leucine specific metallo-aminopeptidase; purified from cell wall/intracellular fractions; protein repressed during mating; Hog1, farnesol-induced; may be essential (UAU1 method); rat catheter biofilm repressed	APE2	0.641151	0.524151	0.302794	-0.130705	-0.429151	-0.0137056	-0.0907947	0.298446	0.0770891	-0.352573	0.00524456	0.0575653	0.728616	0.603798	0.054009	0.965148	0.741805	0.359389	0.928387	2.2679e-08
C1_04410C_A	orf19.5196	CAALFM_C104410CA	ORF	Prolyl isomerase (parvulin class); essential; involved in yeast-hyphal switching, Cph1p pathway; has inflexible linker between WW and isomerase domains, unlike human homolog; functional homolog of S. cerevisiae Ess1p	ESS1	0.3054	-0.524657	-0.659796	-0.813234	-0.953119	0.0168226	0.0120769	0.139885	0.00474566	-0.312821	0.557107	0.409026	0.499433	0.0380472	0.013504	0.976558	0.981282	0.875816	0.998633	0.00117224
C1_04420C_A	orf19.5195	CAALFM_C104420CA	ORF	Ortholog(s) have UMP/dUMP kinase activity, adenylate kinase activity, role in 'de novo' pyrimidine nucleobase biosynthetic process, nucleobase-containing compound metabolic process and cytoplasm, nucleus localization	URA6	0.95149	-0.028372	0.514757	0.289857	0.701917	1.26972	1.13865	-0.41206	0.13107	-0.145105	0.0043657	0.98002	0.55764	0.411936	0.02821	2.53923e-05	0.000167666	0.39553	0.910935	0.080673
C1_04430C_A	orf19.5194.1	CAALFM_C104430CA	ORF	Putative protein of unknown function; clade-associated gene expression	orf19.5194.1	0.758214	0.661774	0.796978	1.47376	1.30636	1.5702	1.2676	0.167398	0.302602	0.772268	0.00168629	0.0137918	0.00347047	3.78879e-12	8.10769e-10	8.8958e-14	2.54082e-09	0.710078	0.501684	1.23764e-10
C1_04440W_A	orf19.6833.2	CAALFM_C104440WA	ORF	Ortholog of Candida albicans WO-1 : CAWG_00951	orf19.6833.2	0.805988	-1.05478	0	0	0	0	0	0	1.39917	-0.242274	0.910239	0.938237	NA	0.197076	0.174561	0.396964	0.242941	NA	NA	NA
C1_04450C_A	orf19.6837	CAALFM_C104450CA	ORF	Putative oxidoreductase; induced by ciclopirox olamine; upregulation correlates with clinical development of fluconazole resistance; Spider biofilm repressed	FMA1	0.314231	0.404704	-1.36925	-1.14574	-2.0233	-1.23621	-0.33982	0.87756	-0.896393	-0.97563	0.583188	0.61686	0.00870447	0.00582039	2.76717e-07	0.00279537	0.489366	0.101102	0.136251	9.15442e-11
C1_04460C_A	orf19.6838	CAALFM_C104460CA	ORF	Putative protein of unknown function, transcript upregulated in clinical isolates from HIV+ patients with oral candidiasis; Spider biofilm induced	orf19.6838	-0.00278577	1.49143	-0.527763	-0.000494302	-4.05886	-1.49471	-3.53388	4.05837	2.03917	2.71183	0.998218	0.00137284	0.849244	0.999426	1.33323e-25	0.000259733	5.49039e-20	2.21255e-25	2.41023e-06	1.21969e-81
C1_04470C_A	orf19.6840	CAALFM_C104470CA	ORF	Protein of unknown function; transcript detected in high-resolution tiling arrays; transcription induced by alpha pheromone in SpiderM medium; Spider and early-stage flow model biofilm induced	orf19.6840	-2.57023	0.503247	-1.57891	2.79659	1.06137	-0.27689	0.0700444	1.73522	-0.346934	-0.214656	1.03598e-06	0.622263	0.0239479	3.80011e-08	0.058187	0.68126	0.920483	0.0025734	0.828516	0.376193
C1_04480C_A	orf19.6842	CAALFM_C104480CA	ORF	Putative guanine nucleotide exchange factor; induced by Mnl1 under weak acid stress; Spider biofilm induced	TUS1	-1.41821	-0.289158	-0.107251	0.726806	0.266544	-0.402251	-1.04442	0.460262	0.642168	0.423451	0.0118697	0.806987	0.999172	0.194648	0.674937	0.5194	0.051752	0.633448	0.554299	2.39096e-05
C1_04490W_A	orf19.6843	CAALFM_C104490WA	ORF	Ortholog(s) have role in CENP-A containing chromatin assembly, chromatin remodeling and nucleoplasm localization	orf19.6843	-0.553072	-0.355223	-0.0993181	1.04259	1.29377	0.844738	0.840017	-0.251183	0.00472197	-0.0453843	0.182885	0.578344	0.999172	0.00230833	0.000105373	0.0151879	0.0151389	0.713737	0.998481	0.63168
C1_04500W_A	orf19.6844	CAALFM_C104500WA	ORF	Isocitrate lyase; glyoxylate cycle enzyme; required for virulence in mice; induced upon phagocytosis by macrophage; farnesol regulated; Pex5-dependent peroxisomal localization; stationary phase enriched; rat catheter, Spider biofilm induced	ICL1	-0.30918	0.215267	-0.0700525	1.53427	-4.57289	1.00982	-4.81202	6.10716	5.82184	5.77549	0.622805	0.842222	0.999172	0.000469891	2.03148e-29	0.0284296	1.23337e-32	5.13015e-52	1.97476e-46	0
C1_04510W_A	orf19.6845	CAALFM_C104510WA	ORF	Putative transcription factor with bZIP DNA-binding motif; rat catheter biofilm induced	orf19.6845	0.324535	0.421333	-0.267186	-0.256847	-0.572027	-0.353645	0.0196938	0.31518	-0.373339	-0.371277	0.621522	0.652852	0.999172	0.644232	0.269237	0.535162	0.975831	0.747317	0.773071	0.000596178
C1_04520C_A	orf19.6846	CAALFM_C104520CA	ORF	Functional homolog of S. cerevisiae Pho85p, a cyclin-dependent kinase that regulates transcription of PHO genes involved in phosphate metabolism; necessary for geldanamycin-induced filamentation; gene has intron	PHO85	-0.111192	-0.212824	-0.0377054	0.0317411	0.110458	0.133373	0.0369713	-0.0787172	0.0964014	-0.0751958	0.771578	0.681667	0.999172	0.923776	0.732055	0.685347	0.914914	0.899582	0.924631	0.423001
C1_04530C_A	orf19.6847	CAALFM_C104530CA	ORF	Putative tRNA U44 2'-O-methyltransferase; virulence-group-correlated expression; induced during oral infection; mutants have reduced ability to damage oral epithelial cells; early-stage flow model biofilm induced	orf19.6847	0.458788	-0.385958	0.211543	-0.493968	-0.205008	0.350777	0.042236	-0.28896	0.308541	-0.328453	0.232684	0.483619	0.993039	0.141355	0.583002	0.329339	0.920168	0.61643	0.682928	0.0041418
C1_04540C_A	orf19.6848	CAALFM_C104540CA	ORF	Protein similar to S. cerevisiae Vps16p, which is involved in protein-vacuolar targeting; likely to be essential for growth, based on insertional mutagenesis; downregulated in biofilm or in azole-resistant strain that overexpresses MDR1	VPS16	-0.608049	0.172082	0.00488972	0.825559	0.441912	0.0454283	-0.171027	0.383648	0.216455	0.0659369	0.362765	0.896218	0.999443	0.135983	0.461513	0.951431	0.800835	0.709446	0.910935	0.626203
C1_04550W_A	orf19.6849	CAALFM_C104550WA	ORF	Putative elongin C; transcript regulated by Nrg1 and Mig1; regulated by Gcn2 and Gcn4	ELC1	-0.116823	-0.241443	-0.693471	-0.507257	-0.436487	-0.382637	0.14016	-0.0707698	-0.522797	0.318603	0.802757	0.703417	0.191936	0.123192	0.19255	0.268985	0.717013	0.93161	0.309324	0.129512
C1_04560W_A	orf19.6850	CAALFM_C104560WA	ORF	Putative transcription factor with C3HC4 zinc finger DNA-binding motif; mutants are viable	orf19.6850	-1.67705	0.611565	-0.0656832	1.62699	0.811824	-0.661625	-0.799542	0.815165	0.137917	0.877606	0.000265535	0.405588	0.999172	0.000202848	0.0852671	0.17177	0.0846333	0.170816	0.936179	3.1294e-06
C1_04570C_A	orf19.6851	CAALFM_C104570CA	ORF	Protein described as having role in chromosome segregation; RNA abundance regulated by tyrosol and cell density	CHL4	0.435432	-1.2939	-0.744814	-0.740895	-0.381929	0.988439	0.798317	-0.358966	0.190122	-0.424481	0.670329	0.216643	0.911523	0.353153	0.657575	0.204151	0.315863	0.818047	0.944917	0.11935
C1_04580C_A	orf19.6852	CAALFM_C104580CA	ORF	Ortholog of Rmd6 involved in S. cerevisiae sporulation; flow model biofilm induced	orf19.6852	-0.822699	-0.0270841	-0.396931	0.575506	0.606907	-0.220109	0.181139	-0.0314014	-0.401249	0.618333	0.181336	0.992027	0.979125	0.310624	0.283161	0.74277	0.786067	0.983679	0.773631	0.000184688
C1_04590W_A	orf19.6852.1	CAALFM_C104590WA	ORF	Protein of unknown function; Spider biofilm induced	orf19.6852.1	-2.04521	-0.321782	-1.2069	1.61708	2.41354	-0.106354	1.57522	-0.796459	-1.68158	0.326727	1.3649e-06	0.716502	0.0439918	0.000114473	2.32574e-09	0.861384	0.000142008	0.16826	0.000278975	0.0200506
C1_04600C_A	orf19.6853	CAALFM_C104600CA	ORF	Protein of unknown function; Spider biofilm repressed	orf19.6853	0.607943	-0.459018	0.159537	-0.317505	-0.256036	0.749456	0.19237	-0.0614687	0.557086	-0.108842	0.0517935	0.276276	0.999172	0.297401	0.4162	0.00680746	0.566795	0.933735	0.175884	0.271281
C1_04610W_A	orf19.6854	CAALFM_C104610WA	ORF	ATP synthase alpha subunit; antigenic in human/mouse; at hyphal surface; ciclopirox, ketoconazole, flucytosine induced; Efg1, caspofungin repressed; may be essential; sumoylation target; stationary phase-enriched; Spider biofilm repressed	ATP1	0.525556	1.0791	0.606985	1.24063	0.146935	0.687086	0.0655065	1.09369	0.621579	0.313089	0.239894	0.0123582	0.545878	0.000504998	0.750168	0.0738928	0.895152	0.00797356	0.309324	2.02326e-06
C1_04620W_A	orf19.6855	CAALFM_C104620WA	ORF	Ortholog of C. dubliniensis CD36 : Cd36_04370, C. parapsilosis CDC317 : CPAR2_105410, C. auris B8441 : B9J08_000021 and Candida tenuis NRRL Y-1498 : CANTEDRAFT_114891	orf19.6855	0.293544	0.501634	0.254972	1.69668	1.74215	1.48859	1.78072	-0.045461	-0.292123	0.382431	0.510552	0.333899	0.979125	5.14442e-08	1.74037e-08	1.8967e-06	5.92239e-09	0.960071	0.723946	5.10189e-07
C1_04630C_A	orf19.783	CAALFM_C104630CA	ORF	Ortholog(s) have role in endocytosis, phospholipid translocation, retrograde vesicle-mediated transport, Golgi to endoplasmic reticulum, vacuole organization	NEO1	-0.00945469	0.134328	0.101985	0.585482	0.249291	0.4417	0.137851	0.336191	0.303848	-0.472766	0.986633	0.858989	0.999172	0.0691214	0.48516	0.192077	0.723611	0.522224	0.67982	3.7553e-07
C1_04640W_A	orf19.782	CAALFM_C104640WA	ORF	Ortholog(s) have hydrolase activity, acting on ester bonds, triglyceride lipase activity, role in lipid homeostasis and lipid droplet localization	orf19.782	0.0440334	-0.0692483	-0.249954	-0.174075	-0.899053	-0.0607934	-0.605066	0.724978	0.544272	0.895736	0.929118	0.935112	0.979125	0.624434	0.00269985	0.8896	0.0534023	0.0500365	0.26062	1.5759e-21
C1_04650W_A	orf19.781	CAALFM_C104650WA	ORF	High affinity spermidine transporter; expression is induced by urea; fungal-specific (no human or murine homolog); not required for virulence in a mouse intravenous model	DUR3	-0.48128	1.74936	0.889659	2.04199	0.798609	-0.188652	-0.57233	1.24338	0.383678	1.56193	0.600395	0.0285661	0.764455	0.00163808	0.271082	0.835855	0.457848	0.144041	0.861486	0.000237349
C1_04660W_A	orf19.780	CAALFM_C104660WA	ORF	Urea amidolyase; hydrolyzes urea to CO2; use of urea as N source and for hyphal switch in macrophage; regulated by Nrg1/Hap43; required for virulence; promotes mouse kidney and brain colonization; rat catheter and flow model biofilm induced	DUR1,2	-1.81517	1.09419	-0.273199	-0.0190346	-1.37668	-2.9284	-2.91865	1.35764	-0.00974602	1.86249	8.76965e-06	0.0358737	0.997354	0.971255	0.000801896	1.65288e-14	1.19067e-14	0.0031011	0.997492	1.80443e-58
C1_04670W_A	orf19.779	CAALFM_C104670WA	ORF	Hat1-Hat2 histone acetyltransferase complex subunit; involved in DNA damage repair and morphogenesis; mutations cause constitutive pseudohyphal growth, white to opaque switch, caspofungin sensitivity; rat catheter, Spider biofilm repressed	HAT1	-0.0176976	-0.570732	0.277829	-1.37965	-0.669621	-0.826616	-0.965147	-0.71003	0.138531	-0.415501	0.968579	0.132816	0.927804	1.11321e-07	0.0150965	0.00222379	0.000245372	0.0297266	0.885134	2.30177e-05
C1_04680W_A	orf19.778	CAALFM_C104680WA	ORF	Eisosome component; predicted role in endocytosis; echinocandin-binding protein; localizes to cell surface of hyphae, but not yeast-form cells; Hap43, YNB biofilm induced; rat catheter biofilm repressed	PIL1	-1.04122	0.9254	0.665318	0.0619196	-0.227999	-1.9047	-1.93454	0.289919	0.029837	0.40748	0.000156785	0.0023215	0.124619	0.855188	0.46581	1.98111e-14	6.42062e-15	0.536365	0.979327	1.02403e-11
C1_04690C_A	orf19.776	CAALFM_C104690CA	ORF	Protein involved in control of chromosome stability and homologous recombination during meiosis-like concerted chromosome loss (CCL) process that leads to depolyploidization after mating	REC8	-2.58333	-0.344634	0.644113	-0.932656	2.28897	-3.17135	-0.93847	-3.22163	0	1.59501	0.0087945	0.888052	0.989867	0.376864	0.013197	0.000406931	0.359557	0.00117653	0.0706856	0.00366597
C1_04700C_A	orf19.775	CAALFM_C104700CA	ORF	Ortholog of C. dubliniensis CD36 : Cd36_04450, C. parapsilosis CDC317 : CPAR2_105460, C. auris B8441 : B9J08_002463, Debaryomyces hansenii CBS767 : DEHA2D07128g and Pichia stipitis Pignal : PICST_80203	orf19.775	-0.273313	-0.0126883	-0.527798	0.657105	0.14123	0.39648	0.395714	0.515875	0.00076539	0.651415	0.577201	0.994756	0.644144	0.0758446	0.753095	0.319521	0.312507	0.316771	0.999494	8.92244e-07
C1_04710C_A	orf19.773	CAALFM_C104710CA	ORF	Protein similar to S. cerevisiae Rsa3 predicted nucleolar protein involved in maturation of pre-60S ribosomal particles; rat catheter and Spider biofilm induced	orf19.773	0.301437	-0.618184	-0.254147	-1.27507	-0.894107	-0.355447	-0.338524	-0.38096	-0.0169229	-0.784303	0.482412	0.185448	0.979125	4.29622e-05	0.00543862	0.335536	0.357404	0.475428	0.992938	2.20801e-16
C1_04720W_A	orf19.772.1	CAALFM_C104720WA	ORF	Ortholog of C. parapsilosis CDC317 : CPAR2_105440, Pichia stipitis Pignal : psti_CGOB_00118, Candida guilliermondii ATCC 6260 : PGUG_00159 and Lodderomyces elongisporus NRLL YB-4239 : LELG_01504	orf19.772.1	0.231348	-0.341978	-0.0219064	-1.71735	-1.51948	-1.14402	-1.26623	-0.197865	0.122206	-0.0272378	0.438066	0.361402	0.999172	5.69165e-16	6.51585e-13	1.11939e-07	2.58983e-09	0.647177	0.87946	0.887314
C1_04730C_A	orf19.772	CAALFM_C104730CA	ORF	Homocitrate synthase, major isoform; lysine biosynthesis; expression increased in a fluconazole-resistant isolate; colony morphology-related gene regulation by Ssn6; ketoconazole-repressed; regulated by Gcn2, Gcn4, Hap43	LYS21	0.242131	0.384755	0.251072	1.62263	1.33541	1.48	1.32647	0.287218	0.153535	-0.320004	0.516317	0.395057	0.963026	3.31308e-10	2.89521e-07	9.34231e-09	2.88139e-07	0.546902	0.86997	6.5639e-05
C1_04740W_A	orf19.771	CAALFM_C104740WA	ORF	Aldo-keto reductase family protein; similar to aryl alcohol dehydrogenases; osmotic stress-induced, correlates with overexpression of MDR1 in fluconazole-resistant isolate; stationary phase enriched protein	LPG20	1.13242	0.820593	0.355683	-0.0495164	-1.38397	0.262309	-0.607238	1.33446	0.869547	1.37368	0.00764642	0.130928	0.966282	0.9216	0.000315326	0.593056	0.157127	0.00180343	0.125725	3.29071e-18
C1_04750W_A	orf19.769	CAALFM_C104750WA	ORF	Putative medium-chain alcohol dehydrogenase; rat catheter and Spider biofilm repressed	IFE1	-1.79597	0.886383	0.0874951	1.76108	-1.69827	-0.921273	0	0	0	0.5448	0.426663	0.825151	0.999172	0.364086	0.419674	0.670592	0.0555772	0.14429	NA	0.148856
C1_04760C_A	orf19.768	CAALFM_C104760CA	ORF	Ortholog(s) have role in signal transduction and plasma membrane localization	SYG1	1.33094	1.15945	1.19372	1.77549	0.915639	1.94698	1.05286	0.859849	0.894119	-0.392976	0.0165452	0.0695699	0.133789	0.00022693	0.0764885	6.1658e-05	0.0432082	0.201982	0.258994	0.0197961
C1_04770C_A	orf19.767	CAALFM_C104770CA	ORF	C-5 sterol desaturase; introduces C-5(6) double bond into episterol; some clinical isolates show increased azole resistance and defects in hyphal growth and virulence; Efg1p-repressed; fluconazole-induced	ERG3	1.47541	-0.406419	0.0298444	-0.338445	0.764523	1.54339	2.21009	-1.10297	-0.666704	0.718049	1.38308e-09	0.304661	0.999172	0.22166	0.00239851	7.31592e-11	1.1868e-21	1.80881e-05	0.0415674	2.48808e-18
C1_04780C_A	orf19.764	CAALFM_C104780CA	ORF	Ortholog(s) have role in negative regulation of TORC1 signaling and cytoplasm localization	orf19.764	0.209837	-0.493964	-0.0334237	0.119563	0.0548954	0.823363	0.298156	0.0646672	0.525207	-0.194405	0.727545	0.489773	0.999172	0.813378	0.918229	0.0519977	0.543819	0.953079	0.521266	0.146686
C1_04790W_A	orf19.763	CAALFM_C104790WA	ORF	Small subunit of the heterodimeric cap binding complex; component of the spliceosomal commitment complex; Spider biofilm repressed	orf19.763	-0.259039	-0.216528	-0.44614	-0.125711	-0.0782951	-0.168222	0.108806	-0.0474154	-0.277028	0.107721	0.483076	0.70197	0.580415	0.705205	0.827021	0.627338	0.761086	0.949617	0.674447	0.311148
C1_04800C_A	orf19.762	CAALFM_C104800CA	ORF	Has domain(s) with predicted hydrolase activity	orf19.762	0	-0.239729	-0.682505	-1.20542	0.101243	0	5.48463	-1.30666	-1.74944	0.247271	0.0651662	0.972205	0.999172	0.576653	0.966072	0.123771	0.0141165	0.723037	NA	0.850207
C1_04810W_A	orf19.761	CAALFM_C104810WA	ORF	Putative homolog of S. cerevisiae Tco89p, which is a component of the TOR C1 complex that is involved in the regulation of growth and cell wall integrity; heterozygous null mutant displays sensitivity to rapamycin	TCO89	-0.358333	-0.170662	0.309008	-0.222479	-0.439178	-0.41015	-1.10652	0.216699	0.696369	0.0279667	0.475732	0.852772	0.979125	0.617882	0.295352	0.345205	0.00312413	0.790393	0.248423	0.832304
C1_04820C_A	orf19.760	CAALFM_C104820CA	ORF	Ortholog(s) have role in ribosome biogenesis	orf19.760	-0.144625	-0.452277	-0.36078	0.597145	0.787588	0.904797	1.00374	-0.190444	-0.0989464	0.062686	0.802125	0.499735	0.953717	0.140503	0.0447593	0.0191444	0.00814185	0.818252	0.947811	0.729188
C1_04830W_A	orf19.759	CAALFM_C104830WA	ORF	Ortholog(s) have role in endoplasmic reticulum to Golgi vesicle-mediated transport, retrograde vesicle-mediated transport, Golgi to endoplasmic reticulum and COPI vesicle coat, endosome localization	SEC21	-0.0696359	0.133138	0.252895	0.439696	0.272678	0.236922	-0.0498529	0.167017	0.286775	-0.149705	0.88743	0.863331	0.979125	0.187154	0.442206	0.525738	0.905794	0.803721	0.704381	0.0329842
C1_04840C_A	orf19.758	CAALFM_C104840CA	ORF	Ortholog(s) have signal sequence binding activity, role in vacuolar transport and late endosome localization	orf19.758	-0.442749	-0.135915	-0.115635	0.617123	0.412017	0.310289	0.0849041	0.205106	0.225385	0.0935756	0.26443	0.865209	0.999172	0.0645819	0.241423	0.406187	0.841809	0.76057	0.814623	0.652706
C1_04850C_A	orf19.757.1	CAALFM_C104850CA	ORF	Protein of unknown function	orf19.757.1	0.0793376	-0.575913	-0.43767	-0.9864	-1.12444	-0.33115	-0.607429	0.138037	0.276279	-0.576294	0.902517	0.395857	0.908498	0.0176737	0.00611395	0.50016	0.170817	0.888531	0.824004	0.0539104
C1_04860W_A	orf19.757	CAALFM_C104860WA	ORF	Ortholog of S. cerevisiae : YPR089W, C. glabrata CBS138 : CAGL0K08008g, C. dubliniensis CD36 : Cd36_04600, C. parapsilosis CDC317 : CPAR2_105630 and C. auris B8441 : B9J08_004487	orf19.757	-0.285722	-0.202871	0.112008	-0.125866	-0.0317064	-0.208717	-0.429437	-0.0941595	0.22072	0.075189	0.637843	0.844233	0.999172	0.812449	0.95516	0.707886	0.385191	0.934078	0.883092	0.453698
C1_04870W_A	orf19.756	CAALFM_C104870WA	ORF	Pepstatin A-insensitive secreted aspartyl protease; self-processing; expressed in human oral infection; Ssn6p-regulated; role in murine intravenous infection; induced during, but not required for, murine vaginal infection; N-glycosylated	SAP7	0.611238	0.0141263	1.35193	-0.909941	-0.644404	-0.31283	-1.3851	-0.265537	1.07227	1.36156	0.753411	0.998814	0.927804	0.551317	0.688084	0.867592	0.360108	0.938346	0.76739	1.0385e-05
C1_04880C_A	orf19.755	CAALFM_C104880CA	ORF	Putative mitochondrial large subunit ribosomal protein; shows colony morphology-related gene regulation by Ssn6p	MRPL37	-0.160467	-0.224922	-0.316912	0.07452	0.141198	0.138975	0.297643	-0.0666782	-0.158669	0.133574	0.774229	0.787164	0.976648	0.874175	0.764407	0.783341	0.502549	0.946146	0.910052	0.412544
C1_04890W_A	orf19.754	CAALFM_C104890WA	ORF	P-loop ATPase with similarity to human OLA1 and bacterial YchF; Spider biofilm repressed	YBN5	1.41234	-0.110537	0.240343	-0.00773758	0.257879	1.51514	1.42988	-0.265617	0.0852622	-0.0790232	0.000213974	0.911069	0.997954	0.986265	0.559258	2.45955e-05	6.80287e-05	0.723502	0.954885	0.227804
C1_04900W_A	orf19.753	CAALFM_C104900WA	ORF	Putative alpha-1,3-mannosyltransferase; predicted role in protein O-linked glycosylation; Spider biofilm induced	MNN15	-1.58684	-1.26885	-0.725721	-0.198143	-0.707993	-0.516133	-1.56911	0.50985	1.05298	1.04245	1.21333e-08	2.52857e-05	0.11385	0.562733	0.0173159	0.0908834	5.12343e-09	0.209067	0.000972108	9.52799e-16
C1_04910C_A	orf19.752	CAALFM_C104910CA	ORF	Has domain(s) with predicted S-adenosylmethionine-dependent methyltransferase activity	orf19.752	-0.315638	-0.141544	-0.121392	-0.0389477	0.185801	-0.213041	-0.00844442	-0.224749	-0.204597	0.0665816	0.424028	0.845097	0.999172	0.920824	0.609176	0.56517	0.98354	0.710076	0.823575	0.547054
C1_04930C_A	orf19.751	CAALFM_C104930CA	ORF	Ortholog of C. dubliniensis CD36 : Cd36_04660, Candida tropicalis NEW ASSEMBLY : CTRG1_04484, Candida tropicalis MYA-3404 : CTRG_04484 and Candida albicans WO-1 : CAWG_00904	orf19.751	1.69463	-0.385407	0.232143	-1.19643	-0.428136	0.883599	1.03435	-0.768298	-0.150749	0.336998	0.00284879	0.732184	0.999172	0.0294309	0.491931	0.128055	0.0656428	0.342022	0.942144	0.182207
C1_04950C_A	orf19.48	CAALFM_C104950CA	ORF	Mitochondrial RNase P subunit; roles in nuclear transcription, cytoplasmic and mitochondrial RNA processing, mitochondrial translation; virulence-group-correlated expression; likely essential (UAU1 method); rat catheter biofilm induced	RPM2	0.133545	0.127565	-0.341442	-0.598425	-0.816895	-0.592446	-0.341909	0.21847	-0.250537	-0.526455	0.817242	0.896526	0.966282	0.141506	0.0376057	0.153964	0.444719	0.790393	0.828674	2.68738e-06
C1_04960C_A	orf19.50	CAALFM_C104960CA	ORF	Ortholog(s) have role in DNA damage response, SCF-dependent proteasomal ubiquitin-dependent protein catabolic process, cellular response to methylmercury and SCF ubiquitin ligase complex, cytoplasm, nucleus localization	orf19.50	-0.13883	-0.570432	0.450424	-0.684151	-0.548761	-0.252548	-1.13801	-0.13539	0.885466	-0.308252	0.824384	0.408587	0.901385	0.119985	0.224376	0.62462	0.00570935	0.892039	0.139562	0.0170911
C1_04970W_A	orf19.51	CAALFM_C104970WA	ORF	Ortholog(s) have RNA binding activity	orf19.51	0.163221	-0.0549233	0.609271	-0.163748	0.129862	0.0543965	-0.316188	-0.293609	0.370585	-0.17915	0.785525	0.968536	0.639054	0.733988	0.798657	0.927066	0.504006	0.712161	0.702525	0.0404251
C1_04980C_A	orf19.52	CAALFM_C104980CA	ORF	Ortholog(s) have role in intracellular iron ion homeostasis and mitochondrion localization	orf19.52	0.710484	-0.170667	0.396857	0.195404	0.228119	1.07656	0.541747	-0.0327155	0.534808	0.0360077	0.0958359	0.844813	0.899994	0.651811	0.601138	0.00309419	0.172744	0.975368	0.427046	0.696297
C1_04990C_A	orf19.53	CAALFM_C104990CA	ORF	Ortholog(s) have role in mRNA cis splicing, via spliceosome and U2-type prespliceosome, U2AF complex, commitment complex localization	orf19.53	-0.801827	-0.900989	-0.439386	0.494965	1.07814	0.594127	0.715695	-0.583171	-0.121568	-0.463036	0.100314	0.108526	0.90677	0.286135	0.0106001	0.191549	0.100551	0.349641	0.938544	9.51962e-05
C1_05000W_A	orf19.54	CAALFM_C105000WA	ORF	Putative beta-mannosyltransferase required for the addition of beta-mannose to the acid-labile fraction of cell wall phosphopeptidomannan; 9-gene family memebr; regulated on yeast-hypha and white-opaque switches; Spider biofilm repressed	RHD1	-2.45188	0.0486977	0.250955	0.493501	0.324245	-2.00707	-2.37859	0.169255	0.371512	-0.0465104	3.78548e-07	0.977136	0.999172	0.378236	0.585939	2.03165e-05	2.44007e-07	0.886496	0.798163	0.785465
C1_05010C_A	orf19.55	CAALFM_C105010CA	ORF	Ortholog(s) have role in intracellular zinc ion homeostasis	orf19.55	-0.301159	0.398144	0.164617	0.583738	0.304267	-0.115565	-0.161508	0.279471	0.0459429	0.0488303	0.526848	0.531563	0.999172	0.116605	0.451546	0.809866	0.716607	0.683315	0.974519	0.598762
C1_05020C_A	orf19.56	CAALFM_C105020CA	ORF	Putative enzyme of arginine biosynthesis; transcription of genes of arginine biosynthesis pathway, except for ARG2, is induced upon phagocytosis by macrophage	ARG2	0.353049	0.203465	-0.0995928	-0.0581147	-0.69649	0.0914696	-0.243848	0.638375	0.335317	-0.195768	0.637832	0.881169	0.999172	0.93214	0.22822	0.906542	0.715897	0.45915	0.837854	0.113592
C1_05030C_A	orf19.57	CAALFM_C105030CA	ORF	Ortholog(s) have role in DNA-templated DNA replication, double-strand break repair via break-induced replication, mitotic DNA replication	PSF2	-0.751349	-0.0196667	-0.333729	0.524199	0.472764	-0.207484	0.055144	0.051435	-0.262628	-0.786131	0.19068	0.993238	0.989867	0.323129	0.382769	0.737413	0.929621	0.968019	0.86997	2.30522e-05
C1_05050C_A	orf19.58	CAALFM_C105050CA	ORF	Putative nuclear exosome exonuclease component; Hap43p-induced gene; mutation confers hypersensitivity to 5-fluorocytosine (5-FC), 5-fluorouracil (5-FU), and tubercidin (7-deazaadenosine)	RRP6	0.409636	-0.573567	0.194248	-0.473794	0.0443894	0.509408	0.259777	-0.518183	0.249631	-0.680646	0.515136	0.481705	0.999172	0.363658	0.943117	0.341645	0.657098	0.516888	0.878792	4.91269e-27
C1_05060W_A	orf19.59	CAALFM_C105060WA	ORF	Putative cytoplasmic pre-60S factor; Hap43-induced; repressed by prostaglandins	REI1	1.44752	-0.498091	-0.29562	-2.2521	-2.06287	-0.306489	-0.319733	-0.189227	0.0132441	-0.466003	0.00689843	0.601251	0.999172	2.401e-06	1.69003e-05	0.624878	0.602744	0.871417	0.996692	3.41232e-11
C1_05070C_A	orf19.4064	CAALFM_C105070CA	ORF	Protein involved in attachment of GPI-linked proteins to cell wall; member of major facilitator superfamily; phosphodiesterase/nucleotide pyrophosphatase domain; similar to S. cerevisiae Gpi7p	GPI7	-1.21646	1.04082	0.203469	1.68102	1.55706	-0.576264	0.137128	0.123956	-0.713392	0.417576	0.114833	0.309458	0.999172	0.0112537	0.0200512	0.459975	0.876598	0.941418	0.639916	5.63605e-05
C1_05080W_A	orf19.4063	CAALFM_C105080WA	ORF	GABA/polyamine transporter; 9 to 11 membrane spanning segments; complements GABA uptake defect of an S. cerevisiae uga4 put4 gap1 triple mutant; complements growth of an S. cerevisiae spe1 mutant under polyamine limitation	GPT1	-4.86264	0	1.60187	6.23843	3.05677	-1.23832	-3.40774	3.18166	0	2.64271	0.000314444	0.0866671	0.77148	6.37453e-07	0.0237176	0.351378	0.00362872	0.0176743	0.253005	2.50353e-19
C1_05090W_A	orf19.4062	CAALFM_C105090WA	ORF	Transcription factor; regulator of yeast form adherence; required for yeast cell adherence to silicone substrate; Spider biofilm induced	TRY2	0.17975	-0.482832	-0.287131	-0.841578	-0.769631	-0.178996	-0.30275	-0.0719465	0.123754	-0.238884	0.573999	0.13831	0.840209	0.000227699	0.000734394	0.522623	0.235656	0.899582	0.8793	0.061287
C1_05100W_A	orf19.4061	CAALFM_C105100WA	ORF	Protein of unknown function; clade-associated gene expression	orf19.4061	0.0382068	0.176353	-0.16136	0.781182	0.27065	0.643035	0.470217	0.510532	0.172818	0.0767392	0.971842	0.918744	0.999172	0.275032	0.741439	0.394998	0.54693	0.68602	0.945175	0.705478
C1_05110C_A	orf19.4060	CAALFM_C105110CA	ORF	3-deoxy-D-arabinoheptulosonate-7-phosphate synthase; aromatic amino acid biosynthesis; GCN-regulated; feedback-inhibited by tyrosine if produced in S. cerevisiae Aro3p and Aro4p catalyze same reaction; protein decreases in stationary phase	ARO4	0.823545	-0.289101	0.432184	0.20584	0.569525	1.31849	0.960885	-0.363684	0.357601	-0.555598	0.0519287	0.704474	0.877984	0.641352	0.155549	0.000302012	0.0106215	0.58788	0.692845	2.00051e-15
C1_05120W_A	orf19.4059	CAALFM_C105120WA	ORF	Ortholog(s) have role in arginine transmembrane transport, lysine transport, regulation of intracellular pH and cell division site, cell tip, cytoplasm, fungal-type vacuole, fungal-type vacuole membrane localization	orf19.4059	-0.262055	0.334711	-0.726689	0.346488	-0.171964	-0.250278	0.292671	0.518452	-0.542949	-0.5944	0.614299	0.649556	0.339988	0.408889	0.709951	0.58578	0.505684	0.354325	0.428887	2.69206e-06
C1_05130W_A	orf19.4057	CAALFM_C105130WA	ORF	Ortholog of Candida albicans WO-1 : CAWG_00885	orf19.4057	0.777014	-0.94568	-1.24483	-1.784	0	-0.0613035	-0.228189	0.466035	0.166886	-0.952909	0.727288	0.781365	0.979125	0.293689	0.17674	0.978721	0.912027	0.903792	0.979327	0.51798
C1_05140W_A	orf19.4056	CAALFM_C105140WA	ORF	Transcription factor; recruits Hda1 to hypha-specific promoters; Tn mutation affects filamentation; Hap43-repressed; Spider and flow model biofilm induced; required for Spider biofilm formation; Bcr1-repressed in RPMI a/a biofilms	BRG1	-4.13367	-0.497013	-0.0482986	2.61232	2.71798	-1.02434	-1.36739	-0.105661	0.343053	0.415543	2.00694e-31	0.460354	0.999172	8.16165e-13	5.35665e-14	0.00908026	0.00029345	0.91332	0.730766	5.61192e-11
C1_05150C_A	orf19.450	CAALFM_C105150CA	ORF	Protein of unknown function	orf19.450	-7.14399	-3.74279	0	-0.754073	0.437438	-4.15528	-4.50336	-1.19151	0.348084	-1.49159	6.0451e-09	0.0285661	0.375692	0.693146	0.807794	1.78578e-05	2.324e-06	0.67698	0.931752	NA
C1_05160C_A	orf19.449	CAALFM_C105160CA	ORF	Putative phosphatidyl synthase; stationary phase enriched protein; transcript repressed by yeast-hypha switch; Hap43-repressed; rat catheter, Spider and flow model biofilm induced	orf19.449	-1.05863	0.238555	-0.19606	-2.12371	-3.8567	-3.42089	-4.71927	1.73299	1.29838	1.88866	0.346244	0.920735	0.999172	0.017381	4.8256e-06	5.90526e-05	9.83834e-09	0.135838	0.427895	7.73497e-59
C1_05170C_A	orf19.448	CAALFM_C105170CA	ORF	Predicted ubiquitin-binding protein; rat catheter biofilm repressed	CUE5	1.0312	0.262368	0.407742	-0.822644	-1.41822	-0.0538087	-0.794757	0.595574	0.740948	0.687534	0.00779397	0.726977	0.888104	0.0249861	4.35516e-05	0.920516	0.0316063	0.242733	0.165021	7.8266e-19
C1_05180C_A	orf19.446.2	CAALFM_C105180CA	ORF	Protein with a NADH-ubiquinone oxidoreductase B18 subunit domain; gene has intron	orf19.446.2	0.366844	0.409486	0.398375	-0.24084	-0.717259	-0.283482	-0.74879	0.476419	0.465308	-0.023775	0.258375	0.325474	0.650219	0.417027	0.0064779	0.350641	0.00419266	0.183418	0.278997	0.899799
C1_05190C_A	orf19.446.1	CAALFM_C105190CA	ORF	Protein with a NADH-ubiquinone oxidoreductase B18 subunit domain; gene has intron	orf19.446.1	0.341371	0.245099	0.0602331	0.616893	0.392194	0.713165	0.673332	0.224699	0.0398331	0.0115791	0.385838	0.692515	0.999172	0.0500945	0.24018	0.0219763	0.0309844	0.711928	0.974519	0.939214
C1_05200C_A	orf19.446	CAALFM_C105200CA	ORF	Protein of unknown function; constitutive expression independent of MTL or white-opaque status; upregulated in a cyr1 mutant	orf19.446	-0.684757	0.745003	-0.485524	0.959541	0.334981	-0.470219	0.135748	0.62456	-0.605967	-0.620707	0.349022	0.444009	0.975702	0.112422	0.627098	0.49214	0.858634	0.524913	0.649025	0.000129899
C1_05210C_A	orf19.445	CAALFM_C105210CA	ORF	Protein of unknown function; repressed by prostaglandins	orf19.445	0.0280487	-0.410189	0.401549	0.0193548	0.238655	0.457593	-0.134845	-0.2193	0.592438	-0.404154	0.965978	0.578626	0.929834	0.96935	0.615831	0.308848	0.795564	0.796914	0.414655	3.10175e-05
C1_05220C_A	orf19.444	CAALFM_C105220CA	ORF	Has domain(s) with predicted RNA binding, nucleic acid binding activity	orf19.444	0.758389	-0.524376	0.384217	-1.16246	-0.605983	0.120301	-0.231811	-0.556481	0.352112	-1.6634	0.663249	0.864474	0.999172	0.398331	0.684572	0.945915	0.888425	0.839462	0.940424	2.71853e-07
C1_05230W_A	orf19.443	CAALFM_C105230WA	ORF	Ortholog(s) have RNA polymerase III activity, role in tRNA transcription by RNA polymerase III, transcription initiation at RNA polymerase III promoter and RNA polymerase III complex, chromatin localization	orf19.443	0.53931	-0.464652	-0.110431	-0.361735	0.271618	0.642227	0.921359	-0.633353	-0.279132	-0.273777	0.314123	0.554424	0.999172	0.452488	0.591293	0.166481	0.034298	0.311936	0.828674	0.0322564
C1_05240C_A	orf19.441	CAALFM_C105240CA	ORF	Putative 26S proteasome regulatory subunit 7; Hap43p-repressed gene; regulated by Gcn2p and Gcn4p; overlaps orf19.442	RPT1	-0.506974	-0.315323	-0.0230017	0.109842	0.0561052	-0.0818089	-0.427867	0.0537366	0.346058	0.249767	0.0854895	0.47952	0.999172	0.721794	0.86678	0.814666	0.114567	0.937756	0.488527	0.000617197
C1_05260C_A	orf19.440	CAALFM_C105260CA	ORF	Putative mitochondrial succinate dehydrogenase; macrophage/pseudohyphal-induced; repressed by nitric oxide	SDH1	0.413459	0.169647	0.427074	0.919996	0.883661	1.16381	0.870046	0.0363354	0.293762	-0.137858	0.489139	0.881169	0.951349	0.0440616	0.0543831	0.0092718	0.0594778	0.978219	0.827639	0.264512
C1_05270C_A	orf19.439	CAALFM_C105270CA	ORF	Ortholog(s) have DNA binding, DNA strand exchange activity, single-stranded DNA binding, structural constituent of ribosome activity	orf19.439	0.234377	-0.417754	-0.0210406	-0.718263	-0.597416	-0.0661321	-0.341998	-0.120847	0.275866	-0.103179	0.510648	0.314205	0.999172	0.00680325	0.0271273	0.860309	0.242494	0.838919	0.657267	0.380446
C1_05280W_A	orf19.438	CAALFM_C105280WA	ORF	Has domain(s) with predicted membrane localization	orf19.438	-0.781365	0.110579	-0.331158	0.539675	0.0741658	-0.352268	-0.376041	0.46551	0.0237731	-0.131588	0.0313372	0.891727	0.927804	0.118572	0.862562	0.34003	0.296702	0.33529	0.986518	0.413582
C1_05290W_A	orf19.437	CAALFM_C105290WA	ORF	Putative tRNA-Gly synthetase; genes encoding ribosomal subunits, translation factors, tRNA synthetases are downregulated upon phagocytosis by murine macrophage; stationary phase enriched protein	GRS1	0.975931	0.354412	0.00532132	0.607853	0.556401	1.22937	1.52701	0.051452	-0.297639	-0.279032	6.8123e-07	0.235276	0.999172	0.00223332	0.0054877	4.17386e-11	7.97313e-17	0.919352	0.421493	4.2683e-06
C1_05300C_A	orf19.434	CAALFM_C105300CA	ORF	Putative proteinase; transcript regulated by Nrg1, Mig1, and Tup1; Hogp-induced; stationary phase enriched protein; Hap43-repressed; rat catheter biofilm repressed	PRD1	1.0728	0.130251	0.120442	-1.66013	-1.57656	-0.717584	-0.624198	-0.0835767	-0.0933859	0.090874	0.00577367	0.888815	0.999172	1.80785e-06	5.71003e-06	0.0598185	0.105596	0.931353	0.949163	0.259599
C1_05320C_A	orf19.433	CAALFM_C105320CA	ORF	Ortholog(s) have guanyl-nucleotide exchange factor activity, role in intra-Golgi vesicle-mediated transport, protein-containing complex assembly and TRAPPII protein complex, trans-Golgi network localization	orf19.433	-0.653817	0.0341702	-0.314306	0.629942	0.71683	-0.0580451	0.377319	-0.0868877	-0.435364	-0.224901	0.190279	0.983365	0.980232	0.155767	0.0991063	0.925402	0.429043	0.937756	0.647659	0.166046
C1_05330C_A	orf19.432	CAALFM_C105330CA	ORF	Predicted SCF ubiquitin ligase complex protein; Spider biofilm induced; rat catheter biofilm induced	orf19.432	-0.663213	-0.0390357	-0.138969	0.77889	0.825306	0.154713	0.301062	-0.046416	-0.146349	-0.107594	0.158049	0.976752	0.999172	0.0564501	0.0419645	0.768267	0.519023	0.96517	0.925311	0.545288
C1_05340C_A	orf19.431	CAALFM_C105340CA	ORF	Zn(II)2Cys6 transcription factor, required for adaptation to reactive sulfur species; regulates sulfite tolerance through expression of SSU1 and CDG1; Hap43-repressed; Spider biofilm induced	ZCF2	-0.313237	0.640788	-0.264941	-1.56194	-1.98704	-2.51597	-2.03534	0.425099	-0.48063	0.0180694	0.584251	0.333476	0.998497	0.000104979	4.29325e-07	6.83718e-11	1.75741e-07	0.560127	0.603522	0.898401
C1_05350W_A	orf19.430	CAALFM_C105350WA	ORF	Rab-family GTPase involved in vacuolar trafficking, colocolizes with Vps1p and Ypt52p in late endosome; Hap43-repressed gene	YPT53	0.203285	0.0907299	-0.178208	-2.27762	-2.49759	-2.16507	-2.1161	0.21997	-0.0489685	-0.119311	0.794671	0.954678	0.999172	4.78587e-06	3.63827e-07	1.37998e-05	1.8403e-05	0.855417	0.982401	0.674987
C1_05360C_A	orf19.429	CAALFM_C105360CA	ORF	Putative non-canonical poly(A) polymerase; repressed by nitric oxide; Spider biofilm induced	orf19.429	0.851632	-0.385479	-0.302854	-1.13285	-0.971699	0.104264	0.182787	-0.161148	-0.0785225	-0.628592	0.0631892	0.624486	0.985982	0.00483911	0.0172015	0.854534	0.720225	0.863508	0.961527	1.33741e-13
C1_05370C_A	orf19.428	CAALFM_C105370CA	ORF	Putative serine/threonine kinase; induced during planktonic growth; rat catheter biofilm repressed	orf19.428	0.122334	-0.283685	-0.0103657	-0.715175	-0.291828	-0.309156	-0.159129	-0.423347	-0.150027	0.551551	0.788981	0.634824	0.999172	0.0204796	0.396933	0.379701	0.676471	0.355079	0.889879	0.00156387
C1_05380C_A	orf19.427	CAALFM_C105380CA	ORF	Ortholog(s) have DNA replication origin binding, RNA polymerase II core promoter sequence-specific DNA binding, centromeric DNA binding, telomeric DNA binding activity	orf19.427	0.884948	0.207621	0.0877613	1.47227	1.50013	2.1496	2.29732	-0.0278608	-0.14772	-0.0160657	0.0618788	0.826771	0.999172	0.000209468	0.000144574	2.45024e-08	1.68982e-09	0.981758	0.925914	0.885894
C1_05390C_A	orf19.426	CAALFM_C105390CA	ORF	Ortholog of C. dubliniensis CD36 : Cd36_05120, C. parapsilosis CDC317 : CPAR2_107740, C. auris B8441 : B9J08_004520 and Candida tenuis NRRL Y-1498 : CANTEDRAFT_136277	orf19.426	-0.363323	-0.255782	0.0472255	-0.473832	-0.307845	-0.581373	-0.718394	-0.165986	0.137021	-0.572948	0.396188	0.706065	0.999172	0.186058	0.416372	0.0985858	0.0338484	0.819047	0.913724	9.46801e-09
C1_05400C_A	orf19.425	CAALFM_C105400CA	ORF	Ortholog(s) have aminoacyl-tRNA hydrolase activity, role in mitochondrial translation and mitochondrial large ribosomal subunit localization	orf19.425	0.775208	-0.75248	0.333142	-2.07056	-1.60641	-0.542869	-1.16434	-0.46415	0.621473	0.319154	0.162363	0.303669	0.990452	4.0377e-06	0.000408419	0.306795	0.0135324	0.580457	0.507031	0.278024
C1_05410C_A	orf19.424	CAALFM_C105410CA	ORF	Putative thioredoxin peroxidase/alkyl hydroperoxide reductase; induced in low iron; regulated by Gcn4; induced in response to amino acid starvation (3-AT treatment)	TRP99	-0.646251	0.172443	0.0486411	0.854431	0.690844	0.0357362	-0.00404873	0.163587	0.0397849	0.751717	0.0134762	0.728381	0.999172	0.00025577	0.0037733	0.920074	0.990176	0.737852	0.965521	4.76844e-12
C1_05420W_A	orf19.423	CAALFM_C105420WA	ORF	Ortholog(s) have enzyme activator activity, mRNA binding activity, role in deadenylation-dependent decapping of nuclear-transcribed mRNA and P-body, RNA decapping complex, cytoplasm, cytoplasmic side of membrane, nucleus localization	orf19.423	-0.107584	-0.683984	-0.381866	-0.372204	0.247555	0.204195	0.521837	-0.619759	-0.317642	0.0951904	0.843929	0.185175	0.902558	0.352875	0.557435	0.649817	0.175711	0.210361	0.723671	0.539142
C1_05430W_A	orf19.422	CAALFM_C105430WA	ORF	Putative transcription factor; downregulated upon adherence to polystyrene; flucytosine repressed	SPT20	0.00166271	0.251279	0.352863	-0.141286	0.105846	-0.390903	-0.245355	-0.247132	-0.145548	-0.25388	0.999164	0.728815	0.927804	0.736493	0.811821	0.324005	0.559597	0.723037	0.910935	0.0781647
C1_05440C_A	orf19.419	CAALFM_C105440CA	ORF	Protein of unknown function; flow model biofilm induced; Spider biofilm induced	orf19.419	-2.30687	1.24699	-0.169095	4.42993	2.78999	0.876079	0.65222	1.63994	0.223859	2.45243	0.0125071	0.348348	0.999172	3.15546e-08	0.000771571	0.360684	0.50938	0.130654	0.945175	5.68252e-42
C1_05460W_A	orf19.418	CAALFM_C105460WA	ORF	Putative TORC1 subunit; heterozygous null mutant displays sensitivity to rapamycin; likely to be essential for growth, based on an insertional mutagenesis strategy	KOG1	-0.151469	0.243296	0.216523	-0.354747	-0.84904	-0.749513	-1.21703	0.494292	0.467519	0.330052	0.82586	0.819993	0.999172	0.498938	0.0750612	0.128244	0.00774907	0.531799	0.66485	0.000884531
C1_05470W_A	orf19.417	CAALFM_C105470WA	ORF	Ortholog(s) have pyridoxal phosphate binding activity, role in intracellular iron ion homeostasis, pyridoxal phosphate transport and mitochondrion localization	MTM1	-1.99387	-0.22976	-0.096378	2.78974	2.62315	1.02563	0.725663	0.166589	0.299971	-0.0113118	0.0043657	0.886049	0.999172	9.16934e-06	3.11562e-05	0.122402	0.294708	0.913285	0.890504	0.93503
C1_05480C_A	orf19.416	CAALFM_C105480CA	ORF	Ortholog of C. dubliniensis CD36 : Cd36_05200, C. parapsilosis CDC317 : CPAR2_107660, C. auris B8441 : B9J08_003698 and Candida tenuis NRRL Y-1498 : cten_CGOB_00159	orf19.416	0.714324	0.289262	0.803753	-0.480356	0.0221571	-0.0552937	-0.0672711	-0.502513	0.0119775	0.285885	0.781463	0.956604	0.999172	0.820766	0.992201	0.982145	0.977178	0.903986	NA	0.507402
C1_05490C_A	orf19.415	CAALFM_C105490CA	ORF	Putative protein of unknown function; Hap43p-repressed gene	orf19.415	-0.35489	-0.15254	-0.0444395	-0.236586	-0.512165	-0.438935	-0.822615	0.275579	0.38368	0.179178	0.152852	0.724869	0.999172	0.30542	0.0155219	0.0420026	3.6349e-05	0.395019	0.247952	0.0882219
C1_05500W_A	orf19.414	CAALFM_C105500WA	ORF	Predicted mitochondrial small ribosomal subunit; rat catheter and Spider biofilm induced	RSM22	0.269379	-0.825599	-0.407525	-0.700144	-0.488138	0.394833	0.188765	-0.212006	0.206068	-0.803042	0.758796	0.395857	0.993039	0.281018	0.472208	0.587323	0.808173	0.878466	0.931733	5.1867e-21
C1_05510C_A	orf19.413.1	CAALFM_C105510CA	ORF	Ribosomal protein S27; rat catheter and Spider biofilm induced	RPS27A	-0.0184712	0.0365322	-0.808594	-1.14717	-1.55881	-1.20217	-0.768689	0.411643	-0.433483	0.493473	0.969564	0.973637	0.0543129	5.56654e-05	1.79911e-08	2.09228e-05	0.00900297	0.356164	0.427046	0.0408201
C1_05520W_A	orf19.413	CAALFM_C105520WA	ORF	Protein of unknown function; induced by Sfu1; Spider biofilm induced	orf19.413	2.98923	2.29358	0.394845	1.17977	0.756155	1.87542	3.35054	0.423617	-1.47511	0.105909	7.63936e-14	1.37488e-08	0.951349	0.00383976	0.0768353	4.88873e-06	5.86576e-18	0.550524	0.00129145	0.671977
C1_05530C_A	orf19.412	CAALFM_C105530CA	ORF	Protein with a role in protein translocation across membranes	SSH1	-0.194976	0.00464465	0.107364	0.795708	1.19696	0.596087	0.894624	-0.401256	-0.298537	-0.139374	0.644744	0.998814	0.999172	0.00758541	2.84563e-05	0.0545295	0.00225682	0.380358	0.671711	0.0650498
C1_05540C_A	orf19.411	CAALFM_C105540CA	ORF	Protein similar to GTPase regulators; induced in low iron; transcript activated by Mnl1 under weak acid stress; Hap43-, Sfu1- and Sef1-regulated; flow model biofilm induced, Spider biofilm induced	orf19.411	-3.79952	-0.484006	-0.850939	0.281194	-0.237695	-3.03432	-3.18627	0.518889	0.151956	0.843996	1.6224e-11	0.690243	0.72052	0.694516	0.753869	6.18903e-08	9.88661e-09	0.642166	0.949395	2.5326e-17
C1_05560W_A	orf19.410.3	CAALFM_C105560WA	ORF	Lumazine synthase (6,7-dimethyl-8-ribityllumazine synthase, DMRL synthase); catalyzes the penultimate step in the synthesis of riboflavin; Hap43-induced; rat catheter and Spider biofilm repressed	RIB4	-1.00979	0.139266	-0.137555	0.344814	0.292865	-0.804247	-0.579374	0.0519483	-0.224873	0.881152	0.000103554	0.814953	0.999172	0.215754	0.303918	0.00150379	0.0269824	0.938346	0.733376	8.39252e-36
C1_05600W_A	orf19.2495	CAALFM_C105600WA	ORF	Beta-1,3-glucan synthase subunit; 10 predicted transmembrane regions; caspofungin induced; repressed by yeast-to-hypha transition; young biofilm repressed, induced by biofilm drug exposure; Bcr1-repressed in RPMI a/a biofilms	GSL1	0.090992	1.20077	-0.166426	0.23202	-0.0356528	-0.877762	0.221765	0.267672	-1.09953	0.149784	0.933734	0.22304	0.999172	0.772477	0.9672	0.236939	0.798244	0.861298	0.333167	0.433463
C1_05610W_A	orf19.2494	CAALFM_C105610WA	ORF	Ortholog(s) have glutaminyl-tRNA synthase (glutamine-hydrolyzing) activity, role in glutaminyl-tRNAGln biosynthesis via transamidation, mitochondrial translation and glutamyl-tRNA(Gln) amidotransferase complex, mitochondrion localization	orf19.2494	-0.115513	0.386568	0.53199	0.667481	0.48276	0.1654	-0.164743	0.184722	0.330143	-0.392789	0.89814	0.745802	0.957578	0.286246	0.460626	0.833029	0.82685	0.891557	0.861486	0.0028604
C1_05630C_A	orf19.2489	CAALFM_C105630CA	ORF	Putative karyopherin beta; repressed by nitric oxide	orf19.2489	0.973969	0.212131	0.165679	1.29432	1.88544	2.05616	2.69373	-0.591117	-0.637569	-0.666609	0.0227502	0.812272	0.999172	0.000635594	2.49929e-07	1.43272e-08	3.15724e-14	0.295501	0.334841	3.77188e-29
C1_05640C_A	orf19.2488	CAALFM_C105640CA	ORF	eIF4A subfamily of DEAD-box ATP-dependent RNA helicases; predicted nucleolar protein required for maturation of 18S rRNA; Spider biofilm induced	FAL1	0.200819	-0.860017	-0.119743	-1.01296	-0.424515	0.0478739	-0.103954	-0.588447	0.151828	-0.452422	0.801495	0.290026	0.999172	0.0658586	0.486311	0.950193	0.88437	0.515596	0.940424	2.67426e-07
C1_05650W_A	orf19.2487	CAALFM_C105650WA	ORF	Protein with a predicted phosphoribulokinase/uridine kinase domain; Spider biofilm induced	orf19.2487	0.309891	-0.09944	-0.0108394	-0.0805086	-0.0790642	0.328822	0.241666	-0.00144439	0.0871562	-0.233523	0.699374	0.951374	0.999172	0.910402	0.913083	0.634168	0.730169	0.999671	0.968633	0.047026
C1_05660C_A	orf19.2485	CAALFM_C105660CA	ORF	Ortholog(s) have chromatin binding, promoter-specific chromatin binding, protein-containing complex binding, structural constituent of nuclear pore activity	orf19.2485	-0.387746	0.0836668	-0.137472	0.0935319	0.196161	-0.377881	-0.0541129	-0.102629	-0.323768	-0.491119	0.187034	0.891727	0.999172	0.751966	0.487287	0.15427	0.868736	0.854651	0.506004	1.36858e-11
C1_05670W_A	orf19.2484	CAALFM_C105670WA	ORF	Has domain(s) with predicted metalloexopeptidase activity and role in proteolysis	orf19.2484	-0.503743	0.265137	0.289904	-0.358707	-0.589979	-1.12759	-1.38363	0.231272	0.256039	0.343869	0.188459	0.681556	0.966282	0.308996	0.07622	0.000282006	4.54696e-06	0.718497	0.770509	0.000124097
C1_05680C_A	orf19.2483	CAALFM_C105680CA	ORF	Putative single-stranded DNA-binding protein; protein level decreases in stationary phase cultures; rat catheter biofilm repressed	RIM1	0.7186	-0.349836	-0.297814	-0.296241	0.237719	0.772196	1.25413	-0.533959	-0.481937	-0.253724	0.00543689	0.377636	0.840718	0.264714	0.385674	0.00120496	2.8177e-08	0.0801782	0.185264	0.00423202
C1_05690C_A	orf19.2481	CAALFM_C105690CA	ORF	Protein of unknown function; Spider biofilm induced	orf19.2481	0	0	0	1.02709	0	-6.15702	0	0	0	0	0.343369	0.376535	0.779348	0.740589	0.267691	0.0339618	0.320571	0.262266	NA	NA
C1_05700W_A	orf19.2480.1	CAALFM_C105700WA	ORF	Putative autophagosome protein; acts synergistically with Ysy6p to regulate unfolded protein response and mitochondrial function under ER stress; macrophage/pseudohyphal-repressed; alternatively spliced intron in 5' UTR	AUT7	-0.247859	1.28593	-0.270954	1.46587	-0.413534	-0.0679267	-0.390439	1.8794	0.322513	1.47618	0.610559	0.000718488	0.979459	1.19857e-05	0.283318	0.894078	0.323577	2.45928e-08	0.705998	4.82829e-25
C1_05710C_A	orf19.2479	CAALFM_C105710CA	ORF	Putative gamma-aminobutyric acid/polyamine permease; nitrogen catabolite repressed gene, induced in absence of preferred N sources; transcriptionally induced upon phagocytosis by macrophage; gene regulation by nitrogen source requires Gat1p	UGA4	1.71796	0.58708	0.517669	-0.330289	-0.480885	0.800595	0.719411	0.150595	0.0811842	0.246183	0.110788	0.768174	0.999172	0.765155	0.666112	0.468063	0.513127	0.951515	0.983451	0.391337
C1_05720W_A	orf19.2478.1	CAALFM_C105720WA	ORF	60S ribosomal protein L7; snoRNA snR39b encoded within the 2nd intron	orf19.2478.1	0.662231	-0.0470786	0.114788	0.120248	0.655037	0.829558	1.20248	-0.534789	-0.372922	-0.711972	0.0101279	0.946368	0.999172	0.670674	0.00582191	0.000349027	6.69229e-08	0.0732662	0.372891	3.63879e-34
C1_05740C_A	orf19.2478	CAALFM_C105740CA	ORF	Ortholog of C. dubliniensis CD36 : Cd36_05410, C. parapsilosis CDC317 : CPAR2_107480, C. auris B8441 : B9J08_004575 and Candida tenuis NRRL Y-1498 : CANTEDRAFT_94695	orf19.2478	-2.75959	-0.492536	-0.290326	2.9788	3.25605	0.711746	0.786789	-0.277253	-0.0750433	-0.323541	0.0267541	0.844813	0.999172	0.00813025	0.00343834	0.582493	0.530769	0.916065	0.987173	0.295075
C1_05750C_A	orf19.2476	CAALFM_C105750CA	ORF	Ortholog(s) have chromatin binding activity and role in cellular response to oxidative stress, heterochromatin boundary formation, regulatory ncRNA-mediated heterochromatin formation	orf19.2476	-0.3276	0.306374	0.036071	1.12452	0.79489	0.490542	0.431219	0.329626	0.059323	-0.241077	0.548052	0.703907	0.999172	0.0047938	0.0547676	0.271051	0.337445	0.658334	0.97127	0.0177541
C1_05760C_A	orf19.2475	CAALFM_C105760CA	ORF	GPI-anchored adhesin-like protein of the cell wall; role in cell wall integrity; required for normal virulence; induced in high iron and during cell wall regeneration; Hap43-repressed	PGA26	3.47966	1.30518	0.469133	-1.27589	0.390989	0.898586	3.40151	-1.66688	-2.50293	-0.887159	6.12451e-24	0.00151881	0.774639	0.000246552	0.319614	0.0245335	1.70727e-23	2.27725e-06	6.48318e-13	7.09193e-08
C1_05770C_A	orf19.2474	CAALFM_C105770CA	ORF	Putative carboxypeptidase Y precursor; transcript regulated by Nrg1 and Mig1; regulated by Gcn2 and Gcn4	PRC3	1.39852	0.767155	0.322023	0.170005	-1.27258	0.801368	-0.19609	1.44259	0.997458	1.1709	4.09838e-05	0.0872437	0.955963	0.672841	0.000103617	0.0206283	0.64372	2.64809e-05	0.0154612	4.89164e-38
C1_05780W_A	orf19.2473	CAALFM_C105780WA	ORF	Component of the RSC chromatin remodeling complex; decreased transcription is observed upon fluphenazine treatment or in an azole-resistant strain that overexpresses CDR1 and CDR2	RSC9	-0.149433	-0.326783	0.217059	-0.335407	-0.0835295	-0.158057	-0.450022	-0.251877	0.291964	-0.408415	0.777679	0.638071	0.998497	0.400288	0.856625	0.733037	0.249094	0.723037	0.758683	2.02541e-06
C1_05790W_A	orf19.2472.1	CAALFM_C105790WA	ORF	Ortholog of C. dubliniensis CD36 : Cd36_61610, C. parapsilosis CDC317 : CPAR2_107530, C. auris B8441 : B9J08_004570 and Candida tenuis NRRL Y-1498 : CANTEDRAFT_115252	orf19.2472.1	-0.273006	-0.174013	-0.192569	0.173663	0.511624	0.0746704	0.431186	-0.337961	-0.356516	0.404049	0.510552	0.803056	0.998497	0.632608	0.116091	0.864189	0.197286	0.521849	0.598201	0.0362519
C1_05800C_A	orf19.2472	CAALFM_C105800CA	ORF	Ortholog of S. pombe replication termination factor Rtf2; Spider biofilm induced	orf19.2472	-0.409271	-0.210018	-0.202736	-0.0563509	0.214256	-0.255604	0.00772059	-0.270606	-0.263325	-0.383157	0.397641	0.805233	0.999172	0.907832	0.635303	0.577447	0.988002	0.718086	0.813933	0.0268348
C1_05810W_A	orf19.2471	CAALFM_C105810WA	ORF	Putative heterohexameric cochaperone prefoldin complex subunit; macrophage/pseudohyphal-repressed gene and macrophage-induced protein	GIM5	0.455389	-0.321809	-0.066261	-0.391926	0.11796	0.385272	0.639611	-0.509886	-0.254338	0.147086	0.360388	0.682134	0.999172	0.366922	0.812968	0.394998	0.122361	0.398173	0.828674	0.187864
C1_05820C_A	orf19.2469	CAALFM_C105820CA	ORF	Ortholog of S. cerevisiae Rad10, an endonuclease involved in nucleotide excision repair; mutant is extremely sensitive to UV irradiation; transcript repressed in alkaline conditions	RAD10	-1.07767	-0.0265619	-0.00596229	0.290187	0.16402	-0.760922	-0.907689	0.126168	0.146767	0.150188	0.18349	0.993554	0.999443	0.72186	0.852956	0.321299	0.217446	0.942458	0.956435	0.514822
C1_05830W_A	orf19.2468	CAALFM_C105830WA	ORF	Ortholog(s) have trans-aconitate 3-methyltransferase activity, role in cellular response to amino acid starvation and cytosol localization	orf19.2468	0.444855	1.23239	0.873287	1.57228	-0.807483	0.784747	-1.23592	2.37976	0	2.30631	0.762028	0.451592	0.973205	0.12467	0.479874	0.502849	0.274417	0.0430324	0.179738	0.00496128
C1_05840W_A	orf19.2467	CAALFM_C105840WA	ORF	Protein with similarity to pirins; induced by benomyl and in response to alpha pheromone in SpiderM medium; transcript induced by Mnl1 in weak acid stress; rat catheter and Spider biofilm induced	PRN1	-2.95422	-0.84017	0.054023	2.34806	2.52969	0.234011	-0.478548	-0.181634	0.712559	0.59654	8.74147e-07	0.377395	0.999172	8.38273e-05	1.81152e-05	0.761804	0.484642	0.897463	0.557666	5.38965e-05
C1_05850W_A	orf19.2465	CAALFM_C105850WA	ORF	Subunit of DNA polymerase delta, involved in chromosomal DNA replication; required for pathogenesis; null mutant is viable but defective in resistance to DNA damage, has abnormal cells and reduced hyphal growth, and appears avirulent	POL32	-0.684521	-0.238559	0.0824945	1.6244	1.94486	1.17843	1.17785	-0.320466	0.00058753	-0.111825	0.112979	0.753464	0.999172	3.8856e-06	1.56695e-08	0.000876892	0.000791085	0.629424	0.999592	0.289319
C1_05860W_A	orf19.2463	CAALFM_C105860WA	ORF	Protein similar to pirin; Hap43p-repressed gene	PRN2	1.05711	-0.431433	0.251929	-0.0825935	0.803268	1.40595	1.60845	-0.885862	-0.202499	1.14248	0.0220444	0.574166	0.998497	0.873848	0.0595315	0.000555634	5.1215e-05	0.0884554	0.889879	1.87128e-14
C1_05870W_A	orf19.2462	CAALFM_C105870WA	ORF	Protein similar to pirin; induced by Mnl1 under weak acid stress; Hap43-repressed; Spider biofilm induced	PRN3	-0.0398124	-1.09362	-0.178082	-0.565062	-0.483586	0.488749	-0.345317	-0.0814751	0.834066	0.688326	0.962195	0.105516	0.999172	0.308728	0.395376	0.400015	0.569007	0.952581	0.322693	1.12005e-09
C1_05880W_A	orf19.2461	CAALFM_C105880WA	ORF	Protein with similarity to pirins; induced by benomyl treatment; flow model biofilm repressed	PRN4	0.945765	-0.281029	-0.0123208	1.07282	0.476558	2.29961	1.43464	0.596262	0.86497	0.583514	0.00127989	0.59455	0.999172	7.40809e-05	0.105966	2.01234e-19	4.66089e-08	0.0934783	0.00865786	1.14393e-09
C1_05890W_A	orf19.2460	CAALFM_C105890WA	ORF	Protein of unknown function; substrate for Kex2 processing in vitro; repressed by alpha pheromone in SpiderM medium; Spider biofilm induced; Bcr1-repressed in a/a RPMI biofilms	orf19.2460	6.41335	3.83889	2.3983	2.10074	-2.78753	4.6752	1.22752	4.88827	3.44768	0.8362	2.5203e-49	3.54751e-19	1.04043e-06	1.94445e-06	1.0486e-10	2.09641e-26	0.0137883	1.62883e-31	7.7385e-15	0.165104
C1_05900W_A	orf19.2459	CAALFM_C105900WA	ORF	Protein of unknown function; mRNA binds to She3; Hap43 repressed gene; Spider biofilm induced	orf19.2459	1.56092	0.625644	0.789719	0.133151	0.487622	1.06843	1.25883	-0.35447	-0.190395	-0.786741	0.0164931	0.570952	0.774639	0.85722	0.475348	0.0905559	0.0395188	0.777775	0.934501	5.60933e-17
C1_05910W_A	orf19.2458	CAALFM_C105910WA	ORF	Protein of unknown function; flow model, rat catheter and Spider biofilm induced	SIP5	-2.20919	-0.170297	-0.577955	1.48298	-0.511926	-0.555907	-2.14316	1.99491	1.58725	1.33985	6.05046e-08	0.872844	0.764455	0.000325741	0.275667	0.232991	5.06057e-08	1.84908e-06	0.000551516	3.77465e-31
C1_05920W_A	orf19.2457	CAALFM_C105920WA	ORF	Protein of unknown function; induced during chlamydospore formation in both C. albicans and C. dubliniensis; Spider biofilm induced	orf19.2457	2.54765	-1.2463	-0.0177578	1.78511	2.39327	5.57906	4.95868	-0.608166	0.620375	0.205043	3.08868e-15	0.000202334	0.999172	3.37493e-09	3.57399e-16	4.86252e-76	4.88574e-60	0.142941	0.191253	0.0267362
C1_05930C_A	orf19.2455	CAALFM_C105930CA	ORF	Ortholog(s) have glutathione hydrolase activity, omega peptidase activity, peptidase activity, role in glutathione catabolic process and cytoplasm, glutathione hydrolase complex, nuclear periphery localization	orf19.2455	-0.377859	0.459367	0.0435018	-0.263524	0.254141	-1.10075	-0.16722	-0.517665	-0.93353	-0.342876	0.443473	0.494012	0.999172	0.549348	0.568152	0.0034343	0.723611	0.364343	0.0628373	0.00157886
C1_05940W_A	orf19.2454	CAALFM_C105940WA	ORF	Putative phosphate permease; transcript repressed by Rim101 at pH 8; regulated by white-opaque switch; caspofungin repressed; virulence-group-correlated expression; flow model biofilm induced	PHO87	0.637714	1.57845	1.32637	-0.855611	-2.82731	-1.79635	-3.51596	1.9717	1.71961	0.241704	0.156584	7.95698e-05	0.00477403	0.0263007	4.31611e-16	5.55558e-07	2.93516e-24	9.78694e-08	1.50793e-05	0.00680076
C1_05950C_A	orf19.2452	CAALFM_C105950CA	ORF	Protein of unknown function; induced in high iron; repressed in core caspofungin response; ketoconazole-repressed; colony morphology-related gene regulation by Ssn6; possibly subject to Kex2 processing	orf19.2452	0.356249	1.36493	0.399619	1.19039	0.487898	0.18171	0.444528	0.702494	-0.262819	-0.313134	0.622052	0.0317963	0.979125	0.0229063	0.405746	0.795227	0.462913	0.368792	0.884215	8.21897e-07
C1_05960W_A	orf19.2451	CAALFM_C105960WA	ORF	Putative GPI-anchored cell wall protein; repressed in core caspofungin response; Hog1-induced; regulated by Ssn6; Mob2-dependent hyphal regulation; flow model biofilm induced	PGA45	-0.185444	1.47274	0.442426	0.918942	0.497704	-0.739246	-0.130166	0.421238	-0.609081	-0.293944	0.572955	1.5719e-10	0.403839	6.78425e-05	0.0431547	0.00177344	0.663228	0.19618	0.0513261	1.30315e-05
C1_05970W_A	orf19.2449	CAALFM_C105970WA	ORF	Putative adhesin-like protein; macrophage-induced gene	orf19.2449	3.38726	1.0575	1.21807	-3.98447	-5.19078	-1.65471	-3.02159	1.20631	1.36688	-0.721146	2.4953e-10	0.219685	0.307382	3.60872e-14	1.63075e-23	0.00423021	5.59838e-08	0.105746	0.108118	NA
C1_05980W_A	orf19.2447	CAALFM_C105980WA	ORF	Putative Type II phosphatidylinositol 4-kinase; Ssr1-repressed; flow model biofilm repressed	orf19.2447	0.181965	-0.521544	0.0218053	1.12232	1.22766	1.82583	1.38782	-0.105332	0.438017	0.360047	0.715548	0.311401	0.999172	0.000694482	0.00016855	5.34802e-09	1.31188e-05	0.894572	0.503342	0.00176401
C1_05990C_A	orf19.2446	CAALFM_C105990CA	ORF	Has domain(s) with predicted 2-dehydropantoate 2-reductase activity, oxidoreductase activity and role in pantothenate biosynthetic process	orf19.2446	0.342467	0.415328	0.237824	-2.04874	-2.61115	-2.1216	-2.50651	0.56241	0.384907	0.577326	0.555559	0.625026	0.999172	5.65137e-07	7.02485e-11	1.85299e-07	3.80976e-10	0.407437	0.730668	1.35763e-05
C1_06010W_A	orf19.2444	CAALFM_C106010WA	ORF	Protein required for wild-type chitin synthase III activity; similar to (but not functional homolog of) S. cerevisiae Chs7p, which effects ER export of Chs3p; induced cyr1 mutant hyphae and ras1 yeast-form cells; Spider biofilm induced	CHS7	0.0233863	-0.0455257	-0.351866	0.0749093	-0.240432	0.143821	0.13482	0.315341	0.00900084	0.602381	0.965978	0.968536	0.911422	0.856472	0.537104	0.742227	0.750821	0.598266	0.996644	2.72568e-10
C1_06020W_A	orf19.2443	CAALFM_C106020WA	ORF	GTPase activator protein; transcript induced in low iron; alkaline upregulated; localized to the bud emergence area in G1 phase and in the bud tip during S and G2 phases	RGD1	-0.759165	0.656512	0.226999	0.619993	0.175618	-0.795684	-0.810546	0.444375	0.0148618	0.113889	0.0678214	0.221788	0.998497	0.106084	0.695551	0.0334208	0.0286208	0.447698	0.993607	0.358697
C1_06030C_A	orf19.2442	CAALFM_C106030CA	ORF	Ortholog of S. cerevisiae Shg1; a COMPASS (Set1C) complex subunit that methylates histone H3 on lysine 4 and is required in transcriptional silencing near telomeres; repressed in an azole-resistant strain overexpressing MDR1	orf19.2442	-0.176346	-0.356032	0.454077	-0.982267	-0.881215	-0.802581	-1.51164	-0.101052	0.709057	0.00641775	0.87152	0.829677	0.997237	0.192086	0.247292	0.309122	0.0340149	0.958839	0.666447	0.979431
C1_06040W_A	orf19.2440	CAALFM_C106040WA	ORF	Putative cullin subunit of E3 ubiquitin ligase complex, involved in response to DNA damage; induced by alpha pheromone in SpiderM medium	RTT101	-0.328129	0.0856779	0.496628	0.928462	0.310602	0.514656	-0.514156	0.617861	1.02881	-0.0442526	0.787859	0.975758	0.998497	0.297161	0.76	0.605668	0.603053	0.695551	0.531461	0.789811
C1_06050C_A	orf19.2439.1	CAALFM_C106050CA	ORF	Protein whose ortholog(s) have ubiquinol-cytochrome-c reductase activity and roles in aerobic respiration and mitochondrial electron transport; null mutant is viable and shows normal vegetative growth on various carbon sources	QCR10	-0.481699	0.308609	0.142602	1.32476	0.828602	0.53445	0.204302	0.496156	0.330149	0.260998	0.174938	0.577073	0.999172	2.90702e-06	0.00502471	0.088657	0.571015	0.233662	0.625078	0.00781974
C1_06060C_A	orf19.2439	CAALFM_C106060CA	ORF	Putative mitochondrial acyl carrier protein involved in fatty acid biosynthesis; shows colony morphology-related gene regulation by Ssn6p; protein newly produced during adaptation to the serum	ACP1	0.420503	-0.00298252	0.12919	-0.157362	-0.268421	0.266123	0.0228914	0.111059	0.243232	0.224697	0.338807	0.999287	0.999172	0.703703	0.503432	0.523409	0.960258	0.893619	0.816522	0.0166595
C1_06070W_A	orf19.2438	CAALFM_C106070WA	ORF	Ortholog(s) have structural constituent of ribosome activity and mitochondrial small ribosomal subunit localization	orf19.2438	-0.244398	-0.336494	-0.214028	-0.452488	-0.205167	-0.360391	-0.235537	-0.247321	-0.124855	-0.167632	0.509031	0.487513	0.979125	0.121853	0.524487	0.239878	0.46624	0.629424	0.902846	0.105714
C1_06080C_A	orf19.2437	CAALFM_C106080CA	ORF	Putative ARP2/3 complex subunit; shows colony morphology-related gene regulation by Ssn6p; mutation confers hypersensitivity to cytochalasin D	ARC35	0.274723	0.362532	0.116628	-0.660328	-0.931295	-0.748136	-0.7732	0.270967	0.0250641	0.540376	0.436598	0.429738	0.999172	0.0156223	0.000404904	0.00580027	0.00389727	0.571812	0.982401	1.47357e-08
C1_06090C_A	orf19.2436	CAALFM_C106090CA	ORF	SR-like protein kinase involved in osmotic stress and polyamine resistance; expression analysis suggests roles in mRNA processing and mitochondrial function; Spider biofilm induced; null mutant shows resistance to hygromycin B	SKY1	0.227839	0.232276	0.00427789	-0.053374	-0.0521425	-0.0578104	0.171419	-0.00123146	-0.229229	-0.488409	0.702955	0.802969	0.999443	0.920306	0.922057	0.925444	0.743899	0.999671	0.86997	3.21562e-08
C1_06100C_A	orf19.2435	CAALFM_C106100CA	ORF	Essential HSP70 family protein; required for fluconazole resistance and calcineurin-dependent transcription; interacts with Cgr1; transcript regulated by iron; rat catheter biofilm induced; farnesol repressed in biofilm; sumoylation target	MSI3	0.629071	-0.0669985	0.46056	0.477333	0.924803	1.1734	1.09331	-0.44747	0.0800886	-0.300446	0.0098753	0.910613	0.296063	0.0387631	1.84657e-05	2.73087e-08	2.31582e-07	0.127955	0.929305	3.27864e-07
C1_06110C_A	orf19.2434	CAALFM_C106110CA	ORF	Putative ubiquitin-binding protein; regulated by Gcn2p and Gcn4p	NPL4	0.495296	0.730008	-0.130298	-1.05655	-1.45372	-1.29126	-0.828128	0.397174	-0.463132	0.0516468	0.422267	0.335683	0.999172	0.0292245	0.00191318	0.00695884	0.0984401	0.65987	0.687919	0.66581
C1_06120C_A	orf19.2433	CAALFM_C106120CA	ORF	Has domain(s) with predicted flap-structured DNA binding activity and role in double-strand break repair via single-strand annealing, removal of nonhomologous ends	orf19.2433	0.720608	-0.0622832	-0.103744	-1.26658	-1.69681	-0.483684	-0.872456	0.430232	0.388772	-0.71264	0.418036	0.980633	0.999172	0.0792035	0.0152794	0.569245	0.255576	0.771502	0.870682	0.00744815
C1_06130C_A	orf19.2432	CAALFM_C106130CA	ORF	bZIP transcription factor; role in unfolded protein response and control of morphology; transcript undergoes atypical splicing at C terminus under ER stress; induced during mating and by caspofungin; mRNA binds She3; Spider biofilm induced	HAC1	-0.896247	0.302418	0.199287	0.33716	-0.187022	-0.861505	-1.28256	0.524182	0.421051	-0.375689	0.177338	0.813446	0.999172	0.603379	0.791362	0.152646	0.0230403	0.601493	0.790978	6.70093e-08
C1_06140C_A	orf19.2431	CAALFM_C106140CA	ORF	Dubious open reading frame, only conserved in Candida dubliniensis; induced by alpha pheromone in SpiderM medium; mRNA binds She3; Spider biofilm induced; flow model biofilm repressed	orf19.2431	-3.25976	-1.48334	-0.329757	-0.39333	0.780828	-2.16975	-2.14918	-1.17416	-0.0205715	-1.4464	0.000645456	0.302373	0.999172	0.725528	0.464504	0.0212992	0.022174	0.422788	0.997539	1.37312e-18
C1_06160W_A	orf19.2429	CAALFM_C106160WA	ORF	Protein of unknown function; induced by alpha pheromone in SpiderM medium	orf19.2429	-1.34207	0	-0.0299331	4.89145	0	0.517687	0	0.548936	0	0.146604	0.707307	0.350928	NA	0.0392489	0.0715918	0.867903	0.176226	NA	NA	0.880884
C1_06180W_A	orf19.2661	CAALFM_C106180WA	ORF	Non-telomeric member of a family of telomere-proximal genes of unknown function; predicted N-terminus is extended, relative to that of other family members; overlaps orf19.2662	TLO34	0.815298	-0.247049	0.400239	-1.06896	-0.866801	-0.00661037	-0.451742	-0.202156	0.445131	-0.422025	0.0453428	0.746029	0.892647	0.00293757	0.0180579	0.990522	0.261273	0.79593	0.558987	1.04357e-07
C1_06190C_A	orf19.2662	CAALFM_C106190CA	ORF	Predicted ORF of unknown function; overlaps TLO34/orf19.2661	orf19.2662	-1.9503	-1.7859	-0.358047	0.72891	2.48158	0.564509	0.889326	-1.75267	-0.324817	0.0879625	0.0619646	0.148778	0.999172	0.496771	0.00666525	0.600265	0.369019	0.128735	0.924404	0.267872
C1_06200W_A	orf19.2663	CAALFM_C106200WA	ORF	Ortholog of Pichia stipitis Pignal : PICST_29216 and Candida albicans WO-1 : CAWG_00788	orf19.2663	-0.411509	-0.636765	-0.161187	0.499031	1.1958	0.724288	0.945479	-0.69677	-0.221191	0.156833	0.335439	0.179644	0.999172	0.16654	0.000220284	0.0328886	0.00364804	0.0969006	0.823575	0.279101
C1_06210W_A	orf19.1828	CAALFM_C106210WA	ORF	Putative pyridoxal kinase; a key enzyme in pyridoxal 5'-phosphate synthesis, the active form of vitamin B6; involved in bud-site selection and genome integrity in S. cerevisiae; induced by alpha pheromone in SpiderM medium	BUD16	-0.279789	-0.607969	0.129476	0.233443	0.67422	0.561623	0.264955	-0.440777	0.296667	0.00219924	0.676221	0.435545	0.999172	0.67424	0.177304	0.275786	0.64235	0.594241	0.830502	0.992237
C1_06220C_A	#N/A	#N/A	ORF	#N/A	#N/A	1.24626	-0.244951	1.68694	0	0	0	1.61637	1.41472	0	#N/A	0.761673	0.973821	NA	0.184138	0.467031	0.0603398	0.622488	NA	NA	#N/A
C1_06230C_A	orf19.1826	CAALFM_C106230CA	ORF	Putative zinc finger transcription factor; macrophage-downregulated; flow model biofilm induced; flow model and Spider biofilm induced	MDM34	-1.37752	1.0709	0.250342	1.07607	-0.125284	-1.37235	-1.75315	1.20135	0.380801	0.706386	0.0618788	0.279411	0.999172	0.116605	0.884119	0.0408163	0.00668128	0.167636	0.860861	5.03362e-13
C1_06250W_A	orf19.1825	CAALFM_C106250WA	ORF	Protein of unknown function; mutants are viable; filament induced; regulated by Nrg1, Rfg1, Tup1	orf19.1825	-0.963694	0.452457	0.26999	4.44068	4.57497	3.02453	3.34129	-0.13429	-0.316756	0.508641	0.242464	0.656456	0.999172	4.1067e-14	3.22524e-15	7.56765e-09	8.54374e-11	0.916279	0.842337	0.00107613
C1_06270W_A	orf19.1823	CAALFM_C106270WA	ORF	Predicted membrane protein; transcript repressed by ciclopirox olamine	orf19.1823	0.134994	-0.190318	0.325838	2.56867	3.05027	2.89398	2.85942	-0.481599	0.0345577	-0.268158	0.872793	0.883506	0.996469	2.01654e-07	2.96636e-10	1.72836e-09	2.27787e-09	0.592076	0.988571	0.047026
C1_06280C_A	orf19.1822	CAALFM_C106280CA	ORF	Zn(II)2Cys6 transcription factor; has a long 5'-UTR that regulates translational efficiency and controls transition to filamentous growth; stability controlled by Grr1p, Ubr1p, Ptc2p in response to CO2 and O2 levels	UME6	0.715218	-0.28039	0.660491	3.8726	4.4536	4.86821	4.50832	-0.580995	0.359885	0.629837	0.0583188	0.654955	0.273142	2.21218e-40	7.75292e-54	5.36408e-64	5.79532e-55	0.171177	0.610095	5.5101e-07
C1_06320W_A	orf19.177	CAALFM_C106320WA	ORF	Has domain(s) with predicted phosphatidylinositol binding activity	orf19.177	-0.531015	0.635536	-0.163794	1.99699	2.0614	0.830439	1.69418	-0.0644143	-0.863745	-0.416502	0.564286	0.61427	0.999172	0.0025214	0.00167611	0.261528	0.00991239	0.972922	0.507031	0.000555278
C1_06330W_A	orf19.6280	CAALFM_C106330WA	ORF	Dubious open reading frame	orf19.6280	-5.71257	-0.719123	-0.0956089	5.08532	6.48872	0.0918728	0.871766	-1.40341	-0.779893	0.590556	0.00219369	0.780393	0.999172	0.00416439	0.000152774	0.95677	0.52706	0.459731	0.823837	NA
C1_06340W_A	orf19.6277	CAALFM_C106340WA	ORF	Has domain(s) with predicted phosphatidylinositol binding activity	orf19.6277	3.14714	1.42617	0.565175	2.05917	1.81035	3.78014	4.39231	0.248824	-0.612168	-0.406687	9.99895e-10	0.00183216	0.733414	2.70055e-07	6.86214e-06	1.0524e-14	4.89889e-20	0.769661	0.420533	1.58482e-05
C1_06350W_A	orf19.6276	CAALFM_C106350WA	ORF	Protein of unknown function; rat catheter biofilm repressed	orf19.6276	1.80953	2.45358	0.798594	-0.632221	-1.69207	-1.27628	-0.681137	1.05985	-0.595141	-0.394313	0.00176428	4.66145e-05	0.72052	0.293373	0.00178269	0.0336467	0.280464	0.144326	0.667066	0.010564
C1_06360W_A	orf19.6275	CAALFM_C106360WA	ORF	Ortholog(s) have protein serine/threonine kinase activity, ribosomal protein S6 kinase activity, role in TORC1 signaling, peptidyl-serine phosphorylation, protein autophosphorylation and cytoplasm localization	orf19.6275	-0.485126	-0.158401	-0.18551	-0.122854	-0.224107	-0.449579	-0.523722	0.101253	0.0741436	-0.111006	0.402431	0.89008	0.999172	0.82517	0.684235	0.387143	0.29592	0.933033	0.965521	0.538393
C1_06370C_A	orf19.6274	CAALFM_C106370CA	ORF	Protein of unknown function; required for cohesion, adhesion, and RPMI biofilm formation; induced by alpha pheromone in white cells; fluconazole-induced; Spider biofilm induced	PBR1	3.15578	0.497523	2.03352	-3.12502	-1.7362	-0.466762	-0.613929	-1.38883	0.147168	0.909836	6.72972e-08	0.68691	0.00695216	4.94911e-08	0.00385693	0.525463	0.381167	0.0659026	0.953474	0.199484
C1_06380C_A	orf19.6273	CAALFM_C106380CA	ORF	Ortholog of C. dubliniensis CD36 : Cd36_05960, C. parapsilosis CDC317 : CPAR2_301790, C. auris B8441 : B9J08_000597 and Candida tenuis NRRL Y-1498 : CANTEDRAFT_112420	orf19.6273	-0.124172	0.292473	0.0382279	0.122972	-0.0579219	-0.293673	-0.220322	0.180893	-0.0733514	-0.307944	0.857324	0.760367	0.999172	0.824459	0.920501	0.595344	0.696716	0.861298	0.966749	0.205807
C1_06390W_A	orf19.6272	CAALFM_C106390WA	ORF	Putative ubiquitin C-terminal hydrolase; regulated by Gcn2p and Gcn4p	orf19.6272	-0.366591	-0.176545	0.0179481	-0.0186168	0.0603434	-0.208663	-0.324196	-0.0789602	0.115533	0.359516	0.308303	0.778915	0.999172	0.958995	0.872699	0.547874	0.314812	0.9114	0.917445	0.0259459
C1_06400C_A	orf19.6271	CAALFM_C106400CA	ORF	Ortholog(s) have role in mRNA splicing, via spliceosome and euchromatin localization	orf19.6271	-0.531463	0.0466088	0.363242	0.345239	0.630491	-0.232833	-0.264214	-0.285252	0.0313807	-0.393393	0.200163	0.969193	0.90973	0.369506	0.078265	0.581352	0.516314	0.65987	0.982401	1.39735e-05
C1_06410W_A	orf19.6269	CAALFM_C106410WA	ORF	Ortholog of C. dubliniensis CD36 : Cd36_05990, C. auris B8441 : B9J08_000600, Candida tenuis NRRL Y-1498 : CANTEDRAFT_91852 and Debaryomyces hansenii CBS767 : DEHA2G15356g	orf19.6269	-2.20395	0.53892	1.10479	2.4859	2.52336	-0.256975	-0.785389	-0.0374602	0.528414	0.156078	0.00436612	0.70262	0.587364	0.000469544	0.000356556	0.783341	0.315539	0.985215	0.790304	0.416848
C1_06420C_A	orf19.6268	CAALFM_C106420CA	ORF	Putative cohesin complex subunit; expression downregulated in an ssr1 null mutant	orf19.6268	-0.446892	0.489934	0.572113	0.692556	0.625968	-0.244271	-0.393037	0.0665874	0.148766	0.0878271	0.438965	0.543117	0.797977	0.140583	0.189437	0.662133	0.445489	0.95592	0.931748	0.485235
C1_06440C_A	orf19.6266	CAALFM_C106440CA	ORF	Protein of unknown function; Spider biofilm induced	orf19.6266	0.0737037	-0.0581173	-0.040573	-0.509558	-0.266626	-0.377737	-0.15235	-0.242932	-0.225387	-0.362765	0.92563	0.973736	0.999172	0.347983	0.651462	0.520184	0.812386	0.819047	0.899632	0.000362745
C1_06450C_A	orf19.6265.1	CAALFM_C106450CA	ORF	Putative ribosomal protein; repressed upon phagocytosis by murine macrophage; transcript positively regulated by Tbf1; Spider biofilm repressed	RPS14B	0.0850107	-0.687278	-0.235284	0.0642189	0.932492	0.836508	1.25279	-0.868273	-0.416279	-0.167777	0.827977	0.0316045	0.966282	0.842086	0.000200241	0.0010053	2.46576e-07	0.00198739	0.354456	0.0216094
C1_06460C_A	orf19.6265	CAALFM_C106460CA	ORF	Predicted ribosomal protein; repressed upon phagocytosis by murine macrophage; Spider biofilm repressed	RPS22A	0.306172	-0.345517	0.0694639	0.0733259	0.944381	0.725015	1.18109	-0.871055	-0.456075	-0.219242	0.483836	0.571044	0.999172	0.857639	0.0037733	0.0317008	0.000190593	0.0241222	0.469818	0.000167242
C1_06470W_A	orf19.6264.4	CAALFM_C106470WA	ORF	Ortholog of S. cerevisiae Rpl39; a component of the 60S ribosomal subunit; Hap43-induced; Spider biofilm repressed	orf19.6264.4	0.384275	-0.222607	-0.194897	0.21144	0.651905	0.818322	1.23108	-0.440466	-0.412756	-0.327419	0.259032	0.692255	0.991303	0.505006	0.0201275	0.00284857	2.43966e-06	0.265089	0.417362	0.152173
C1_06480C_A	orf19.6264.3	CAALFM_C106480CA	ORF	Ortholog(s) have role in endoplasmic reticulum to Golgi vesicle-mediated transport and COPII-coated ER to Golgi transport vesicle, Golgi apparatus, endoplasmic reticulum, peroxisome localization	orf19.6264.3	-0.029037	0.347408	-0.533789	1.05128	0.232793	0.674833	0.737546	0.818484	-0.0627128	0.00294553	0.953885	0.510732	0.443075	0.000269327	0.49862	0.0261998	0.013542	0.0176612	0.957024	0.978111
C1_06500W_A	orf19.6264	CAALFM_C106500WA	ORF	Ortholog of C. dubliniensis CD36 : Cd36_06080, C. parapsilosis CDC317 : CPAR2_803360, C. auris B8441 : B9J08_000608 and Candida tenuis NRRL Y-1498 : CANTEDRAFT_112428	orf19.6264	0.238528	-0.144124	-0.21564	-0.422622	-0.596711	-0.0399701	-0.142543	0.174089	0.102573	-0.202796	0.54228	0.834836	0.986247	0.172742	0.0451726	0.92611	0.696288	0.775864	0.929305	0.137733
C1_06510C_A	orf19.6263	CAALFM_C106510CA	ORF	Predicted MFS membrane transporter; member of the monocarboxylate porter (MCP) family; Spider biofilm induced	orf19.6263	0.751419	0.413209	-0.464584	-0.868937	-1.0031	-0.530726	0.212905	0.134161	-0.743632	0.0503379	0.0652151	0.520428	0.801012	0.0163101	0.00490243	0.176382	0.631917	0.872705	0.156403	0.666388
C1_06520C_A	orf19.6261	CAALFM_C106520CA	ORF	Ortholog of S. cerevisiae Bph1; a putative ortholog of human Chediak-Higashi syndrome protein and murine beige gene implicated in disease syndromes involving defective lysosomal trafficking; mutant is viable	BPH1	0.67999	0.109017	-0.0293559	-1.4661	-2.13285	-0.895126	-1.4235	0.666751	0.528378	0.302519	0.291173	0.942499	0.999172	0.0044186	1.74453e-05	0.105247	0.00575756	0.412777	0.66485	0.0603771
C1_06530C_A	orf19.6260	CAALFM_C106530CA	ORF	Ubiquitin-specific protease; cleaves ubiquitin from ubiquitinated proteins; Spider biofilm induced	orf19.6260	-0.0504927	-0.641711	0.2456	-0.570607	-0.0563898	0.0206114	-0.352483	-0.514217	0.373094	-0.663037	0.936802	0.269075	0.997853	0.163388	0.910471	0.970699	0.428827	0.381513	0.684632	4.18251e-18
C1_06540C_A	orf19.6259	CAALFM_C106540CA	ORF	Exosome non-catalytic core component; involved in 3'-5' RNA processing and degradation in the nucleus and cytoplasm; Spider biofilm induced	orf19.6259	0.693422	-0.679121	-0.312554	-1.51563	-0.885071	-0.143087	0.120906	-0.630558	-0.263992	-0.669297	0.0793725	0.169051	0.966282	4.79819e-06	0.0106733	0.754747	0.789544	0.179563	0.786687	1.4957e-11
C1_06550W_A	orf19.6257	CAALFM_C106550WA	ORF	Putative glutamate synthase; regulated by Sef1, Sfu1, and Hap43; rat catheter biofilm repressed	GLT1	0.168827	0.283213	0.128277	0.823203	0.128282	0.708816	0.168832	0.69492	0.539984	0.0424536	0.748238	0.693299	0.999172	0.0218506	0.774159	0.0542618	0.706583	0.1332	0.396059	0.591894
C1_06560W_A	orf19.6255	CAALFM_C106560WA	ORF	Putative protein of unknown function; Hap43p-repressed gene	orf19.6255	0.22272	0.0284725	0.075891	-0.997896	-0.989407	-0.803649	-0.842579	-0.00848864	0.0389299	-0.431738	0.710213	0.988538	0.999172	0.0176923	0.0184866	0.0648033	0.0489894	0.991893	0.982401	0.0140145
C1_06570W_A	orf19.6254	CAALFM_C106570WA	ORF	Peroxisomal adenine nucleotide transporter; role in beta-oxidation of medium-chain fatty acid and peroxisome proliferation; rat catheter biofilm induced	ANT1	0.615692	1.04862	0.959968	-1.49529	-3.01594	-1.92822	-3.36022	1.52065	1.432	2.0247	0.393027	0.199772	0.513305	0.00745303	8.96962e-09	0.000416457	9.63578e-11	0.0202155	0.0514348	1.61647e-46
C1_06580W_A	orf19.6253	CAALFM_C106580WA	ORF	Putative ribosomal protein; repressed upon phagocytosis by murine macrophage; Spider biofilm repressed	RPS23A	0.544081	-0.538769	-0.156483	-0.361315	0.414439	0.721535	1.115	-0.775754	-0.393468	-0.210283	0.197599	0.332689	0.999172	0.355229	0.283106	0.0473649	0.0011492	0.0790884	0.619801	0.0027843
C1_06590C_A	orf19.6252	CAALFM_C106590CA	ORF	Ortholog(s) have RNA polymerase II complex binding, RNA polymerase II-specific DNA-binding transcription factor binding, chromatin binding activity	orf19.6252	0.435195	-0.36159	0.28378	-0.992715	-0.555349	-0.195931	-0.403934	-0.437366	0.208003	-0.11716	0.246426	0.50922	0.961831	0.00100093	0.0824948	0.607552	0.231559	0.342156	0.82349	0.170126
C1_06600W_A	orf19.6250	CAALFM_C106600WA	ORF	Ortholog(s) have eukaryotic initiation factor 4G binding, mRNA binding activity, role in P-body assembly, negative regulation of translational initiation, stress granule assembly and P-body, cytoplasmic stress granule localization	orf19.6250	0.755268	-0.657088	0.360679	-0.59599	-0.358715	0.816365	0.0358741	-0.237276	0.780491	-0.492212	0.0527541	0.186914	0.919685	0.0998458	0.355263	0.0200707	0.938491	0.737128	0.105524	3.00886e-11
C1_06610C_A	orf19.6249	CAALFM_C106610CA	ORF	Putative potassium transporter; similar to Schwanniomyces occidentalis Hak1p; amphotericin B induced; induced upon phagocytosis by macrophage; Hap43-repressed; rat catheter biofilm repressed	HAK1	-0.492863	-2.0731	-0.153963	1.05504	-1.02296	2.63528	-1.36186	2.078	3.99714	1.29452	0.61445	0.0087188	0.999172	0.158171	0.187287	6.13541e-05	0.0630532	0.00928066	3.30984e-09	0.000110852
C1_06620C_A	orf19.6248	CAALFM_C106620CA	ORF	Ortholog of C. dubliniensis CD36 : Cd36_06210, Candida tropicalis NEW ASSEMBLY : CTRG1_04227, Candida tropicalis MYA-3404 : CTRG_04227 and Candida albicans WO-1 : CAWG_00750	orf19.6248	1.62565	0	0	0	0	0.288037	0.84921	-0.0599424	-0.561173	1.06389	0.722811	0.690208	NA	0.264947	0.267995	0.950004	0.839084	NA	NA	0.51798
C1_06630W_A	orf19.6247	CAALFM_C106630WA	ORF	Ortholog(s) have chromatin binding activity	orf19.6247	0.580033	0.212709	-0.286748	3.58997	3.02347	3.95729	3.89025	0.5665	0.0670425	-0.103894	0.342654	0.812137	0.98653	1.71052e-19	3.98935e-14	2.03926e-23	8.07408e-23	0.325009	0.965158	0.390702
C1_06650W_A	orf19.6246	CAALFM_C106650WA	ORF	Ortholog(s) have peptide alpha-N-acetyltransferase activity and role in N-terminal peptidyl-methionine acetylation, mitochondrion inheritance, regulation of actin cytoskeleton organization, ubiquitin-dependent ERAD pathway	NAA20	0.120008	-0.341188	-0.0287138	-1.45701	-1.38347	-0.995818	-1.23475	-0.0735399	0.238934	0.540388	0.807183	0.575734	0.999172	2.85848e-06	8.59625e-06	0.00196382	7.47466e-05	0.933214	0.803138	0.000231146
C1_06660W_A	orf19.6245	CAALFM_C106660WA	ORF	Protein of unknown function; regulated by osmotic stress via Hog1 and oxidative stress (Hog1- and Cap1-independent); induced by alpha pheromone in SpiderM medium; Spider biofilm induced	orf19.6245	-1.47974	-0.478489	-0.064309	-0.974476	-0.433621	-1.97573	-1.84905	-0.540855	-0.126675	-0.0858056	4.86659e-09	0.225892	0.999172	0.000166643	0.123233	3.18271e-16	2.12138e-14	0.116527	0.894918	0.431986
C1_06670W_A	orf19.6244	CAALFM_C106670WA	ORF	Ortholog of C. dubliniensis CD36 : Cd36_06250, C. parapsilosis CDC317 : CPAR2_206820, C. auris B8441 : B9J08_003766 and Candida tenuis NRRL Y-1498 : CANTEDRAFT_125137	orf19.6244	-0.381875	0.253919	0.0316847	0.126318	-0.37147	-0.509476	-0.78503	0.497788	0.275555	-0.137128	0.391829	0.723972	0.999172	0.762883	0.339542	0.176771	0.0252572	0.334384	0.77197	0.272992
C1_06680W_A	orf19.6243	CAALFM_C106680WA	ORF	Autophosphorylated class III phosphatidylinositol 3-kinase; required for normal vesicle transport, hyphal growth, fibroblast adherence, virulence in mouse systemic infection; growth-regulated; caspofungin and hydrogen peroxide sensitivity	VPS34	-0.288598	-0.233746	-0.314143	0.467894	0.14888	0.413041	0.174424	0.319014	0.238617	-0.0667396	0.532096	0.739145	0.957586	0.204619	0.727294	0.274289	0.679469	0.599082	0.810077	0.669571
C1_06690W_A	orf19.6242	CAALFM_C106690WA	ORF	Essential protein involved in cytokinesis; contains an SH3 domain	CYK3	0.111786	-0.264055	0.404445	-0.731411	-0.435156	-0.35557	-0.727815	-0.296255	0.372246	-1.94031	0.839449	0.727434	0.890242	0.0512334	0.274103	0.399449	0.0518718	0.669842	0.661977	5.75306e-32
C1_06700W_A	orf19.6240	CAALFM_C106700WA	ORF	SH3-domain protein; role in barrier septum assembly involved in cell cycle cytokinesis; activates the Chs2 chitin synthase activity during cytokinesis; Spider biofilm repressed	orf19.6240	0.589262	-0.126992	0.2043	0.363238	0.554168	1.07949	0.93913	-0.19093	0.140362	-0.916153	0.166464	0.888815	0.999172	0.359983	0.143981	0.00218417	0.00823278	0.803767	0.918302	3.7553e-14
C1_06710W_A	orf19.6239	CAALFM_C106710WA	ORF	Putative serine/threonine protein kinase, involved in control of filamentous growth; possibly an essential gene, disruptants not obtained by UAU1 method	KIN28	-0.193058	-0.24889	0.239389	-0.0238614	0.0695778	0.0319708	-0.362869	-0.0934391	0.39484	0.128946	0.705048	0.733122	0.993039	0.958464	0.879822	0.950004	0.363087	0.914558	0.615078	0.32926
C1_06720C_A	orf19.6238	CAALFM_C106720CA	ORF	Has domain(s) with predicted oxidoreductase activity	orf19.6238	0.620425	0.787008	0.224091	-0.627637	-0.716469	-0.794221	-0.320135	0.0888317	-0.474086	-0.0931876	0.322087	0.319167	0.999172	0.248302	0.180716	0.145043	0.599698	0.945879	0.698002	0.670482
C1_06730W_A	orf19.6237	CAALFM_C106730WA	ORF	G-protein of RAC subfamily; required for embedded filamentous growth, not for serum-induced hyphal growth; dynamic localization at plasma membrane and nucleus; similar to, but not interchangeable with, Cdc42p; lacks S. cerevisiae homolog	RAC1	-0.0998479	-1.01807	-0.539009	-0.97933	-0.35343	-0.0611108	0.0857311	-0.6259	-0.146842	0.192444	0.801495	0.000308979	0.29177	0.000124292	0.215752	0.869372	0.802625	0.0524226	0.869908	0.0330607
C1_06740C_A	orf19.6236	CAALFM_C106740CA	ORF	Putative ortholog of S. cerevisiae Nop6; role in ribosomal small subunit biogenesis; Spider biofilm induced	NOP6	1.1626	-0.481337	-0.0672537	-1.97832	-1.71625	-0.334375	-0.486394	-0.262063	0.15202	-0.45855	0.0299219	0.599698	0.999172	1.9142e-05	0.000241008	0.572717	0.380922	0.802256	0.93566	1.75945e-09
C1_06750W_A	orf19.6235	CAALFM_C106750WA	ORF	Protein of unknown function; Spider biofilm induced	orf19.6235	0.838469	0.697188	-0.474409	-0.943745	-1.37991	-0.802465	-0.0670307	0.436163	-0.735434	-0.310531	0.0495427	0.216436	0.834624	0.0134423	0.000170433	0.0422973	0.89615	0.493076	0.209122	0.359818
C1_06760C_A	orf19.6234	CAALFM_C106760CA	ORF	Putative U2 snRNP component; mutation confers hypersensitivity to 5-fluorocytosine (5-FC), 5-fluorouracil (5-FU), and tubercidin (7-deazaadenosine); Hap43-induced, Spider biofilm induced	orf19.6234	0.344937	-0.874469	0.0599094	-1.0144	-0.322943	0.205003	-0.0379158	-0.691459	0.242919	-0.896458	0.603773	0.216643	0.999172	0.039562	0.569002	0.744925	0.95388	0.33529	0.885134	6.32178e-38
C1_06770W_A	orf19.6233	CAALFM_C106770WA	ORF	Ortholog of S. cerevisiae : PBR1, C. glabrata CBS138 : CAGL0J11264g, C. dubliniensis CD36 : Cd36_06340, C. parapsilosis CDC317 : CPAR2_206960 and C. auris B8441 : B9J08_003603	orf19.6233	0.497303	-0.213791	-0.0836605	-0.279675	-0.205211	0.431419	0.375753	-0.0744644	0.0556661	-0.398945	0.375936	0.839279	0.999172	0.583915	0.703747	0.397492	0.464173	0.949787	0.975064	1.68255e-06
C1_06780W_A	orf19.6232	CAALFM_C106780WA	ORF	Predicted serine/threonine protein kinase, involved in regulation of ammonium transport; induced in core stress response; Hap43p-repressed gene	NPR1	-1.14098	0.118515	-0.0560573	0.884085	0.149916	-0.375409	-0.935006	0.73417	0.559597	1.20802	0.0513483	0.935112	0.999172	0.104977	0.822792	0.549126	0.0843978	0.343118	0.641819	4.50473e-30
C1_06790C_A	orf19.6231	CAALFM_C106790CA	ORF	Putative ribosomal protein; induced upon adherence to polystyrene; Spider biofilm repressed	MRPL19	-0.34009	-0.337988	0.0779891	0.0854001	0.549095	0.083298	0.131016	-0.463695	-0.0477179	0.22468	0.340771	0.494401	0.999172	0.805016	0.0590695	0.829444	0.711101	0.240723	0.965396	0.0832741
C1_06800W_A	orf19.6230	CAALFM_C106800WA	ORF	Ortholog(s) have 5'-hydroxyl dinucleotide hydrolase activity, GDP binding, RNA NAD-cap (NAD-forming) hydrolase activity, enzyme regulator activity, mRNA 5'-diphosphatase activity, phosphodiesterase decapping endonuclease activity	orf19.6230	0.2148	-0.486887	0.0276821	-1.31796	-0.717567	-0.616272	-0.530449	-0.600392	-0.0858229	-0.232383	0.674043	0.415199	0.999172	0.000139185	0.0507836	0.104359	0.167327	0.230359	0.953474	0.00763791
C1_06810W_A	orf19.6229	CAALFM_C106810WA	ORF	Catalase; resistance to oxidative stress, neutrophils, peroxide; role in virulence; regulated by iron, ciclopirox, fluconazole, carbon source, pH, Rim101, Ssn6, Hog1, Hap43, Sfu1, Sef1, farnesol, core stress response; Spider biofilm induced	CAT1	-0.797092	1.7114	1.10064	0.35432	-3.01458	-2.15417	-4.91232	3.3689	2.75814	3.67621	0.0440195	1.46832e-06	0.0169189	0.367482	5.40293e-21	3.97483e-11	5.14701e-55	7.14109e-26	8.43267e-17	0
C1_06820W_A	orf19.6227	CAALFM_C106820WA	ORF	Ortholog of C. dubliniensis CD36 : Cd36_06390, C. parapsilosis CDC317 : CPAR2_209040, C. auris B8441 : B9J08_003388 and Candida tenuis NRRL Y-1498 : CANTEDRAFT_114052	orf19.6227	0.0370649	-0.5277	0.200148	-0.857276	-0.662604	-0.292511	-0.825687	-0.194673	0.533176	-0.506482	0.959329	0.49243	0.999172	0.0576184	0.154657	0.58536	0.0685614	0.842659	0.560393	2.668e-07
C1_06840C_A	orf19.6225.1	CAALFM_C106840CA	ORF	Ortholog(s) have role in mitochondrial cytochrome c oxidase assembly	orf19.6225.1	0.0245934	0.0514368	-0.149919	-1.75925	-1.5129	-1.78609	-1.33839	-0.246352	-0.447708	0.12379	0.968579	0.970267	0.999172	1.18449e-06	3.17423e-05	6.40592e-07	0.000246573	0.758645	0.588766	0.515274
C1_06850W_A	orf19.6225	CAALFM_C106850WA	ORF	Putative cyclin-like protein; possible Pho85 cyclin; hyphal repressed; induced by Mnl1 under weak acid stress	PCL7	-1.30534	0.256766	0.0247477	0.230803	0.146319	-1.3313	-1.18377	0.0844832	-0.147535	-0.032245	0.0021509	0.771087	0.999172	0.628509	0.775542	0.000802308	0.0030305	0.93801	0.926641	0.760174
C1_06860W_A	orf19.6224	CAALFM_C106860WA	ORF	RTA domain protein; predicted role in response to stress; Spider biofilm induced	orf19.6224	-0.145367	0	-0.0247179	0	-1.03441	0.00226192	-1.15505	0	1.15732	1.88347	0.965288	0.358118	0.999443	0.145027	0.67399	0.999334	0.642819	0.107655	0.862274	NA
C1_06870C_A	orf19.6222.1	CAALFM_C106870CA	ORF	Ortholog of C. parapsilosis CDC317 : CPAR2_208910, Candida tenuis NRRL Y-1498 : CANTEDRAFT_114047, Debaryomyces hansenii CBS767 : DEHA2D14388g and Pichia stipitis Pignal : PICST_37629	orf19.6222.1	0.262433	-0.650938	0.440668	-3.54216	-5.10908	-2.62879	-5.28732	1.56692	2.65853	2.08105	0.777338	0.577347	0.993039	1.41554e-09	4.44336e-19	9.78514e-06	2.33136e-20	0.0402613	6.0753e-05	0.00116179
C1_06880C_A	orf19.6222	CAALFM_C106880CA	ORF	Ortholog(s) have role in positive regulation of protein sumoylation, regulation of synaptonemal complex assembly and condensed nuclear chromosome localization	SPO22	0	0.935058	0.710561	0	-0.862564	-0.104677	1.27369	-1.15387	-1.37837	-1.0358	0.396776	0.888884	0.999172	0.495574	0.791766	0.978913	0.699811	0.842659	0.879525	0.251642
C1_06890C_A	orf19.6220.4	CAALFM_C106890CA	ORF	Ribosomal 60S subunit protein; Spider biofilm repressed	orf19.6220.4	0.115793	-0.690621	0.12629	-0.021361	0.830649	0.785053	0.820152	-0.85201	-0.0350995	-0.168222	0.764369	0.0315445	0.999172	0.949281	0.00111973	0.00230862	0.00127112	0.00271145	0.97251	0.0125796
C1_06900C_A	orf19.6220.3	CAALFM_C106900CA	ORF	Mitochondrial protein; possibly required for transamination of isoleucine; macrophage-downregulated protein abundance; rat catheter and Spider biofilm repressed	MMD1	0.24449	-0.240236	0.156205	0.322569	0.641653	0.807295	0.729937	-0.319084	0.0773574	0.238522	0.23957	0.389864	0.962032	0.0677754	8.89069e-05	4.54735e-07	5.46478e-06	0.156396	0.901866	0.00104883
C1_06910C_A	orf19.6220	CAALFM_C106910CA	ORF	Ortholog(s) have role in positive regulation of transcription elongation by RNA polymerase II and CCR4-NOT core complex localization	orf19.6220	0.800362	-0.669116	0.0107548	-1.67551	-1.21605	-0.206034	-0.426448	-0.459458	0.220413	-0.379641	0.0738258	0.258963	0.999172	8.26002e-06	0.00157882	0.681972	0.33773	0.479376	0.869769	0.000236312
C1_06920C_A	orf19.6219	CAALFM_C106920CA	ORF	Ortholog of C. dubliniensis CD36 : Cd36_06470, C. parapsilosis CDC317 : CPAR2_208960, Candida tenuis NRRL Y-1498 : CANTEDRAFT_114040 and Pichia stipitis Pignal : PICST_51125	orf19.6219	0.396887	-0.0686887	0.10557	1.00618	1.30329	1.47175	1.5946	-0.297109	-0.12285	0.756921	0.645352	0.973777	0.999172	0.114729	0.0353931	0.0163293	0.00819077	0.820022	0.958297	2.68704e-08
C1_06930W_A	orf19.6217	CAALFM_C106930WA	ORF	Component COPII vesicle coat; required for vesicle formation in ER to Golgi transport; predicted GPI-anchor; flow model and Spider biofilm repressed	PGA63	0.0909306	0.0422161	0.409389	0.0719572	0.192443	0.120672	-0.126015	-0.120486	0.246686	-0.462691	0.812293	0.957218	0.574809	0.818852	0.51405	0.714493	0.69509	0.830017	0.686071	4.80142e-12
C1_06940C_A	orf19.6214	CAALFM_C106940CA	ORF	Cell wall acid trehalase; catalyzes hydrolysis of the disaccharide trehalose; similar to S. cerevisiae vacuolar acid trehalase (Ath1p); Hap43p-repressed gene	ATC1	-1.46088	0.243443	0.249713	0.981954	0.37217	-0.722369	-1.33842	0.609784	0.616054	0.963842	0.000215145	0.771993	0.997713	0.0119135	0.398947	0.0744706	0.00033237	0.270165	0.359294	9.60445e-18
C1_06960W_A	orf19.6213	CAALFM_C106960WA	ORF	Translation initiation factor eIF2, alpha chain; genes encoding ribosomal subunits, translation factors, and tRNA synthetases are downregulated upon phagocytosis by murine macrophage; stationary phase enriched protein	SUI2	0.415314	-0.637064	0.0426362	0.224708	0.871662	1.27709	1.24434	-0.646954	0.0327456	-0.191539	0.38861	0.257342	0.999172	0.606987	0.0215014	0.000458718	0.000612288	0.210361	0.983702	0.00978692
C1_06970C_A	orf19.6211	CAALFM_C106970CA	ORF	Protein of unknown function; protein newly produced during adaptation to the serum	orf19.6211	-1.05335	1.02644	-0.25416	1.73823	0.790507	-0.341561	-0.00868027	0.947723	-0.332881	0.274334	0.048379	0.106158	0.999172	0.000150228	0.113875	0.550372	0.989325	0.12001	0.814623	0.023637
C1_06980C_A	orf19.6209	CAALFM_C106980CA	ORF	Predicted membrane transporter; monocarboxylate porter (MCP) family, major facilitator superfamily (MFS); possibly essential, disruptants not obtained by UAU1 method; rat catheter and Spider biofilm induced	orf19.6209	-0.0528207	-0.469616	0.261791	-3.11609	-2.44876	-2.6993	-2.76337	-0.667336	0.0640718	0.364751	0.912892	0.369657	0.977556	3.17249e-28	1.43813e-18	4.16723e-22	1.39134e-23	0.100227	0.958712	0.104351
C1_07000W_A	orf19.6208	CAALFM_C107000WA	ORF	Putative mitochondrial translation elongation factor; caspofungin induced	MEF2	0.868844	-0.0815271	0.0367127	-0.0969134	-0.0420014	0.853458	0.79013	-0.054912	0.0633278	-0.200156	0.165023	0.961252	0.999172	0.882301	0.950947	0.130972	0.16247	0.970509	0.97836	0.046675
C1_07010W_A	orf19.6205	CAALFM_C107010WA	ORF	Ortholog of C. dubliniensis CD36 : Cd36_06550, C. parapsilosis CDC317 : CPAR2_209030, C. auris B8441 : B9J08_005439 and Candida tenuis NRRL Y-1498 : CANTEDRAFT_111035	orf19.6205	-0.9091	-0.280978	-0.376901	1.22979	1.08373	0.601664	0.551532	0.146054	0.0501318	-0.459428	0.0317628	0.713844	0.931972	0.000977621	0.004067	0.135879	0.172375	0.865723	0.97251	0.0048536
C1_07020C_A	orf19.6203	CAALFM_C107020CA	ORF	Zn(II)2Cys6 transcription factor; has similarity to S. cerevisiae Put3, a transcription factor involved in the regulation of proline utilization genes	PUT3	-0.422182	0.0804852	0.106274	0.481855	0.333897	-0.0208122	-0.19456	0.147958	0.173747	-0.546079	0.348691	0.935112	0.999172	0.207053	0.406313	0.967853	0.658659	0.854651	0.889879	4.84349e-07
C1_07030C_A	orf19.6202	CAALFM_C107030CA	ORF	Pry family protein; required for virulence in mouse systemic/rabbit corneal infections; not filamentation; mRNA binds She3, is localized to hyphal tips; Hap43-induced; in both yeast and hyphal culture supernatants; Spider biofilm induced	RBT4	-0.458178	-0.473649	-0.587188	2.2956	3.12558	2.31107	3.25459	-0.829978	-0.943518	0.43314	0.415118	0.546082	0.755097	1.65455e-08	2.51381e-15	8.50534e-09	8.15197e-17	0.140348	0.119767	1.39063e-09
C1_07040C_A	orf19.6200	CAALFM_C107040CA	ORF	Pry family pathogenesis-related protein; oral infection upregulated gene; mutant has reduced capacity to damage oral epithelial cells	orf19.6200	0	-0.262823	-0.0303615	0	0	0.499949	0	0	0	0.796522	NA	NA	NA	NA	NA	NA	NA	NA	NA	0.02359
C1_07050C_A	orf19.6199	CAALFM_C107050CA	ORF	Ortholog(s) have 5'-3' DNA helicase activity, role in postreplication repair and DNA helicase A complex, nuclear replisome localization	orf19.6199	0.300684	-0.0689147	-0.298142	-0.327232	-0.314003	0.0423672	0.284823	-0.0132289	-0.242456	-0.304364	0.567645	0.951374	0.979125	0.452042	0.477533	0.939936	0.534204	0.988426	0.83743	0.0512049
C1_07060C_A	orf19.6198.1	CAALFM_C107060CA	ORF	Ortholog(s) have lipid binding activity, role in mitochondrial fission, mitophagy and mitochondrial intermembrane space localization	orf19.6198.1	0.482363	-0.00628921	-0.312808	-0.0474054	0.412903	0.441247	1.20807	-0.460308	-0.766826	0.281768	0.134761	0.99809	0.879095	0.890941	0.157952	0.134662	2.75455e-06	0.227891	0.0230837	0.0657434
C1_07070C_A	orf19.6197	CAALFM_C107070CA	ORF	Putative RNA helicase	DHH1	1.30814	1.26993	-1.24702	0	-1.30882	0	1.24634	-1.09259	0	-1.24131	0.606686	0.784628	0.993039	0.243573	0.541302	0.30905	0.573584	0.788239	NA	3.46744e-12
C1_07080W_A	orf19.6196	CAALFM_C107080WA	ORF	Component of the SWI/SNF and RSC chromatin remodeling complexes; suggested role in chromosome maintenance; Spider biofilm induced	RTT102	0.358853	1.18296	0.0715914	0.554498	-0.656874	-0.269605	-0.369613	1.21137	0.100008	1.90751	0.739163	0.291772	0.999172	0.508956	0.43234	0.785612	0.690119	0.239387	0.97251	1.64481e-19
C1_07090C_A	orf19.6195	CAALFM_C107090CA	ORF	Ortholog(s) have 3'-5'-RNA exonuclease activity	orf19.6195	0.203545	-0.202124	-0.100725	-0.205651	-0.447027	0.200019	-0.142757	0.241377	0.342775	-0.354089	0.732692	0.834836	0.999172	0.669509	0.322195	0.702792	0.788025	0.778723	0.746101	9.38445e-07
C1_07100C_A	orf19.6194	CAALFM_C107100CA	ORF	Ortholog of C. dubliniensis CD36 : Cd36_06640, C. parapsilosis CDC317 : CPAR2_208220, C. auris B8441 : B9J08_002282 and Candida tenuis NRRL Y-1498 : CANTEDRAFT_136902	orf19.6194	-0.797352	-0.716437	-0.169288	-0.270359	0.0487574	-0.351273	-0.579306	-0.319116	0.228033	-0.864672	0.117387	0.281343	0.999172	0.596593	0.932408	0.498733	0.22264	0.714067	0.879787	0.00689447
C1_07110W_A	orf19.6193	CAALFM_C107110WA	ORF	Protein similar to S. cerevisiae Taf145p, a component of RNA polymerase II transcription factor TFIID; flucytosine repressed; likely to be essential for growth, based on an insertional mutagenesis strategy	TAF145	-0.128746	-0.380549	-0.0242584	-0.655877	-0.662399	-0.404074	-0.766887	0.00652276	0.362813	-0.556723	0.808879	0.560234	0.999172	0.0744305	0.0704256	0.311871	0.0331053	0.992685	0.6594	1.32489e-09
C1_07120W_A	orf19.4456	CAALFM_C107120WA	ORF	High-affinity S-adenosylmethionine permease; required for SAM-induced morphogenesis; hyphal induced; regulated by Hap43, Gcn2 and Gcn4; colony morphology-related gene regulation by Ssnp	GAP4	0.164779	0.674379	0.623277	1.57355	1.35135	1.06395	0.892856	0.222198	0.171096	0.585816	0.764565	0.216436	0.528514	9.07111e-06	0.000160942	0.00386951	0.016962	0.776136	0.899632	1.3774e-20
C1_07130C_A	orf19.4455	CAALFM_C107130CA	ORF	Protein of unknown function; Spider biofilm induced	orf19.4455	1.10622	-0.363612	-0.0687705	-1.66278	-1.33075	-0.192945	-0.155759	-0.332027	-0.0371857	-0.468903	0.0271685	0.693554	0.999172	0.000152561	0.0029459	0.746557	0.793755	0.714221	0.984686	3.7553e-07
C1_07140C_A	orf19.4451	CAALFM_C107140CA	ORF	Putative translation elongation factor; genes encoding ribosomal subunits, translation factors, and tRNA synthetases are downregulated upon phagocytosis by murine macrophage	RIA1	1.00567	-0.237522	0.110563	-1.65234	-1.2737	-0.409146	-0.378597	-0.378634	-0.0305487	-1.00917	0.0278868	0.79926	0.999172	3.264e-05	0.00172125	0.395541	0.432299	0.617364	0.986518	2.57548e-45
C1_07150W_A	orf19.4450.2	CAALFM_C107150WA	ORF	Ortholog of C. dubliniensis CD36 : Cd36_06690, C. auris B8441 : B9J08_002288, Debaryomyces hansenii CBS767 : DEHA2F26620g and Pichia stipitis Pignal : PICST_62738	orf19.4450.2	1.16497	-0.254894	-0.659637	-1.5499	-1.51894	-0.13003	0.305667	-0.0309545	-0.435697	-0.712391	0.0718261	0.854338	0.873523	0.00623981	0.00735554	0.871602	0.667049	0.985215	0.785213	0.0191655
C1_07160C_A	orf19.4450.1	CAALFM_C107160CA	ORF	Protein conserved among the CTG-clade; 2 adjacent upstream SRE-1 elements; highly up-regulated in cecum-grown cells in a Cph2-dependent manner; Hap43-repressed; rat catheter, Spider and flow model biofilm induced	orf19.4450.1	0.709779	-0.300211	-0.732487	-4.85245	-3.75615	-3.84246	-2.31389	-1.09629	-1.52857	3.39535	0.22822	0.779164	0.650219	2.79752e-28	2.16056e-17	3.793e-18	3.65585e-07	0.0725555	0.00741133	2.42819e-107
C1_07170C_A	orf19.4450	CAALFM_C107170CA	ORF	Predicted Zn(II)2Cys6 transcription factor; ortholog of S. cerevisiae Gsm1; flow model biofilm induced	ZCF23	0.274892	1.06522	0.647302	0.375083	-0.539438	-0.415249	-0.911849	0.914521	0.4966	1.06631	0.745659	0.202066	0.886132	0.572466	0.406546	0.550198	0.137172	0.258556	0.739147	3.394e-09
C1_07180W_A	orf19.4449	CAALFM_C107180WA	ORF	Copper chaperone involved in activation and protection of superoxide dismutase Sod1p	CCS1	1.22825	0.254093	0.505189	-0.693011	-0.904919	0.281142	-0.181861	0.211907	0.463003	0.350055	9.24017e-05	0.686869	0.57025	0.0285486	0.00326978	0.445066	0.639112	0.740468	0.419837	0.00307111
C1_07190W_A	orf19.4448	CAALFM_C107190WA	ORF	Leucine-rich-repeat domain protein of RAM cell wall integrity signaling network; role in cell separation, azole sensitivity; required for hyphal growth; lacks orthologs in higher eukaryotes	SOG2	0.190519	0.22984	0.262408	0.234234	0.213338	0.194913	0.141448	0.0208962	0.0534646	-0.527023	0.693063	0.74137	0.979125	0.543431	0.590048	0.64079	0.738965	0.983109	0.967403	8.88089e-08
C1_07200W_A	orf19.4447	CAALFM_C107200WA	ORF	Putative inner mitochondrial membrane transporter; flucytosine induced; Spider biofilm repressed	YMC1	0.676488	-0.381233	-0.189469	0.349339	0.859075	1.40706	1.72503	-0.509736	-0.317972	-0.273912	0.177338	0.64144	0.999172	0.461637	0.0462761	0.000587951	1.43205e-05	0.449621	0.788564	0.000416077
C1_07210C_A	orf19.4446	CAALFM_C107210CA	ORF	Protein similar to ammomium permeases that is probably inactive, as a mep2 mep3 double homozygous null mutation abolishes cellular ammomium permease activity; fungal-specific (no human or murine homolog)	orf19.4446	-0.215176	-0.0237815	0.204165	-0.175164	-0.0467199	-0.366559	-0.466061	-0.128444	0.0995023	-0.185594	0.679962	0.989586	0.999172	0.684037	0.920715	0.383247	0.243491	0.879565	0.943543	0.0760978
C1_07220W_A	orf19.4445	CAALFM_C107220WA	ORF	Protein of unknown function; Plc1p-regulated; expression induced early upon infection of reconstituted human epithelium (RHE), while expression of the C. dubliniensis ortholog is not; mutant is viable; Spider biofilm induced	orf19.4445	0.119642	0.409595	-0.307049	0.902502	-1.22735	0.612549	-0.800664	2.12986	1.41321	0.968871	0.865585	0.644676	0.993039	0.0538397	0.00694391	0.222561	0.0937891	2.09732e-06	0.00803989	1.43039e-31
C1_07230W_A	orf19.4444	CAALFM_C107230WA	ORF	HAD-family 2-phosphoglycolate phosphatase, likely involved in a metabolic repair system, not in protein dephosphorylation; involved in regulation of white-opaque switch; hyphal repressed; induced in core stress response	PHO15	0.160701	0.50491	0.22684	-0.707399	-0.504302	-1.05161	-0.570441	-0.203097	-0.481168	-0.0273746	0.652093	0.154241	0.966282	0.0047761	0.0524016	1.2512e-05	0.0259563	0.675529	0.215314	0.785274
C1_07240W_A	orf19.4443	CAALFM_C107240WA	ORF	Phosphohistidine intermediate protein in a phosphorelay signal transduction pathway; residue His69 is the phosphoacceptor histidine; predicted to be soluble and cytosolic; functional homolog of S. cerevisiae Ypd1p	YPD1	0.311026	-0.239136	0.142895	-0.519121	-0.200107	0.0310409	-0.0319761	-0.319014	0.063017	0.159203	0.373551	0.658076	0.999172	0.0672608	0.531033	0.938532	0.929894	0.479376	0.954885	0.155055
C1_07250C_A	orf19.4442	CAALFM_C107250CA	ORF	Putative mannosyltransferase; similar to S. cerevisiae Alg9p; has HKEXRF motif	ALG9	-0.503431	-0.336683	0.0156743	1.82307	1.94806	1.65632	1.42895	-0.124988	0.227369	-0.0785112	0.363363	0.69088	0.999172	9.04507e-06	1.60291e-06	4.4074e-05	0.000466571	0.902645	0.873785	0.564075
C1_07260C_A	orf19.4441	CAALFM_C107260CA	ORF	Ortholog(s) have DNA replication origin binding, double-stranded DNA binding, single-stranded DNA binding activity	orf19.4441	-0.678605	0.105122	-0.0193794	0.711686	0.48889	-0.072041	-0.170335	0.222796	0.0982941	0.160694	0.161269	0.924541	0.999172	0.0955404	0.274965	0.903572	0.740227	0.796914	0.951834	0.231048
C1_07270W_A	orf19.4440	CAALFM_C107270WA	ORF	Ortholog(s) have cargo adaptor activity	SEC34	0.167251	-0.159158	-0.180419	-0.574332	-0.795465	-0.247924	-0.447796	0.221133	0.199872	-0.152414	0.785913	0.880549	0.999172	0.194097	0.0612662	0.628486	0.334747	0.803767	0.890504	0.118569
C1_07280C_A	orf19.4439.1	CAALFM_C107280CA	ORF	Ortholog(s) have role in nucleotide-excision repair, transcription by RNA polymerase II, transcription initiation at RNA polymerase II promoter	orf19.4439.1	-0.963807	-0.616287	0.331214	0.56414	1.44931	0.21662	0.154289	-0.885171	0.0623307	-0.173427	0.123758	0.513011	0.998497	0.342891	0.00642279	0.75683	0.824727	0.231593	0.978846	0.595627
C1_07330W_A	orf19.4438	CAALFM_C107330WA	ORF	Zinc finger protein, controls asexual sporulation; white-specific transcript; upregulation correlates with clinical development of fluconazole resistance; Upc2-regulated in hypoxia; flow model biofilm induced; Spider biofil	RME1	0	-1.44471	-0.995197	0	0	-3.64429	-3.64657	-0.447238	0.002275	-1.34727	0.122283	0.628286	0.993039	0.0957723	0.159482	0.00901952	0.00782258	0.906957	0.999592	0.00892013
C1_07340W_A	orf19.4437	CAALFM_C107340WA	ORF	Ortholog(s) have ATPase, DNA binding, mRNA 3'-UTR binding, nucleosome binding, rDNA binding, transcription cis-regulatory region binding activity	orf19.4437	-0.115563	-0.375585	0.106275	0.252619	0.705283	0.512641	0.483446	-0.452664	0.029195	-0.379972	0.810197	0.506354	0.999172	0.489647	0.0302133	0.135246	0.157782	0.342022	0.982401	6.36325e-07
C1_07350C_A	orf19.4436	CAALFM_C107350CA	ORF	Putative glutathione peroxidase involved in Cap1p-dependent oxidative stress response, required for Cap1p oxidation in response to H2O2; planktonic growth-induced	GPX3	-0.00912728	-0.940974	-0.577517	-2.11845	-1.46958	-1.1866	-0.901188	-0.64887	-0.285413	0.0661643	0.993372	0.238327	0.898533	3.68001e-05	0.00510577	0.0277826	0.103732	0.455739	0.876781	0.917126
C1_07360W_A	orf19.4435	CAALFM_C107360WA	ORF	Ortholog(s) have beta-tubulin binding, kinetochore binding, microtubule binding activity and role in attachment of spindle microtubules to kinetochore, mitotic spindle assembly	orf19.4435	1.27089	-0.0807428	0.276974	0.410476	0.607844	1.76211	1.60176	-0.197368	0.160349	-0.497585	0.0192621	0.957218	0.999172	0.457978	0.255322	0.000230501	0.000834944	0.861298	0.932219	6.01626e-08
C1_07370C_A	orf19.4433	CAALFM_C107370CA	ORF	Transcription factor involved in mating, filamentation on solid media, and pheromone-stimulated biofilms; in a pathway with ESS1 and CZF1; required with EFG1 for host cytokine response; rat cathether biofilm repressed	CPH1	0.289386	-0.252396	-0.214212	1.25675	1.66075	1.79853	2.16435	-0.404	-0.365816	-0.0301565	0.539083	0.712905	0.997713	0.000149955	2.36383e-07	1.58718e-08	3.84452e-12	0.455739	0.631027	0.805675
C1_07380C_A	orf19.4432	CAALFM_C107380CA	ORF	Putative serine/threonine protein kinase; mRNA binds She3 and is localized to hyphal tips; mutation confers hypersensitivity to amphotericin B	KSP1	0.24878	1.37008	-0.104686	0.814732	0.041596	-0.306568	0.395062	0.773136	-0.70163	-0.197956	0.608039	0.000230795	0.999172	0.0211895	0.927824	0.45927	0.315332	0.0772415	0.179738	0.134718
C1_07390W_A	orf19.4430	CAALFM_C107390WA	ORF	Ortholog(s) have ubiquitin binding activity and role in proteasome-mediated ubiquitin-dependent protein catabolic process	orf19.4430	0.231782	0.394027	0.250631	-0.443783	-0.685308	-0.606028	-0.704158	0.241525	0.0981291	-0.0449492	0.484058	0.313809	0.936092	0.0888364	0.00581945	0.0168451	0.00431782	0.588963	0.920141	0.623798
C1_07400C_A	orf19.4428	CAALFM_C107400CA	ORF	Ortholog of C. dubliniensis CD36 : Cd36_06910, C. parapsilosis CDC317 : CPAR2_208560, C. auris B8441 : B9J08_001617 and Candida tenuis NRRL Y-1498 : CANTEDRAFT_95854	orf19.4428	-1.01985	-0.13646	0.50067	-0.241632	0.510727	-1.12502	-1.00979	-0.752359	-0.115229	0.34391	0.0305628	0.901746	0.863572	0.629305	0.274365	0.00822065	0.0182671	0.194727	0.944917	0.0103041
C1_07410C_A	orf19.4427	CAALFM_C107410CA	ORF	Putative subunit D of kinetochore protein complex CBF3; regulated by Gcn4p; repressed in response to amino acid starvation (3-aminotriazole treatment)	SKP1	0.345942	-0.0447674	0.240893	0.240659	0.487782	0.631368	0.59283	-0.247123	0.0385382	0.400086	0.177906	0.942653	0.888207	0.308672	0.0252698	0.00297434	0.00531263	0.487946	0.964282	2.97464e-08
C1_07420C_A	orf19.4426	CAALFM_C107420CA	ORF	Putative peroxisomal protein involved in targeting proteins into peroxisomes; possibly an essential gene, disruptants not obtained by UAU1 method	PEX3	0.052244	0.146664	0.13934	-0.910552	-0.898878	-1.00497	-0.985974	-0.0116738	-0.0189981	0.524839	0.943455	0.896187	0.999172	0.0429202	0.0461958	0.0246169	0.0269191	0.989543	0.99313	8.47235e-07
C1_07430W_A	orf19.4424	CAALFM_C107430WA	ORF	Putative inducible acid phosphatase; DTT-extractable and observed in culture supernatant in low-phosphate conditions; slight effect on murine virulence; virulence-group-correlated expression; N-glycosylated; F-12/CO2 early biofilm induced	PHO100	2.00078	-1.09281	0.0547761	2.06583	2.67757	5.15943	4.62357	-0.611738	0.535852	0.622804	0.0355862	0.403616	0.999172	0.0106836	0.000647438	2.44069e-11	2.56643e-09	0.695173	0.822551	0.0199403
C1_07440W_A	orf19.4423	CAALFM_C107440WA	ORF	Putative glucosyltransferase; localized to the mitochondrial membrane	orf19.4423	0.38443	-0.411236	0.171254	0.0786886	0.197594	0.874354	0.41077	-0.118905	0.463584	0.0547537	0.3993	0.510554	0.999172	0.857639	0.641872	0.0139571	0.297966	0.887275	0.507031	0.606682
C1_07460C_A	orf19.2799	CAALFM_C107460CA	ORF	Metal-dependent endopeptidase, a subunit of the GPI transamidase complex that adds GPI anchors to proteins; likely to be essential for growth, based on an insertional mutagenesis strategy	GPI8	-0.517397	0.0371238	-0.253078	0.971706	0.82328	0.417185	0.558962	0.148426	-0.141776	0.0823062	0.184597	0.973736	0.979125	0.00249409	0.0117748	0.245322	0.099316	0.835796	0.906571	0.502027
C1_07470C_A	orf19.2798	CAALFM_C107470CA	ORF	Putative helicase; fungal-specific (no human or murine homolog)	orf19.2798	-1.13993	0.00846733	0.798577	2.05924	2.13777	0.910849	0.199264	-0.0785251	0.711585	-0.82501	0.200768	0.998814	0.883693	0.00486677	0.00322453	0.248771	0.83254	0.966893	0.66831	1.20779e-06
C1_07480C_A	orf19.2797	CAALFM_C107480CA	ORF	Has domain(s) with predicted ATP binding, DNA binding, hydrolase activity	orf19.2797	-1.02152	0	-0.285989	0.933159	0.144253	0	-0.591276	0.788906	0	0.830421	0.754402	0.214597	NA	0.724911	0.960562	0.0759518	0.837623	NA	NA	0.192057
C1_07490C_A	orf19.2796	CAALFM_C107490CA	ORF	Ortholog(s) have DNA-directed DNA polymerase activity, role in DNA replication initiation, mitotic DNA replication initiation, telomere capping and alpha DNA polymerase:primase complex, nuclear envelope, nucleus localization	orf19.2796	-0.250969	-0.500466	0.00860154	2.99841	3.06029	3.24791	2.80072	-0.0618752	0.447192	-0.220907	0.747832	0.555985	0.999172	1.83055e-10	4.9328e-11	2.9454e-13	4.16231e-10	0.961308	0.684817	0.0691365
C1_07500C_A	orf19.2795	CAALFM_C107500CA	ORF	Ortholog(s) have RNA binding, RNA folding chaperone, tRNA binding activity, role in tRNA 3'-end processing, tRNA 5'-leader removal, tRNA folding, tRNA processing and cytoplasm, nucleolus, nucleoplasm, nucleus localization	LHP1	0.0745373	-0.266615	0.298186	0.409877	1.02137	0.751029	0.797717	-0.611489	-0.0466878	-0.204482	0.919647	0.793543	0.996306	0.424175	0.0274593	0.124031	0.0953901	0.381107	0.981402	0.00292154
C1_07510W_A	orf19.2794	CAALFM_C107510WA	ORF	Putative non-specific single-domain racemase; regulated by Gcn4p; repressed in response to amino acid starvation (3-AT treatment); alkaline upregulated; macrophage-induced protein	orf19.2794	-0.422357	-0.309955	0.286388	0.869275	1.15689	0.756873	0.448143	-0.287613	0.30873	-0.282307	0.597387	0.814935	0.999172	0.158379	0.0519426	0.234456	0.509867	0.818047	0.876781	0.00894728
C1_07520C_A	orf19.2792	CAALFM_C107520CA	ORF	Ortholog(s) have lipid binding activity and role in endoplasmic reticulum membrane organization, protein localization to plasma membrane, regulation of phosphatidylinositol dephosphorylation	IST2	1.3981	0.779528	0.617504	-0.793282	-0.816083	-0.174705	-0.0354822	0.0228016	-0.139223	0.327431	0.000367888	0.147263	0.579483	0.0431972	0.0370674	0.729713	0.946309	0.984298	0.927775	0.0018789
C1_07540C_A	orf19.2791	CAALFM_C107540CA	ORF	Putative SH3-domain-containing protein	BBC1	-0.0302182	0.470082	0.209181	-0.0729596	-0.949616	-0.573259	-1.18902	0.876657	0.615756	0.921962	0.95401	0.343558	0.993245	0.850043	0.00193434	0.0797235	6.44142e-05	0.0142558	0.190495	6.78318e-30
C1_07550W_A	orf19.2790	CAALFM_C107550WA	ORF	Ortholog(s) have histone H3K4 methyltransferase activity and role in mRNA 3'-end processing, sno(s)RNA 3'-end processing, telomere maintenance	SWD2	0.265766	-0.196813	-0.22595	-0.0812596	-0.254723	0.381319	0.236993	0.173463	0.144326	0.0492819	0.629904	0.832034	0.999172	0.868392	0.5832	0.402393	0.62334	0.843218	0.925737	0.6941
C1_07560W_A	orf19.2789	CAALFM_C107560WA	ORF	Ortholog of C. dubliniensis CD36 : Cd36_07040, C. parapsilosis CDC317 : CPAR2_208700, C. auris B8441 : B9J08_003149 and Candida tenuis NRRL Y-1498 : CANTEDRAFT_108836	orf19.2789	-1.40171	-0.351267	-0.2325	0.27382	0.238199	-0.776625	-0.931013	0.0356219	0.154388	0.0938528	0.00435773	0.710471	0.999172	0.61681	0.675209	0.11456	0.0497334	0.980464	0.931752	0.653712
C1_07570C_A	orf19.2788	CAALFM_C107570CA	ORF	Has domain(s) with predicted RNA binding, pseudouridine synthase activity and role in pseudouridine synthesis	orf19.2788	-0.428249	-0.883795	-0.314117	-0.760391	-0.166167	-0.304844	-0.280299	-0.594224	-0.0245458	-0.360234	0.613637	0.378381	0.999172	0.259279	0.833644	0.696897	0.713426	0.588328	0.99362	0.0559134
C1_07580C_A	orf19.2787	CAALFM_C107580CA	ORF	Pry family pathogenesis-related protein; extracellular; opaque specific transcript; repressed by alpha pheromone in SpiderM medium; possibly essential, disruptants not obtained by UAU1 method; Spider biofilm induced	PRY1	5.69766	5.08772	1.61059	2.79718	-4.5484	3.40711	-0.461333	7.34558	3.86845	1.69407	1.6492e-10	5.70056e-10	0.568721	0.000670247	3.77625e-08	0.000221853	0.727781	6.28363e-20	0.000161782	0.328206
C1_07590C_A	orf19.2786	CAALFM_C107590CA	ORF	Ortholog(s) have AP-2 adaptor complex, cellular bud neck localization	orf19.2786	0.240951	0.0957685	-0.0838673	0.0734043	-0.470501	0.218587	-0.145683	0.543905	0.364269	0.193933	0.658649	0.927992	0.999172	0.877936	0.263415	0.650451	0.768948	0.342156	0.694399	0.0819027
C1_07600W_A	orf19.2785	CAALFM_C107600WA	ORF	Putative subunit of the F1F0-ATPase complex; colony morphology-related gene regulation by Ssn6; farnesol, macrophage-downregulated protein abundance; protein present in exponential and stationary yeast growth phases; Hap43-induced	ATP7	-0.381292	0.476063	-0.188596	1.2935	0.757182	0.436145	0.564486	0.536318	-0.128342	0.439612	0.4937	0.526544	0.999172	0.00170349	0.08242	0.36478	0.217446	0.41201	0.936179	2.89218e-09
C1_07610C_A	orf19.2784	CAALFM_C107610CA	ORF	Has domain(s) with predicted role in recombinational repair and Shu complex, nucleus localization	orf19.2784	-0.97963	0.558092	0.561266	1.68574	1.19791	0.148019	-0.342987	0.487833	0.491006	-0.34636	0.338807	0.731378	0.989867	0.0404335	0.164548	0.897227	0.730169	0.763619	0.840484	0.426387
C1_07630W_A	orf19.2782	CAALFM_C107630WA	ORF	Ortholog(s) have 2 iron, 2 sulfur cluster binding, disulfide oxidoreductase activity, glutathione disulfide oxidoreductase activity	orf19.2782	-0.0270049	0.376455	0.210002	0.574927	0.0882086	0.171468	-0.148798	0.486719	0.320266	0.400719	0.948309	0.334401	0.974214	0.0216844	0.777879	0.571085	0.625601	0.128793	0.518957	2.24253e-05
C1_07640C_A	orf19.2781	CAALFM_C107640CA	ORF	Protein with predicted serine/threonine kinase and tyrosine kinase domains; possibly an essential gene, disruptants not obtained by UAU1 method; Spider biofilm induced	orf19.2781	1.05255	1.58516	0.636313	0.993025	-0.324143	0.460419	0.0920947	1.31717	0.368325	0.0509839	0.279656	0.146069	0.979125	0.244028	0.741677	0.640659	0.929894	0.227961	0.89707	0.808753
C1_07660W_A	orf19.2778	CAALFM_C107660WA	ORF	Protein of unknown function; transcript is upregulated in clinical isolates from HIV+ patients with oral candidiasis	orf19.2778	1.10159	-0.893795	0	-1.36868	-0.884593	0.626703	0	-0.484086	0	-1.82553	0.732521	0.872844	0.881637	0.594225	0.74848	0.836904	0.361363	0.934078	NA	2.16681e-28
C1_07680W_A	orf19.1228	CAALFM_C107680WA	ORF	CCAAT-binding transcription factor; regulates low-iron induction of FRP1; in these conditions CBF comprises Hap43 and probably Hap2 and Hap3; possibly essential, disruptants not obtained by UAU1 method; Cap1-dependent induction in low iron	HAP2	0.453382	-0.623006	0.184233	-0.45179	0.155446	0.624599	0.424595	-0.607236	0.200004	-0.526788	0.624702	0.631474	0.999172	0.557888	0.856709	0.420824	0.60037	0.61643	0.936667	0.000190543
C1_07690C_A	orf19.1229	CAALFM_C107690CA	ORF	Ortholog(s) have nuclear export signal receptor activity, role in protein export from nucleus, snRNA import into nucleus and nuclear envelope, nuclear periphery localization	orf19.1229	1.91465	1.04427	0.440907	-0.999966	-1.75985	-0.12959	-0.286108	0.759884	0.156518	-0.777586	0.0137902	0.372003	0.998497	0.192636	0.0145769	0.902923	0.757092	0.538986	0.956435	4.21549e-17
C1_07700C_A	orf19.1232	CAALFM_C107700CA	ORF	GDP-mannose transporter; essential; required for glycosylation, hyphal growth; functional homolog of S. cerevisiae Vrg4p, which imports GDP-mannose from cytoplasm to Golgi for protein and lipid mannosylation; no mammalian homolog	VRG4	1.36263	0.682851	0.227628	-0.326404	-0.355832	0.35337	0.779165	0.0294282	-0.425795	-0.565544	0.000281101	0.203729	0.998497	0.428722	0.391322	0.411662	0.0388584	0.979271	0.598389	7.5278e-18
C1_07710C_A	orf19.1233	CAALFM_C107710CA	ORF	Putative phosphoribosylpyrophosphate amidotransferase; flucytosine induced	ADE4	0.94854	-0.312314	0.0182833	0.148326	0.898773	1.40918	1.82903	-0.750448	-0.41985	-0.278502	0.0306238	0.698055	0.999172	0.755186	0.0252514	0.000239669	8.40155e-07	0.150039	0.646224	9.01405e-05
C1_07780W_A	orf19.4713	CAALFM_C107780WA	ORF	Ortholog of C. dubliniensis CD36 : Cd36_07300, C. parapsilosis CDC317 : CPAR2_208300, C. auris B8441 : B9J08_001596 and Candida tenuis NRRL Y-1498 : CANTEDRAFT_95879	orf19.4713	0.0544692	-0.308057	0.0557076	-0.602027	-0.500805	-0.239501	-0.502043	-0.101222	0.262542	-0.211882	0.948945	0.781552	0.999172	0.27819	0.381114	0.715107	0.388253	0.938346	0.881077	0.0671174
C1_07790C_A	orf19.5049	CAALFM_C107790CA	ORF	Putative U3-containing 90S preribosome processome complex subunit; Hap43-induced gene; rat catheter and Spider biofilm induced; F-12/CO2 early biofilm induced	orf19.5049	0.515091	-0.526552	-0.123285	-1.22747	-0.90807	-0.185829	-0.269694	-0.319402	0.0838651	-0.766179	0.293263	0.428166	0.999172	0.00155532	0.0228252	0.716085	0.571903	0.673177	0.95652	2.81479e-18
C1_07800W_A	orf19.5050	CAALFM_C107800WA	ORF	Putative mitochondrial protein; rat catheter biofilm induced	MTO1	0.124758	0.150783	-0.0368543	0.210458	-0.08388	0.184433	0.0777326	0.294338	0.106701	-0.349575	0.875816	0.910613	0.999172	0.731158	0.900341	0.787871	0.910221	0.785603	0.957024	0.00891827
C1_07810C_A	orf19.5051	CAALFM_C107810CA	ORF	Has domain(s) with predicted protein heterodimerization activity, role in DNA-templated transcription initiation and transcription factor TFIID complex localization	orf19.5051	0.230865	-0.678708	-0.253377	0.444903	0.226464	1.35448	0.710706	0.218439	0.64377	-0.740021	0.822781	0.578802	0.999172	0.571596	0.791362	0.0493404	0.348003	0.889907	0.681439	1.01321e-10
C1_07820W_A	orf19.5052	CAALFM_C107820WA	ORF	Ortholog of S. cerevisiae : MRX20, C. glabrata CBS138 : CAGL0C02013g, C. dubliniensis CD36 : Cd36_07340, C. parapsilosis CDC317 : CPAR2_208340 and C. auris B8441 : B9J08_001600	orf19.5052	-0.888736	-0.194903	-0.216575	0.297016	0.162568	-0.396817	-0.509593	0.134448	0.112776	0.376579	0.0817605	0.857942	0.999172	0.568472	0.772396	0.446415	0.303104	0.899971	0.949163	0.0273153
C1_07830C_A	orf19.5053	CAALFM_C107830CA	ORF	Putative acetyltransferase	ECO1	0.624988	0.763545	-0.79708	-0.259009	-0.86542	-0.397566	0.556649	0.606411	-0.954214	0.772811	0.597849	0.655581	0.957586	0.805016	0.371245	0.724343	0.593076	0.723931	0.625172	0.00101311
C1_07840W_A	orf19.5054	CAALFM_C107840WA	ORF	Putative quinolinate phosphoribosyl transferase, involved in NAD biosynthesis; Hap43p-repressed gene	orf19.5054	0.148569	0.433241	0.207901	-0.66229	-0.939612	-0.946963	-0.998945	0.277322	0.051982	0.884557	0.681127	0.255947	0.979125	0.00859774	0.000110154	0.000102451	3.16486e-05	0.520579	0.95787	3.23495e-20
C1_07850C_A	orf19.5056	CAALFM_C107850CA	ORF	Ortholog(s) have enzyme regulator activity, ubiquitin protein ligase activity, role in anaphase-promoting complex-dependent catabolic process, chromatin organization and anaphase-promoting complex localization	orf19.5056	-0.925055	0.0631207	0.0215473	2.24032	2.35754	1.25214	1.41094	-0.117223	-0.158796	0.0956485	0.148268	0.973637	0.999172	1.13042e-05	3.0356e-06	0.0160013	0.00541403	0.929203	0.93566	0.671887
C1_07860W_A	orf19.5057	CAALFM_C107860WA	ORF	Ortholog of C. dubliniensis CD36 : Cd36_07380 and Candida albicans WO-1 : CAWG_00634	orf19.5057	0	0.0167658	-0.54606	4.08252	3.34035	1.33874	1.15939	0.742169	0.179343	-0.0850624	0.0653545	0.998814	0.999172	0.00133928	0.0102372	0.316356	0.391478	0.762009	0.970401	0.800154
C1_07870C_A	orf19.5058	CAALFM_C107870CA	ORF	Cell wall biosynthesis protein; Hap43, caspofungin-repressed; Cyr1-induced in hyphal cells; reduced biofilm cell wall glucan in mutant; possibly essential (UAU1 method); flow model biofilm induced	SMI1	0.528786	-0.240459	0.427094	-1.50088	-1.10775	-0.731629	-1.00606	-0.393124	0.274429	0.451432	0.208361	0.742535	0.846796	6.84017e-06	0.00117883	0.0426248	0.00352138	0.506027	0.773631	3.75513e-11
C1_07880C_A	orf19.5059	CAALFM_C107880CA	ORF	Gamma-glutamylcysteine synthetase; glutathione synthesis, required for virulence;induced in low iron, H2O2, Cd, or presence of human neutrophils; possibly adherence-induced; Spider and F-12/CO2 biofilm induced	GCS1	0.554291	0.882095	0.384546	0.247656	-0.298601	-0.0801471	-0.128856	0.546257	0.0487088	-0.0184654	0.330134	0.166058	0.973442	0.639086	0.574221	0.903863	0.829267	0.451693	0.979843	0.852902
C1_07890C_A	orf19.5061	CAALFM_C107890CA	ORF	Phosphoribosylamine-glycine ligase and phosphoribosylformylglycinamidine cyclo-ligase; interacts with Vps34p; required for hyphal growth and virulence; flucytosine induced; not induced in GCN response, in contrast to S. cerevisiae ortholog	ADE5,7	0.950109	-0.518435	-0.0992568	0.603484	1.31285	2.07203	2.36222	-0.70937	-0.290192	-0.287753	0.0029285	0.255117	0.999172	0.0536217	5.26721e-06	9.04306e-14	8.98686e-18	0.056407	0.692059	1.53028e-06
C1_07900W_A	orf19.5063	CAALFM_C107900WA	ORF	Secreted protein; ciclopirox olamine induced; regulated by Ssn6; induced by nitric oxide independent of Yhb1; Hap43-induced; Spider biofilm repressed	COI1	-0.803133	-0.0702788	-1.25432	2.07636	1.75321	1.34351	2.20439	0.323157	-0.860881	-0.235362	0.00167111	0.911069	2.64505e-07	7.79906e-21	3.47991e-15	1.7113e-09	1.34124e-24	0.375522	0.00101326	0.00362106
C1_07910C_A	orf19.5064	CAALFM_C107910CA	ORF	Ribosomal protein of the large subunit, mitochondrial; repressed in core stress response; protein present in exponential and stationary growth phase yeast cultures	MRPL3	0.386187	0.316999	-0.199969	0.310284	0.129202	0.379473	0.715357	0.181083	-0.335884	-0.304488	0.492268	0.713844	0.999172	0.522628	0.810561	0.44574	0.108173	0.849746	0.770819	0.000392517
C1_07920W_A	orf19.5064.1	CAALFM_C107920WA	ORF	Ortholog of C. dubliniensis CD36 : Cd36_07450, C. parapsilosis CDC317 : CPAR2_208450, Candida tenuis NRRL Y-1498 : CANTEDRAFT_116488 and Debaryomyces hansenii CBS767 : DEHA2F26114g	orf19.5064.1	-0.0441263	0.217666	-0.194273	0.745607	0.32508	0.483815	0.475227	0.420528	0.00858862	0.478675	0.882904	0.519209	0.927804	4.28392e-05	0.101554	0.0111083	0.0122807	0.0759288	0.993015	0.000247048
C1_07930C_A	orf19.5065	CAALFM_C107930CA	ORF	Putative membrane protein required for the retention of lumenal endoplasmic reticulum proteins; rat catheter biofilm induced	ERD1	-0.759072	0.326833	0.0602868	0.183716	0.355907	-0.902189	-0.463452	-0.172191	-0.438738	-0.521704	0.172096	0.73492	0.999172	0.743869	0.510289	0.0634251	0.386169	0.874545	0.697728	0.00075716
C1_07950C_A	orf19.5066	CAALFM_C107950CA	ORF	Putative pre-60S pre-ribosomal particle subunit; essential gene; S. cerevisiae ortholog RRP17 is essential; Hap43p-induced; rat catheter biofilm induced	orf19.5066	0.0386115	-0.860926	-0.230626	-1.23945	-0.551884	-0.33991	-0.282646	-0.687564	-0.0572639	-0.462878	0.965978	0.312729	0.999172	0.0257049	0.370249	0.616867	0.679813	0.426554	0.98119	1.57579e-08
C1_07960W_A	orf19.5067	CAALFM_C107960WA	ORF	Predicted nuclear exosome-associated nucleic acid binding protein; rat catheter and Spider biofilm induced	orf19.5067	0.168814	-0.730375	-0.191263	-1.78975	-1.20631	-0.89056	-0.846236	-0.583436	-0.0443245	-0.601491	0.766287	0.191729	0.999172	1.0458e-06	0.00133062	0.0227363	0.0304417	0.300964	0.978934	6.80011e-10
C1_07970C_A	orf19.5068	CAALFM_C107970CA	ORF	Protein kinase involved in regulation of unfolded protein response; role in cell wall regulation; mutant is hypersensitive to caspofungin; Spider biofilm induced	IRE1	0.103502	0.286615	-0.268674	0.823764	0.356215	0.640652	0.728391	0.467549	-0.0877394	-0.524307	0.893144	0.789272	0.999172	0.104179	0.528209	0.231949	0.161263	0.587684	0.963883	1.23124e-06
C1_07980C_A	orf19.5069	CAALFM_C107980CA	ORF	Ortholog of S. cerevisiae Sae3; meiosis specific protein involved in DMC1-dependent meiotic recombination in S. cerevisiae; Spider biofilm induced	orf19.5069	-0.658972	-0.0943007	1.83855	-0.376079	-0.0227317	-0.940751	-2.52025	-0.353347	1.5795	0.851786	0.176412	0.934684	2.99821e-05	0.412468	0.966072	0.0236628	2.16348e-11	0.64133	0.000347564	7.01463e-08
C1_07990C_A	orf19.5070	CAALFM_C107990CA	ORF	Similar to cell-wall mannoproteins; induced in low iron; induced in cyr1 homozygous null; regulated by osmotic and oxidative stress via Hog1; Spider biofilm induced	orf19.5070	-3.44918	-0.721857	-0.5402	0.464048	0.228227	-2.26328	-2.68076	0.235821	0.417478	-0.111625	2.65968e-07	0.574293	0.979125	0.566479	0.796537	0.000786202	4.5267e-05	0.886535	0.850067	0.432911
C1_08000W_A	orf19.5071	CAALFM_C108000WA	ORF	Ortholog(s) have role in cellular response to temperature stimulus, regulation of heterochromatin formation and cytoplasmic stress granule, nucleus, protein aggregate center localization	NRP1	-0.362098	-0.439304	-0.64793	-0.0357897	0.223059	0.0414154	0.508891	-0.258849	-0.467476	-0.948839	0.469576	0.51378	0.499433	0.941808	0.623483	0.940204	0.215652	0.7383	0.549407	4.9514e-15
C1_08010W_A	orf19.5073	CAALFM_C108010WA	ORF	Dolichol-phosphate mannose synthase catalytic subunit; filament induced; Tup1-regulated; flow model and rat catheter biofilm repressed	DPM1	0.403272	-0.346054	-0.140916	1.61437	2.06646	2.3637	2.61064	-0.452082	-0.246945	-0.0585509	0.0833851	0.245795	0.990452	1.95691e-18	2.23171e-30	1.13595e-39	1.53302e-48	0.068564	0.551226	0.479035
C1_08020W_A	orf19.5074	CAALFM_C108020WA	ORF	Ortholog(s) have SUMO activating enzyme activity, role in protein sumoylation and SUMO activating enzyme complex, nucleus localization	UBA2	-0.0825459	-0.157725	-0.181704	-0.354329	-0.00106425	-0.27915	0.0980937	-0.353265	-0.377244	-0.350788	0.855946	0.81773	0.998497	0.274966	0.997882	0.417716	0.798274	0.460076	0.526225	0.000626714
C1_08030W_A	orf19.5076	CAALFM_C108030WA	ORF	Profilin; functional homolog of S. cerevisiae Pfy1; hyphae, macrophage/pseudohyphal-induced; regulated by Nrg1, Tup1; gene lacks intron (unlike S. cerevisiae PFY1); complements growth of S. cerevisiae srv2 mutant; nonessential	PFY1	0.156685	0.090446	0.151532	1.09976	1.43063	1.166	1.43579	-0.330872	-0.269786	0.45411	0.530453	0.838195	0.979125	1.81452e-10	1.93998e-17	7.28162e-12	1.05714e-17	0.186814	0.428034	2.61801e-10
C1_08040W_A	orf19.5076.1	CAALFM_C108040WA	ORF	Ortholog of C. parapsilosis CDC317 : CPAR2_804320, Candida tenuis NRRL Y-1498 : CANTEDRAFT_114112, Debaryomyces hansenii CBS767 : DEHA2G14938g and Candida guilliermondii ATCC 6260 : PGUG_02885	orf19.5076.1	-1.46262	0.135662	0.54116	0.821648	0.662199	-0.776632	-1.34158	0.15945	0.564948	0.621503	0.00681605	0.920735	0.902558	0.125065	0.229944	0.154067	0.00741504	0.894986	0.619801	0.075308
C1_08050W_A	orf19.5077	CAALFM_C108050WA	ORF	Subunit of mitochondrial respiratory chain complex I; Hap43-repressed gene; repressed by nitric oxide	NUO4	0.267966	-0.112455	0.357671	-0.545283	-0.76013	-0.164862	-0.849835	0.214846	0.684973	0.164705	0.513739	0.887944	0.867306	0.0871582	0.013479	0.671089	0.00499226	0.726515	0.110056	0.0598431
C1_08060W_A	orf19.5078	CAALFM_C108060WA	ORF	Protein involved in regulation of white-opaque switching; Hap43-repressed gene; rat catheter biofilm repressed	OFR1	0.551741	0.965995	0.331919	0.0503455	-1.21543	-0.363909	-0.995605	1.26577	0.631696	0.695908	0.117862	0.00508516	0.896568	0.895925	2.69467e-05	0.284361	0.000711348	3.57212e-05	0.15132	6.52283e-13
C1_08070W_A	orf19.5079	CAALFM_C108070WA	ORF	Putative ABC transporter superfamily; fluconazole, Sfu1, Hog1, core stress response induced; caspofungin repressed; fluconazole resistance not affected by mutation or correlated with expression; rat catheter and flow model biofilm induced	CDR4	-3.16969	0.261436	-0.0021176	-1.23814	-1.55137	-4.66927	-4.71894	0.313229	0.0496754	1.75719	2.14924e-12	0.818223	0.999443	0.0112537	0.00112732	1.17472e-26	1.81887e-27	0.761175	0.981402	2.60565e-39
C1_08080C_A	orf19.5079.1	CAALFM_C108080CA	ORF	Ortholog of C. dubliniensis CD36 : Cd36_07590, C. parapsilosis CDC317 : CPAR2_206680, C. auris B8441 : B9J08_004229 and Candida tenuis NRRL Y-1498 : CANTEDRAFT_104385	orf19.5079.1	0.270729	-0.00241886	0.0290166	-0.130969	-0.446696	0.142179	-0.204984	0.315727	0.347163	0.27193	0.508363	0.999287	0.999172	0.72079	0.173586	0.7199	0.580819	0.551617	0.610282	0.00170546
C1_08090C_A	orf19.5081	CAALFM_C108090CA	ORF	Functional homolog of S. cerevisiae Fun12 translation initiation factor eIF5B; genes encoding ribosomal subunits, translation factors, and tRNA synthetases are downregulated upon phagocytosis by murine macrophage	FUN12	0.407106	0.280228	0.130998	0.730411	1.09502	0.857289	1.37113	-0.364608	-0.513838	-0.558571	0.330702	0.671879	0.999172	0.0298876	0.000673467	0.009889	1.22248e-05	0.518795	0.377501	2.08114e-22
C1_08100W_A	orf19.5083	CAALFM_C108100WA	ORF	Member of the DRG family of GTP-binding proteins; involved in regulation of invasive filamentous growth	DRG1	0.139902	-0.100921	0.0519807	0.831791	1.01482	1.07261	1.10275	-0.183033	-0.0301316	-0.433303	0.776938	0.907704	0.999172	0.0121947	0.00177818	0.000921669	0.000578971	0.796176	0.982401	1.01493e-08
C1_08110W_A	orf19.5085	CAALFM_C108110WA	ORF	Ortholog(s) have nuclear import signal receptor activity, nuclear localization sequence binding activity	orf19.5085	0.185165	0.215858	0.273934	1.54863	1.92066	1.51794	1.83189	-0.372023	-0.313947	-0.768273	0.703839	0.760962	0.979125	1.03963e-06	5.83032e-10	1.42075e-06	2.79859e-09	0.506124	0.696468	4.75749e-35
C1_08120W_A	orf19.5087	CAALFM_C108120WA	ORF	Protein required for Spitzenkorper formation in hyphal cells (wild-type localization of Mlc1p to the Spitzenkorper); localizes to polarisome	BUD6	-0.222955	0.173318	0.226012	-0.435041	-0.557159	-0.831315	-1.00613	0.122117	0.174811	-0.01633	0.377871	0.660725	0.879571	0.0314143	0.00462914	1.04691e-05	4.59224e-08	0.769853	0.730668	0.905534
C1_08130C_A	orf19.5089	CAALFM_C108130CA	ORF	Telomerase reverse transcriptase; catalytic protein subunit of telomere synthesis; essential for telomerase activity; has telomerase-specific motif T and other conserved reverse transcriptase motifs	TERT	-1.12375	0.434041	0.168688	1.38281	0.992978	-0.174981	-0.299454	0.389827	0.124474	0.679012	0.139378	0.745802	0.999172	0.0356992	0.14888	0.843983	0.710033	0.771502	0.961527	0.000114183
C1_08140W_A	orf19.5090	CAALFM_C108140WA	ORF	Ortholog(s) have tRNA-specific adenosine deaminase activity, tRNA-specific adenosine-34 deaminase activity and role in tRNA modification, tRNA wobble adenosine to inosine editing	orf19.5090	-1.03554	-0.853922	-0.0183076	0.679235	1.67574	0.497613	0.658502	-0.996503	-0.160888	0.393817	0.0906615	0.279956	0.999172	0.242524	0.00117883	0.408621	0.2457	0.142627	0.93566	0.0305851
C1_08150C_A	orf19.5092	CAALFM_C108150CA	ORF	Has domain(s) with predicted kinetochore localization	orf19.5092	-0.4098	-0.390472	0.278667	-0.53158	0.155202	-0.550908	-0.533264	-0.686782	-0.0176432	-0.734313	0.614086	0.753464	0.999172	0.422544	0.838147	0.419447	0.430356	0.475581	0.995915	0.141347
C1_08160W_A	orf19.5093	CAALFM_C108160WA	ORF	Component of the RSC chromatin remodeling complex	SFH1	-0.280692	-0.298852	-0.12954	-0.644544	-0.303758	-0.626384	-0.45491	-0.340786	-0.171473	-0.263177	0.357963	0.471557	0.999172	0.007133	0.245138	0.00908566	0.067054	0.342156	0.809165	0.00545446
C1_08170C_A	orf19.5094	CAALFM_C108170CA	ORF	Protein similar but not orthologous to S. cerevisiae Bul1; a protein involved in selection of substrates for ubiquitination; mutants are viable; macrophage/pseudohyphal-induced; rat catheter biofilm induced	BUL1	0.898556	-0.0285522	-0.556662	-2.23719	-4.66957	-1.31008	-3.21436	2.43239	1.90428	0.088981	0.0731193	0.989916	0.852552	8.06158e-08	1.94185e-30	0.00275163	4.19894e-15	3.47603e-08	5.26124e-05	0.53385
C1_08180C_A	orf19.5095	CAALFM_C108180CA	ORF	Putative oxysterol-binding protein; caspofungin induced; possibly an essential gene, disruptants not obtained by UAU1 method	OSH2	-0.281448	0.17017	0.0388823	0.908496	0.337548	0.456877	0.0172173	0.570948	0.43966	0.053489	0.54425	0.833154	0.999172	0.00773533	0.382769	0.225199	0.970031	0.228451	0.52006	0.551166
C1_08190C_A	orf19.5097	CAALFM_C108190CA	ORF	Zn(II)2Cys6 transcription factor; similar to S. cerevisiae Cat8 but mutant phenotype suggests different target genes; mutant displays increased filamentous/invasive growth; flucytosine repressed; rat catheter biofilm induced	CAT8	0.542431	0.410896	-0.2596	-1.12	-2.8756	-0.98847	-2.07357	1.7556	1.0851	0.463578	0.484108	0.738448	0.999172	0.0650767	2.9724e-07	0.116114	0.000293208	0.00960808	0.253443	0.0326418
C1_08200W_A	orf19.5098	CAALFM_C108200WA	ORF	Protein with strong similarity to both S. cerevisiae Ntg1 and Ntg2 DNA repair glycosylases; transcript induced by iron; Hap43-repressed gene; Spider biofilm induced	NTG1	-0.0617598	-0.128577	0.115981	-0.900208	-1.41779	-0.833391	-1.59553	0.517578	0.762136	0.91944	0.914865	0.889849	0.999172	0.0133581	4.66089e-05	0.0230178	2.88931e-06	0.343118	0.151199	2.32633e-09
C1_08210C_A	orf19.5100	CAALFM_C108210CA	ORF	Vacuolar membrane transporter; MRP subfamily of ABC family; may transport organic anions conjugated to glutathione, glucuronate, or sulfate; needed for virulence in mouse peritonitis; Spider biofilm induced; flow model biofilm repressed	MLT1	0.662617	0.210885	0.224459	2.24649	1.95808	2.69822	2.39624	0.288406	0.30198	-0.678778	0.19913	0.835483	0.999172	2.3209e-08	1.26399e-06	7.20722e-12	1.42005e-09	0.741669	0.812797	8.35836e-26
C1_08220W_A	orf19.5101	CAALFM_C108220WA	ORF	Component of the Ccr4-Pop2 mRNA deadenylase; transposon mutation affects filamentous growth	CCR4	-0.559915	-0.0660546	0.261036	0.171573	-0.0951391	-0.322287	-0.91609	0.266712	0.593803	-0.113659	0.0446941	0.922494	0.916587	0.552385	0.760188	0.241756	0.00011826	0.531915	0.0759581	0.222036
C1_08230C_A	orf19.5102	CAALFM_C108230CA	ORF	Putative GPI-linked phospholipase B, fungal-specific (no mammalian homolog); null mutation eliminates cell-associated phospholipase A2 activity and attenuates virulence; fluconazole-repressed; flow model biofilm repressed	PLB5	-0.714319	-0.741512	-0.113419	2.31867	2.76739	2.34586	2.16649	-0.448723	0.17937	0.622956	0.0374981	0.04586	0.999172	1.13399e-16	5.81392e-24	4.25084e-18	1.35337e-15	0.295501	0.846165	1.41895e-12
C1_08240C_A	orf19.5103	CAALFM_C108240CA	ORF	Protein with a predicted phosphoglycerate mutase family domain; Hap43-repressed; clade-associated gene expression; induced by hypoxia	orf19.5103	-1.4103	1.10793	0.642038	-1.15595	-0.556212	-3.67418	-2.60855	-0.599738	-1.06563	-0.93313	0.00101814	0.0599546	0.646359	0.0070677	0.224856	7.67793e-20	1.19719e-11	0.351113	0.086425	5.22432e-06
C1_08260C_A	orf19.5104	CAALFM_C108260CA	ORF	Putative protein phosphatase of the PTP family (tyrosine-specific), similar to S. cerevisiae Ltp1p	LTP1	-0.264483	0.201189	-0.0478251	0.809997	0.945733	0.344325	0.729075	-0.135736	-0.38475	0.367966	0.426663	0.698172	0.999172	0.00128707	0.000126766	0.22286	0.00371598	0.80441	0.402887	0.000268146
C1_08270C_A	orf19.5105	CAALFM_C108270CA	ORF	RNA polymerase II mediator complex subunit; possibly an essential gene, disruptants not obtained by UAU1 method	MED15	-0.242738	0.56458	0.0766428	1.53939	1.09713	0.732073	0.777745	0.442265	-0.0456721	-0.0511492	0.576405	0.221751	0.999172	2.48602e-07	0.000334157	0.0221915	0.0137653	0.344938	0.971845	0.603837
C1_08290C_A	orf19.5106	CAALFM_C108290CA	ORF	Putative small ribonucleoprotein complex; Tn mutation affects filamentous growth; physically interacts with TAP-tagged Nop1; heterozygous null mutant exhibits resistance to parnafungin; Hap43-induced gene; Spider biofilm induced	DIP2	0.147233	-0.3647	-0.00601019	-0.821217	-0.33916	-0.309285	-0.185918	-0.482057	-0.123367	-0.762872	0.858765	0.746029	0.999443	0.15082	0.594873	0.646539	0.791686	0.627663	0.954885	2.46514e-32
C1_08300W_A	orf19.5107	CAALFM_C108300WA	ORF	Protein with similarity to S. cerevisiae Not5p, a member of the transcription regulatory CCR4-NOT complex; required for hyphal growth; antigenic during human oral infection; greater expression in yeast-form cells than hyphae	NOT5	0.278744	0.170264	-0.0143444	-0.490151	-0.528208	-0.381671	-0.23512	0.0380568	-0.146552	-0.28608	0.441303	0.779344	0.999172	0.0907036	0.066028	0.212246	0.469492	0.960336	0.87946	0.000503302
C1_08310W_A	orf19.5110	CAALFM_C108310WA	ORF	Predicted transmembrane protein; role in cell wall biogenesis; required for Cek1 phosphorylation; Spider biofilm induced	OPY2	1.15327	0.625003	0.678528	0.323049	0.0689734	0.851318	0.543718	0.254075	0.307601	-0.0789361	0.0379921	0.465895	0.757561	0.576653	0.915432	0.108502	0.334717	0.813068	0.842337	0.411145
C1_08320W_A	orf19.5112	CAALFM_C108320WA	ORF	Putative transketolase; localizes to surface of yeast cells, not hyphae; soluble protein in hyphae; transcript regulated by Nrg1, Mig1, and Tup1; antigenic in human or murine infection; possibly essential (by UAU1 method)	TKL1	0.948037	0.613816	0.428833	0.207019	0.116296	0.54124	0.6355	0.0907229	-0.0942599	0.0553724	6.29454e-06	0.0150837	0.306289	0.382501	0.650658	0.0115628	0.00236968	0.851273	0.906216	0.41978
C1_08330C_A	orf19.5113	CAALFM_C108330CA	ORF	Alcohol dehydrogenase; soluble in hyphae; expression regulated by white-opaque switching; regulated by Ssn6; indued by Mnl1 in weak acid stress; protein enriched in stationary phase yeast cultures; Spider biofilm induced	ADH2	5.38774	2.24448	1.96301	-1.83714	-6.10578	1.30612	-2.68106	4.26864	3.98718	4.95608	5.53998e-40	8.51776e-07	9.09222e-05	2.5133e-05	1.63478e-51	0.00385158	2.02517e-10	4.04411e-25	2.16721e-21	0
C1_08340C_A	orf19.5114	CAALFM_C108340CA	ORF	Sorting nexin; role in maintaining late-Golgi resident enzymes in their proper location by recycling molecules from the prevacuolar compartment; Spider biofilm induced	orf19.5114	2.00047	0.841821	-0.180921	-1.36337	-2.52811	-0.204717	-0.346719	1.16474	0.142002	1.49672	1.64786e-05	0.223457	0.999172	0.00313494	7.16006e-09	0.740316	0.537247	0.0388566	0.936667	1.73013e-11
C1_08350C_A	orf19.5114.1	CAALFM_C108350CA	ORF	Ortholog of C. dubliniensis CD36 : Cd36_02630, C. parapsilosis CDC317 : CPAR2_206910, Candida tenuis NRRL Y-1498 : cten_CGOB_00051 and Pichia stipitis Pignal : psti_CGOB_00173	orf19.5114.1	-0.721731	-0.107485	-1.48868	-3.87374	-3.19668	-4.48799	-2.42973	-0.677067	-2.05826	1.2156	0.321168	0.950272	0.0883436	4.98667e-13	3.11284e-09	1.47241e-17	9.14183e-06	0.477934	0.00131742	3.40593e-38
C1_08360C_A	orf19.5117	CAALFM_C108360CA	ORF	Fatty acid desaturase, essential protein involved in oleic acid synthesis; required for aerobic hyphal growth and chlamydospore formation; subject to hypoxic regulation; fluconazole-induced; caspofungin repressed; Hap43p-induced	OLE1	-0.0986021	0.476965	0.00737254	0.0771191	-0.345875	-0.498448	-0.451849	0.422994	-0.0465987	-0.0186909	0.728413	0.0528039	0.999172	0.741166	0.0868508	0.0105718	0.0214553	0.0841285	0.953474	0.787121
C1_08370W_A	orf19.5118	CAALFM_C108370WA	ORF	Protein similar to S. cerevisiae Sds24 involved in cell separation during budding; transcript regulated by Mig1 and Tup1; fluconazole-induced; flow model biofilm induced	SDS24	-0.621597	-0.125619	-0.0517915	-1.75054	-2.10324	-2.24652	-2.67304	0.352698	0.426526	0.56795	0.235641	0.911641	0.999172	2.22903e-05	2.14261e-07	2.34918e-08	1.51198e-11	0.668773	0.67982	2.94427e-14
C1_08380W_A	orf19.382	CAALFM_C108380WA	ORF	Translation elongation factor 1-alpha; genes encoding ribosomal subunits, translation factors, and tRNA synthetases are downregulated upon phagocytosis by murine macrophage	TEF2	1.28742	0.280475	0.412697	0.403666	-0.0152684	1.41061	0.859453	0.418934	0.551156	-0.373348	0.0187887	0.805057	0.979125	0.478463	0.9809	0.00464085	0.103732	0.657632	0.62974	2.16936e-08
C1_08390C_A	orf19.384	CAALFM_C108390CA	ORF	Protein involved in regulation of filamentation; null mutant lacks induction of filaments by both BPS/hemoglobin and Lee's medium; acts with the kinase Yak1p as a conserved kinase-WD40 protein pair that regulates transcription	orf19.384	-0.927496	-0.299197	-0.332441	0.29649	0.106206	-0.331808	-0.488848	0.190284	0.15704	0.108337	0.0115088	0.653867	0.941047	0.440844	0.807337	0.393498	0.175795	0.793389	0.89707	0.324909
C1_08400C_A	orf19.385	CAALFM_C108400CA	ORF	Glycine decarboxylase P subunit; protein of glycine catabolism; repressed by Efg1; Hog1-induced; induced by Rim101 at acid pH; transcript induced in elevated CO2; stationary phase enriched protein	GCV2	1.88508	-0.2374	-0.367859	2.05253	2.0634	4.17501	4.31634	-0.010868	-0.141328	-0.529417	6.78801e-10	0.718008	0.877984	4.94312e-12	2.68886e-12	2.4015e-48	8.72291e-52	0.988426	0.906216	9.80707e-20
C1_08410C_A	orf19.386	CAALFM_C108410CA	ORF	Putative S-adenosylmethionine-homocysteine methyltransferase; Hap43-repressed; alkaline induced; Spider biofilm repressed	SAM4	0.441257	-0.611649	-0.114632	0.0970064	0.827041	1.14991	1.38293	-0.730034	-0.233016	-0.423412	0.0777431	0.0196082	0.999172	0.710266	8.12955e-05	1.63642e-08	4.84209e-12	0.00193665	0.644049	1.58262e-11
C1_08420W_A	orf19.387	CAALFM_C108420WA	ORF	Functional homolog of S. cerevisiae Gcr3, which acts in regulation of glycolytic genes; no intron predicted, in contrast to intron in S. cerevisiae GCR3 gene	GCR3	0.161727	-0.16243	0.294087	-0.447157	0.019583	-0.123	-0.112777	-0.46674	-0.0102226	-0.0722432	0.727407	0.827095	0.959006	0.188519	0.962104	0.771027	0.785366	0.317269	0.995843	0.355913
C1_08430W_A	orf19.388	CAALFM_C108430WA	ORF	ABC family protein, predicted not to be a transporter; Hap43, caspofungin repressed; rat catheter and Spider biofilm repressed	CAF16	-0.364768	-0.274692	0.0303042	-0.389174	-0.190591	-0.47925	-0.585663	-0.198583	0.106413	0.219562	0.414962	0.696795	0.999172	0.30763	0.647003	0.20566	0.106373	0.787822	0.936179	0.0474937
C1_08440C_A	orf19.389	CAALFM_C108440CA	ORF	Protein of unknown function; Hap43-induced gene	orf19.389	-2.04345	-0.00385979	-0.611092	2.86319	2.87411	0.823601	1.44175	-0.0109188	-0.618151	-0.301626	5.54547e-09	0.998814	0.419752	1.24992e-17	4.8116e-18	0.0163604	5.99209e-06	0.988781	0.24093	0.152173
C1_08450C_A	orf19.390	CAALFM_C108450CA	ORF	Rho-type GTPase; required for budding and maintenance of hyphal growth; GGTase I geranylgeranylated; misexpression blocks hyphal growth, causes avirulence in mouse IV infection; shows actin-dependent localization to hyphal tip	CDC42	-0.274131	0.0855111	-0.0694066	1.3301	1.43498	0.970457	1.23026	-0.104882	-0.2598	0.257544	0.41308	0.896213	0.999172	4.44406e-08	2.34848e-09	9.17835e-05	3.2337e-07	0.860235	0.666228	0.0023069
C1_08460C_A	orf19.391	CAALFM_C108460CA	ORF	Zn2-Cys6 transcript factor; regulator of ergosterol biosynthetic genes and sterol uptake; binds ERG2 promoter; induced by ergosterol depletion, by azoles, anaerobicity; macrophage/pseudohyphal-repressed; flow model biofilm induced	UPC2	-0.410189	-0.652329	0.0314324	-0.21672	0.127768	0.0254201	-0.313854	-0.344487	0.339274	0.411684	0.419612	0.271851	0.999172	0.638985	0.797751	0.964009	0.494816	0.634545	0.733396	1.962e-05
C1_08470W_A	orf19.392	CAALFM_C108470WA	ORF	Ortholog(s) have role in mitochondrial respiratory chain complex III assembly and mitochondrial membrane, mitochondrion localization	orf19.392	0.350344	-0.351098	0.0186922	-0.365706	-0.353676	0.335736	-0.022024	-0.0120303	0.35776	0.66882	0.360173	0.509588	0.999172	0.26469	0.282746	0.324631	0.956678	0.987778	0.574267	3.66057e-07
C1_08480C_A	orf19.393	CAALFM_C108480CA	ORF	Component of the adaptor complex AP-3, which is involved in vacuolar protein sorting	APS3	-0.117285	-0.543027	-0.4584	-0.693338	-0.934727	-0.267596	-0.593613	0.241389	0.326017	0.861819	0.764287	0.142536	0.499034	0.0095664	0.000297856	0.379397	0.0264215	0.625377	0.554631	3.90146e-06
C1_08490W_A	orf19.394	CAALFM_C108490WA	ORF	Putative kynureninase; predicted role in NAD biosynthesis; Hap43-repressed gene; flow model biofilm induced	orf19.394	0.6409	0.0970665	0.0856047	-1.44219	-1.33307	-0.898359	-0.777779	-0.109118	-0.12058	0.241453	0.0200723	0.883002	0.999172	1.07589e-09	1.55391e-08	0.000256064	0.00162553	0.849746	0.89528	0.0274835
C1_08500C_A	orf19.395	CAALFM_C108500CA	ORF	Enolase, involved in glycolysis and gluconeogenesis; also has transglutaminase activity involved in assembly of cell wall polysaccharides; major cell-surface antigen; binds host plasmin/plasminogen; immunoprotective; may be essential	ENO1	0.601915	0.167146	0.104635	-1.05846	-0.408576	-0.62369	0.0887033	-0.649882	-0.712393	-0.501713	0.0303774	0.751488	0.999172	1.00948e-05	0.123046	0.0137627	0.787128	0.028722	0.0208043	3.17919e-12
C1_08510W_A	orf19.396	CAALFM_C108510WA	ORF	Subunit of the NuA4 histone acetyltransferase complex; Hap43-repressed; Spider biofilm repressed	EAF6	0.118314	-0.591137	-0.458539	-0.415987	-0.427122	0.293465	0.149731	0.0111354	0.143733	-0.283839	0.802807	0.194862	0.687578	0.223722	0.21064	0.424628	0.705117	0.988426	0.900027	0.122681
C1_08520C_A	orf19.397	CAALFM_C108520CA	ORF	Ortholog(s) have structural constituent of ribosome activity and mitochondrial large ribosomal subunit localization	orf19.397	-0.0472305	-0.119805	-0.00137991	0.137899	-0.0371072	0.210474	-0.0829578	0.175006	0.293432	-0.202212	0.947336	0.916017	0.999443	0.790056	0.946687	0.701748	0.885188	0.858831	0.819887	0.10753
C1_08530W_A	orf19.398	CAALFM_C108530WA	ORF	Ortholog of C. dubliniensis CD36 : Cd36_08040, C. parapsilosis CDC317 : CPAR2_207180, C. auris B8441 : B9J08_000292 and Candida tenuis NRRL Y-1498 : CANTEDRAFT_114140	orf19.398	-0.489967	1.26486	0.444552	1.27887	0.241657	-0.475955	-0.692862	1.03721	0.216906	1.14457	0.643388	0.253368	0.999172	0.100113	0.799682	0.604682	0.419169	0.342156	0.939014	0.00927656
C1_08540C_A	orf19.399	CAALFM_C108540CA	ORF	Probable serine/threonine protein kinase; null mutant grows slowly, lacks hyphal development, has abnormal actin polarization, and is hypersensitive to a sphingolipid inhibitor; appears to act in a pathway with FPK1, PKH2, and PKH3	YPK1	-0.228529	0.0198134	0.151351	0.5688	-0.346943	0.320458	-0.726822	0.915743	1.04728	0.462305	0.606514	0.990412	0.999172	0.0887633	0.332248	0.387114	0.0254957	0.0122297	0.00429811	7.75354e-10
C1_08550C_A	orf19.400	CAALFM_C108550CA	ORF	HMG box mitochondrial protein; binds to mt DNA and the HWP1 promoter; mutant phenotype and functional complementation of an S. cerevisiae abf2 mutation suggest role in mt genome replication, maintenance; flow and Spider biofilm repressed	GCF1	-0.511813	-0.729665	-0.0472846	0.217815	0.42169	0.435667	-0.0428382	-0.203875	0.478506	-0.516424	0.0914741	0.0211976	0.999172	0.465179	0.130361	0.121034	0.904164	0.693262	0.249808	3.10252e-12
C1_08560W_A	orf19.401	CAALFM_C108560WA	ORF	Chaperonin-containing T-complex subunit, induced by alpha pheromone in SpiderM medium; stationary phase enriched protein	TCP1	-0.0343303	0.262033	0.386855	1.01636	1.36775	0.719997	0.946562	-0.351386	-0.226565	-0.290924	0.939023	0.610516	0.702135	9.03148e-05	5.78379e-08	0.00744851	0.000252769	0.395716	0.746101	3.12892e-05
C1_08570C_A	orf19.403	CAALFM_C108570CA	ORF	Cyclin homolog; reduced expression observed upon depletion of Cln3; farnesol regulated; periodic mRNA expression, peak at cell-cycle G1/S phase; Hap43-induced; rat catheter biofilm repressed	PCL2	-0.909823	0.50459	-0.0483257	3.68555	3.19839	2.27114	2.33689	0.487163	-0.0657527	-0.627853	0.0367702	0.302569	0.999172	5.20978e-28	2.4938e-21	2.33299e-13	2.66596e-14	0.285232	0.957392	0.000421398
C1_08580C_A	orf19.405	CAALFM_C108580CA	ORF	Putative H+/Ca2+ antiporter; Spider biofilm repressed	VCX1	0.0971881	-0.26115	0.0739854	1.06037	1.34285	1.41871	1.36606	-0.282481	0.0526545	0.675674	0.797136	0.56713	0.999172	7.65758e-06	6.57162e-09	6.23759e-10	2.4359e-09	0.491565	0.956435	3.00011e-17
C1_08590C_A	orf19.406	CAALFM_C108590CA	ORF	Squalene epoxidase, epoxidation of squalene to 2,3(S)-oxidosqualene; ergosterol biosynthesis; allylamine antifungal drug target; NADH reducing cofactor but S. cerevisiae Erg1 uses NADPH; flow model biofilm induced; Spider biofilm repressed	ERG1	-0.0480373	-0.258066	0.175826	0.461542	1.05392	0.671571	0.830052	-0.592374	-0.158482	0.0809106	0.919845	0.656456	0.999172	0.140503	0.000210411	0.0249857	0.00420605	0.116954	0.876105	0.350258
C1_08600C_A	orf19.407	CAALFM_C108600CA	ORF	Ortholog of S. cerevisiae Gcd6; catalytic epsilon subunit of the translation initiation factor eIF2B; genes encoding translation factors are repressed by phagocytosis by murine macrophages	GCD6	0.283899	-0.588268	-0.0190699	-0.0327371	0.562025	0.839429	0.864994	-0.594762	-0.0255643	-0.329964	0.614407	0.372003	0.999172	0.95	0.19892	0.0449307	0.0366933	0.319216	0.990977	1.49112e-06
C1_08610C_A	orf19.409	CAALFM_C108610CA	ORF	Ortholog of S. cerevisiae Aim38/Rcf2, cytochrome c oxidase subunit; plasma membrane localized; Hap43-repressed; induced in oralpharyngeal candidasis; flow model biofilm induced; Spider biofilm repressed	orf19.409	0.298733	0.283566	0.138246	-2.21053	-2.2536	-2.19537	-2.09311	0.0430643	-0.102256	1.07495	0.599176	0.74196	0.999172	1.08383e-08	4.38164e-09	1.07105e-08	4.84682e-08	0.970509	0.950854	6.85095e-33
C1_08620W_A	orf19.4720	CAALFM_C108620WA	ORF	Putative low-affinity copper transporter of the vacuolar membrane; induced by nitric oxide; clade-associated gene expression; rat catheter and flow model biofilm induced	CTR2	0.0296615	-0.456676	-0.388097	-0.699184	-0.534886	-0.212847	-0.117128	-0.164298	-0.0957188	0.73301	0.955426	0.375575	0.840209	0.0294509	0.105519	0.582493	0.774252	0.810322	0.936179	2.04618e-08
C1_08630W_A	orf19.4721	CAALFM_C108630WA	ORF	Ortholog(s) have RNA binding activity, role in mRNA processing, mitochondrial translation and mitochondrion localization	orf19.4721	-0.138824	-0.0393121	-0.0922395	-0.21315	-0.0568803	-0.312662	-0.103465	-0.15627	-0.209197	-0.134455	0.786423	0.973736	0.999172	0.59372	0.89935	0.435059	0.817647	0.836466	0.843972	0.233005
C1_08640W_A	orf19.4722	CAALFM_C108640WA	ORF	RNA polymerase II transcription factor involved in regulation of galactose catabolism genes; as result of transcriptional rewiring, performs role analogous to Gal4p in S. cerevisiae; involved in regulation of sphingolipid homeostasis	RTG1	-0.806599	0.10602	-0.249582	0.880545	0.791763	-0.0320734	0.234747	0.0887823	-0.26682	-0.0390558	0.0107019	0.887944	0.96919	0.00229837	0.00652344	0.939313	0.486562	0.89817	0.700501	0.762146
C1_08650C_A	orf19.4723	CAALFM_C108650CA	ORF	Ortholog(s) have FMN adenylyltransferase activity, role in FAD biosynthetic process and cytoplasm localization	FAD1	-1.17071	-0.171575	-0.321486	-1.28371	-1.79351	-2.28284	-2.64273	0.509802	0.359891	0.803024	0.027783	0.890298	0.996306	0.00815365	0.000132989	5.34276e-07	3.60322e-09	0.548402	0.800713	3.70732e-06
C1_08660C_A	orf19.4724	CAALFM_C108660CA	ORF	0	PRP11	0.313217	-0.392946	-0.277417	-1.1167	-0.777908	-0.410536	-0.187275	-0.33879	-0.223261	-0.136736	0.551283	0.59513	0.989867	0.00400211	0.0524263	0.358228	0.701454	0.641213	0.863893	0.443601
C1_08670W_A	orf19.4725	CAALFM_C108670WA	ORF	Putative component of the MBF and SBF transcription complexes involved in G1/S cell-cycle progression; periodic mRNA expression, peak at cell-cycle G1/S phase	SWI6	-0.296224	0.0959347	0.109398	1.36771	0.994804	0.97555	0.589182	0.372905	0.386369	0.02458	0.592358	0.930802	0.999172	0.000424468	0.013223	0.0146356	0.167204	0.598266	0.682576	0.841416
C1_08680C_A	orf19.4726	CAALFM_C108680CA	ORF	Ortholog(s) have 1-phosphatidylinositol 4-kinase activator activity, calcium ion binding, enzyme activator activity	orf19.4726	-1.04042	-0.923645	-0.291281	0.0997481	0.673508	-0.0170265	-0.0756303	-0.57376	0.0586038	0.45298	0.0013369	0.0114239	0.955963	0.794497	0.0350496	0.970417	0.853196	0.167808	0.962323	0.00156771
C1_08690W_A	orf19.4727	CAALFM_C108690WA	ORF	Ortholog(s) have role in mitochondrial respiratory chain complex II assembly, protein flavinylation, tricarboxylic acid cycle and mitochondrial matrix localization	orf19.4727	-0.763736	-0.0900349	0.189732	0.321705	0.451989	-0.351996	-0.50148	-0.130283	0.149483	0.975774	0.0130376	0.902528	0.993039	0.302898	0.132969	0.265701	0.0904737	0.835796	0.87946	9.18194e-15
C1_08700W_A	orf19.4728	CAALFM_C108700WA	ORF	Ortholog(s) have role in chromatin remodeling and Set3 complex localization	orf19.4728	0.273851	0.268232	0.0405704	-0.110031	-0.274062	-0.104412	-0.0407814	0.164031	-0.0636306	-0.322611	0.541403	0.689124	0.999172	0.784007	0.471088	0.817269	0.925915	0.819634	0.961827	0.000337666
C1_08710W_A	orf19.4730	CAALFM_C108710WA	ORF	Ortholog of S. cerevisiae : YNL050C, C. glabrata CBS138 : CAGL0G01276g, C. dubliniensis CD36 : Cd36_08220, C. parapsilosis CDC317 : CPAR2_804440 and C. auris B8441 : B9J08_004556	orf19.4730	-0.0667848	-0.981549	-0.284965	-1.25664	-0.396726	-0.341879	-0.178546	-0.859917	-0.163333	-0.471092	0.900618	0.0159201	0.975702	0.000147073	0.28556	0.380753	0.671269	0.0352478	0.890504	0.000176983
C1_08730W_A	orf19.4731	CAALFM_C108730WA	ORF	Ortholog(s) have role in cytoplasm to vacuole transport by the Cvt pathway, intra-Golgi vesicle-mediated transport and Golgi transport complex localization	orf19.4731	-0.193095	-0.610958	0.29376	0.746911	1.13805	1.16477	0.651195	-0.39114	0.513578	0.208338	0.690045	0.200621	0.966282	0.0279057	0.000423095	0.000265144	0.0561031	0.46321	0.367131	0.0887865
C1_08740C_A	orf19.4732	CAALFM_C108740CA	ORF	Protein with a possible role in ER to Golgi transport; induced upon yeast-hyphal switch; sumoylation target; Spider biofilm repressed	SEC24	-0.079816	0.225744	0.0982878	0.365989	0.176858	0.0604297	-0.00124588	0.189131	0.0616755	-0.335289	0.829381	0.638518	0.999172	0.163239	0.539382	0.861797	0.997483	0.695551	0.950747	2.25767e-08
C1_08750W_A	orf19.4733	CAALFM_C108750WA	ORF	Putative mitochondrial carrier protein; Gcn4-regulated; F-12/ CO2 early biofilm induced; Spider biofilm induced	YMC2	-0.865896	0.597532	0.0263359	2.78551	2.93248	1.32208	2.04025	-0.146967	-0.718164	0.92637	0.0408616	0.288479	0.999172	7.7115e-16	9.70196e-18	0.000236513	2.60917e-09	0.86266	0.198395	1.40925e-07
C1_08760W_A	orf19.4734	CAALFM_C108760WA	ORF	Protein of unknown function; Hap43-repressed	orf19.4734	0.249436	-0.520908	0.0807934	-0.82111	-0.585118	-0.050766	-0.416475	-0.235993	0.365709	-0.00396314	0.677036	0.473599	0.999172	0.0586702	0.194854	0.934851	0.385506	0.794472	0.731246	0.985143
C1_08770W_A	orf19.4735	CAALFM_C108770WA	ORF	Ornithine cyclodeaminase family protein; Sef1, Sfu1, and Hap43-regulated; ortholog of S. cerevisiae YGL159W and S. pombe SPAP11E10.01; rat catheter biofilm induced	orf19.4735	-0.728987	0.555511	0.177814	0.975862	-0.367687	-0.308636	-1.27449	1.34355	0.965852	1.23133	0.261732	0.566126	0.999172	0.0757841	0.557646	0.638219	0.0163025	0.031629	0.249457	3.45328e-15
C1_08780W_A	orf19.4736	CAALFM_C108780WA	ORF	Ortholog(s) have alkaline phosphatase activity, zinc ion sensor activity, role in nicotinamide nucleotide metabolic process and fungal-type vacuole, fungal-type vacuole membrane localization	orf19.4736	0.0978251	0.508711	0.436578	-0.0199409	-0.398959	-0.430827	-0.737711	0.379018	0.306885	0.570653	0.828271	0.260125	0.694516	0.958482	0.220485	0.190223	0.0143111	0.419567	0.66485	4.43983e-09
C1_08790W_A	orf19.4737	CAALFM_C108790WA	ORF	Putative polyamine transporter; MFS-MDR family; induced by Sfu1, regulated upon white-opaque; decreased expression in hyphae vs yeast-form cells; regulated by Nrg1; Spider biofilm repressed	TPO3	-2.33963	1.791	-0.150544	1.95839	-0.607337	-2.17225	-2.79642	2.56573	0.624179	-0.17889	6.63098e-05	0.00781003	0.999172	0.000584276	0.358671	0.000109191	2.89789e-07	1.14637e-05	0.646119	0.543345
C1_08800W_A	orf19.4738	CAALFM_C108800WA	ORF	Ortholog(s) have endoplasmic reticulum membrane localization	orf19.4738	0.261299	0.574587	0.54346	-0.293992	-0.441349	-0.607281	-0.723511	0.147357	0.11623	-0.556533	0.736999	0.557677	0.927804	0.636686	0.46857	0.313428	0.211419	0.91058	0.956435	0.000177576
C1_08810C_A	orf19.4739	CAALFM_C108810CA	ORF	Putative DEAD-box protein; required for efficient splicing of mitochondrial Group I and II introns; Hap43-induced; rat catheter biofilm induced	MSS116	0.101452	-0.55412	-0.190208	-0.460751	-0.11302	0.19482	0.17864	-0.347732	0.01618	-0.529122	0.895121	0.522248	0.999172	0.394995	0.857418	0.762433	0.776645	0.720824	0.995514	3.0379e-17
C1_08820C_A	orf19.4740	CAALFM_C108820CA	ORF	Ortholog(s) have aminoacyl-tRNA hydrolase activity and role in mitochondrial translation	orf19.4740	0.433239	-0.463487	-0.449072	-0.414486	-0.653314	0.48224	0.228997	0.238828	0.253243	0.232482	0.516317	0.633007	0.966282	0.461714	0.227159	0.40452	0.714317	0.826591	0.88375	0.35277
C1_08840W_A	orf19.4742	CAALFM_C108840WA	ORF	Putative SH3-domain-containing protein	orf19.4742	-1.97405	-0.590882	-0.041494	-0.473113	-0.0130485	-1.85628	-1.9456	-0.460064	0.0893238	0.269202	0.16573	0.839452	0.999172	0.748282	0.993331	0.149173	0.122361	0.870581	0.986518	0.504902
C1_08850C_A	orf19.4743	CAALFM_C108850CA	ORF	Putative mitochondrial ATPase of the AAA family; similar but not orthologous to S. cerevisiae Afg1; mutant is viable; regulated by Sef1, Sfu1, and Hap43	AFG1	-0.281093	0.200033	-0.306131	0.369426	-0.0216651	-0.1117	0.00337295	0.391091	-0.115073	0.832639	0.513136	0.772056	0.951349	0.294139	0.958742	0.79441	0.994462	0.440745	0.926641	5.6686e-07
C1_08860C_A	orf19.4744	CAALFM_C108860CA	ORF	Putative phosphatidylinositol 3-phosphate (PI3P) phosphatase; repressed by alpha pheromone in SpiderM medium	orf19.4744	0.252593	-0.107041	0.0190102	-0.699759	-0.602756	-0.340125	-0.369173	-0.0970032	0.0290476	0.0474627	0.553623	0.893704	0.999172	0.0294654	0.0641805	0.346587	0.293635	0.899357	0.982401	0.687563
C1_08870C_A	orf19.4746	CAALFM_C108870CA	ORF	Ortholog of S. cerevisiae Jip5; predicted role in biogenesis of the large ribosomal subunit; repressed in core stress response; Hap43-induced gene	JIP5	0.47183	-0.65553	0.0145221	-1.31625	-0.364444	-0.188888	0.0928637	-0.951804	-0.281752	-0.718539	0.306914	0.23211	0.999172	0.000242732	0.381992	0.689574	0.84973	0.0300038	0.786752	3.36388e-25
C1_08880W_A	orf19.4747	CAALFM_C108880WA	ORF	Putative protoporphyrinogen oxidase; involved in heme biosynthesis; predicted Kex2p substrate; iron regulated transcript; Yfh1-induced; Hap43-repressed; rat catheter biofilm repressed	HEM14	-0.303945	0.446759	0.1008	0.0797371	-0.0848613	-0.670967	-0.489606	0.164598	-0.181361	0.0214003	0.597726	0.562959	0.999172	0.878015	0.876112	0.135042	0.292587	0.864469	0.908075	0.887767
C1_08890C_A	orf19.4748	CAALFM_C108890CA	ORF	Putative U2B'' component of the U2 snRNP, involved in splicing; contains an RNA recognition motif (RRM); ortholog of S. cerevisiae MSL1; Hap43p-induced gene	orf19.4748	0.779207	-0.26799	0.169921	-0.560716	-0.418469	0.486481	0.190817	-0.142247	0.295664	-0.85718	0.327623	0.864474	0.999172	0.428043	0.571831	0.520569	0.818232	0.932427	0.896539	0.017179
C1_08900W_A	orf19.4749	CAALFM_C108900WA	ORF	Protein of unknown function; hyphal-induced expression, regulated by Cyr1, Ras1, Efg1; Hap43-induced gene; Spider biofilm induced	orf19.4749	2.02245	0.40978	0.287199	1.08867	0.934091	2.70135	2.66934	0.154584	0.0320031	1.10828	5.59677e-13	0.382979	0.93524	9.55491e-05	0.000927164	9.16586e-24	2.16441e-23	0.802994	0.978934	5.31532e-33
C1_08910C_A	orf19.4750	CAALFM_C108910CA	ORF	Ortholog of C. dubliniensis CD36 : Cd36_08410, C. parapsilosis CDC317 : CPAR2_301700, C. auris B8441 : B9J08_004186 and Candida tenuis NRRL Y-1498 : cten_CGOB_00267	orf19.4750	0.830175	0.566331	0.195545	-0.302339	-0.339427	-0.0384946	0.295202	0.0370882	-0.333697	-0.457097	0.15424	0.519499	0.999172	0.595213	0.554392	0.9568	0.625883	0.980464	0.822496	0.00671919
C1_08920W_A	orf19.4751	CAALFM_C108920WA	ORF	Ortholog(s) have structural constituent of ribosome activity and mitochondrial small ribosomal subunit localization	orf19.4751	-0.335078	-0.537982	0.0134453	-0.35761	0.043339	-0.154705	-0.305184	-0.400949	0.150479	-0.0279799	0.490179	0.362021	0.999172	0.380587	0.927851	0.746414	0.475162	0.520579	0.912918	0.793819
C1_08930C_A	orf19.4751.1	CAALFM_C108930CA	ORF	Has domain(s) with predicted role in electron transport chain and mitochondrion localization	orf19.4751.1	-0.498432	0.465758	-0.0340151	1.85939	0.909744	0.895203	0.445326	0.949649	0.449876	0.344885	0.410969	0.597414	0.999172	3.43578e-05	0.0599352	0.0663373	0.410131	0.113036	0.688778	0.044089
C1_08940C_A	orf19.4752	CAALFM_C108940CA	ORF	Zinc finger transcription factor; similar to S. cerevisiae Msn4, but not a significant stress response regulator in C. albicans; partly complements STRE-activation defect of S. cerevisiae msn2 msn4 double mutant; flow model biofilm induced	MSN4	-0.10529	1.3514	0.883181	1.77616	1.70938	0.319479	0.720912	0.0667803	-0.401434	0.0371624	0.85969	0.00142173	0.166407	1.18888e-06	2.83735e-06	0.485194	0.0711925	0.947306	0.653639	0.776935
C1_08950W_A	orf19.4753	CAALFM_C108950WA	ORF	Putative 6-phosphofructo-2-kinase; protein repressed during the mating process	PFK26	0.0216686	-0.219506	-0.178794	0.143579	0.0210189	0.384753	0.221482	0.12256	0.163271	-0.249005	0.956909	0.638092	0.985982	0.608577	0.946517	0.134643	0.423493	0.81253	0.819887	0.00945893
C1_08980C_A	orf19.4754	CAALFM_C108980CA	ORF	Glucose-6-phosphate dehydrogenase; antigenic in mice; activity induced by O2 or oxidizing agents H2O2, menadione, macrophage; caspofungin repressed; induced in core stress response; regulated by Gcn2, Gcn4; rat catheter biofilm repressed	ZWF1	0.47228	0.493784	0.15851	0.267249	-0.0209397	0.245745	0.29283	0.288189	-0.0470849	0.574564	0.0402136	0.0613697	0.979459	0.230303	0.93811	0.288367	0.189243	0.349252	0.954885	5.36394e-18
C1_08990C_A	orf19.4755	CAALFM_C108990CA	ORF	Subtilisin-like protease (proprotein convertase); processes aspartyl proteinase Sap2; required for hyphal growth and wild-type virulence in mice; required for maturation of candidalysin Ece1p	KEX2	0.176745	-0.392855	-0.0298533	1.46654	1.31068	2.03614	1.51728	0.155865	0.518866	0.180498	0.713718	0.48596	0.999172	2.7429e-06	3.04921e-05	1.30142e-11	7.42989e-07	0.825448	0.351128	0.0346896
C1_09000W_A	orf19.4756	CAALFM_C109000WA	ORF	Ortholog of S. cerevisiae : YTP1, C. dubliniensis CD36 : Cd36_08490, C. parapsilosis CDC317 : CPAR2_801590, C. auris B8441 : B9J08_004547 and Candida tenuis NRRL Y-1498 : CANTEDRAFT_109732	orf19.4756	-0.582216	0.476273	0.322794	0.00989705	-0.14937	-1.04859	-1.05438	0.159267	0.00578863	1.23868	0.236199	0.506471	0.979125	0.983912	0.768275	0.00971266	0.00874935	0.864636	0.998481	1.32342e-11
C1_09010W_A	orf19.4757	CAALFM_C109010WA	ORF	Putative cytosolic iron-sulfur (FeS) protein assembly machinery protein; induced by nitric oxide; oxidative stress-induced via Cap1p	NAR1	1.23138	0.161273	-0.24333	-1.27209	-1.87924	-0.201979	-0.404529	0.607154	0.202551	-0.813243	0.0143523	0.890507	0.999172	0.00581295	2.31623e-05	0.741461	0.45771	0.400347	0.908075	2.33868e-16
C1_09020W_A	orf19.4758	CAALFM_C109020WA	ORF	Putative reductase or dehydrogenase; Hap43-repressed gene; alkaline repressed	orf19.4758	-0.0112451	0.699325	0.699471	0.741862	-0.344561	0.0312917	-1.05528	1.08642	1.08657	0.428531	0.986062	0.159125	0.330492	0.0404335	0.389595	0.951267	0.00245454	0.00572502	0.00943121	1.27766e-06
C1_09030C_A	orf19.4759	CAALFM_C109030CA	ORF	Cytochrome oxidase subunit V; putative upstream CCAAT box regulatory element; macrophage/pseudohyphal-induced; repressed by nitric oxide; intron in 5'-UTR; Hap43p-dependent repression in low iron medium	COX5	0.877481	0.342448	0.27626	-0.156988	-0.505215	0.378045	0.0960067	0.348226	0.282038	0.427563	0.00155185	0.451212	0.921504	0.61395	0.0669042	0.195846	0.782866	0.398173	0.647659	3.41232e-11
C1_09040C_A	orf19.4760	CAALFM_C109040CA	ORF	Putative protein-histidine N-methyltransferase; Spider biofilm induced	orf19.4760	0.953736	-0.447454	-0.318177	-1.83906	-1.32259	-0.437865	-0.0506782	-0.516464	-0.387187	-0.735069	0.0268237	0.522558	0.979125	7.02432e-07	0.000485355	0.324609	0.922175	0.392115	0.678541	4.99922e-20
C1_09050W_A	orf19.4761	CAALFM_C109050WA	ORF	Putative histone deacetylase, involved in regulation of white-opaque switching	HST1	-0.381655	-0.753867	-0.108721	0.194359	0.789439	0.566571	0.516506	-0.59508	0.0500654	-0.604472	0.310251	0.0428276	0.999172	0.579443	0.00821185	0.0668173	0.0957422	0.120804	0.965396	6.85032e-08
C1_09060C_A	orf19.4763	CAALFM_C109060CA	ORF	Protein of unknown function; possibly membrane bound; mutants are viable; rat catheter biofilm repressed	orf19.4763	-1.41647	0.662974	0.145048	1.3505	0.292487	-0.728949	-1.26903	1.05801	0.540083	0.478419	0.012781	0.454409	0.999172	0.0102317	0.64528	0.201061	0.0150621	0.112916	0.659016	0.0118496
C1_09070W_A	orf19.4764	CAALFM_C109070WA	ORF	Ortholog(s) have poly(A)-specific ribonuclease activity, role in nuclear-transcribed mRNA poly(A) tail shortening, postreplication repair and PAN complex localization	orf19.4764	-0.235521	-0.0375397	0.215049	0.267443	0.172326	0.069462	-0.278243	0.0951166	0.347705	-0.303872	0.637832	0.975758	0.998497	0.511071	0.690827	0.891132	0.502763	0.913285	0.679086	0.00614076
C1_09080C_A	orf19.4765	CAALFM_C109080CA	ORF	GPI-anchored cell wall adhesin-like protein; induced by high iron; upregulated upon Als2 depletion; mRNA binds She3 and is localized to hyphal tips; Spider biofilm repressed	PGA6	1.05806	-0.0030397	0.657862	1.24199	3.14743	2.30309	3.54763	-1.90544	-1.24454	-1.67177	0.000599589	0.998814	0.133789	5.84231e-06	2.83238e-35	4.4682e-18	4.04128e-43	1.14514e-13	1.16003e-05	5.96093e-122
C1_09090C_A	orf19.4766	CAALFM_C109090CA	ORF	Zn(II)2Cys6 transcription factor; required for utilization of ornithine as a nitrogen source and for wild-type resistance to caffeine; required for yeast cell adherence to silicone substrate	ARG81	0.468647	-0.162851	0.482403	-1.13087	-0.611342	-0.499369	-0.625097	-0.519526	0.125728	-0.739066	0.399499	0.885867	0.890242	0.00898707	0.188574	0.308243	0.181929	0.459852	0.939014	2.29858e-11
C1_09100W_A	orf19.4767	CAALFM_C109100WA	ORF	Zn(II)2Cys6 transcription factor; required for yeast cell adherence to silicone substrate; Spider biofilm induced	ZCF28	-0.984422	-0.116044	-0.241245	-0.590147	-0.631497	-1.45852	-1.37467	0.0413506	-0.0838506	0.242225	0.288813	0.96255	0.999172	0.493426	0.464414	0.0611064	0.0767501	0.985215	0.978934	0.534243
C1_09110W_A	orf19.4768	CAALFM_C109110WA	ORF	Protein of unknown function; Spider biofilm induced	orf19.4768	-0.809914	0.780567	0.128986	0.0809236	-0.0909012	-1.50956	-1.0298	0.171825	-0.479756	0.927317	0.174098	0.323462	0.999172	0.899297	0.891241	0.00229849	0.0439563	0.884433	0.692564	1.40151e-05
C1_09120W_A	orf19.4769	CAALFM_C109120WA	ORF	Inositol phosphoryl transferase; catalyzes the synthesis of the most abundant sphingolipid, mannose-(inositol-P)2-ceramide, M(IP)2C, from MIPC; required for wild-type membrane localization of Cdr1; Spider biofilm induced	IPT1	-4.82055	0.511287	-0.395584	3.71237	3.03852	-1.61947	-1.38644	0.673849	-0.233022	-0.0188557	8.41442e-15	0.697829	0.998497	3.41505e-09	1.74767e-06	0.0126809	0.0351242	0.547675	0.927661	0.900875
C1_09130W_A	orf19.4771	CAALFM_C109130WA	ORF	Protein of unknown function; Spider biofilm induced	MNN47	-0.831975	-0.271889	-0.534894	1.38909	0.554688	0.829	0.257607	0.834398	0.571393	0.778943	0.167935	0.814778	0.908498	0.00580542	0.324933	0.124427	0.684651	0.238438	0.610214	2.62684e-10
C1_09140C_A	orf19.4772	CAALFM_C109140CA	ORF	Predicted adaptor protein involved in activation of MAP kinase-dependent signaling pathways; links response to oxidative stress to morphogenesis and cell wall biosynthesis; mediates formation of microcolonies; caspofungin repressed	SSU81	0.466015	0.7819	-0.283716	1.4614	1.14331	1.14552	1.89304	0.318091	-0.747526	0.0670592	0.528003	0.37732	0.999172	0.00711603	0.0408552	0.0419992	0.000313012	0.781038	0.473974	0.728181
C1_09150W_A	orf19.4773	CAALFM_C109150WA	ORF	Alternative oxidase; cyanide-resistant respiration; induced by antimycin A, oxidants; growth; Hap43, chlamydospore formation repressed; rat catheter, Spider biofilm induced; regulated in Spider biofilms by Bcr1, Tec1, Ndt80, Brg1	AOX2	3.07161	-1.85422	-0.542305	-2.00939	-5.54911	2.91645	-1.93519	3.53972	4.85164	0	4.03356e-06	0.0239969	0.979125	0.00266122	5.82228e-19	5.94152e-06	0.0042559	1.13241e-07	4.35124e-14	0.10283
C1_09160W_A	orf19.4774	CAALFM_C109160WA	ORF	Alternative oxidase; low abundance; constitutively expressed; one of two isoforms (Aox1p and Aox2p); involved in a cyanide-resistant respiratory pathway present in plants, protists, and some fungi, absent in S. cerevisiae; Hap43p-repressed	AOX1	1.65151	1.26513	0.881964	-1.72574	-2.60246	-1.33935	-1.83291	0.876719	0.493557	1.80942	0.0126069	0.137912	0.714557	0.00443568	8.15023e-06	0.0343058	0.00249812	0.339598	0.771288	8.9868e-08
C1_09170W_A	orf19.4775	CAALFM_C109170WA	ORF	Essential transcription factor, mediates heat shock transcriptional induction; in the absence of heat stress, Cta8p levels are modulated by growth temperature to regulate basal expression of genes involved in protein folding	CTA8	0.329789	-0.32655	0.211445	-1.40353	-1.05312	-0.747187	-0.934772	-0.35041	0.187584	-0.84895	0.434413	0.594996	0.996469	6.00595e-06	0.000874623	0.0238387	0.00349972	0.531453	0.861967	4.69289e-27
C1_09180W_A	orf19.4776	CAALFM_C109180WA	ORF	Zn(II)2Cys6 transcription factor; ortholog of S. cerevisiae Lys14 involved in the regulation of lysine biosynthesis genes	LYS143	0.292755	-0.175902	2.62166	-0.318111	0.28232	0.150546	-2.04659	-0.600431	2.19713	-0.191959	0.747832	0.913885	0.000108525	0.661358	0.709719	0.862213	0.000617397	0.583657	0.0012691	0.136054
C1_09190C_A	orf19.4777	CAALFM_C109190CA	ORF	Putative dihydroxyacetone kinase; repressed by yeast-hypha switch; fluconazole-induced; caspofungin repressed; protein enriched in stationary phase yeast cultures; flow model biofilm induced; rat catheter and Spider biofilm repressed	DAK2	-0.298357	0.267519	0.0769618	-0.579095	-0.441744	-1.14497	-0.817063	-0.137351	-0.327908	0.041618	0.521424	0.704474	0.999172	0.112422	0.243066	0.000734446	0.0196183	0.864262	0.696628	0.630777
C1_09200W_A	orf19.4778	CAALFM_C109200WA	ORF	Zn(II)2Cys6 transcription factor; has similarity to S. cerevisiae Lys14, involved in the regulation of lysine biosynthesis genes; fungal-specific	LYS142	-0.62715	0.554413	0.0267553	-0.0487466	-0.766556	-1.23031	-1.42046	0.717809	0.190151	0.796158	0.401611	0.626797	0.999172	0.948348	0.228702	0.0403879	0.0148882	0.442667	0.933686	0.000161581
C1_09210C_A	orf19.4779	CAALFM_C109210CA	ORF	Putative transporter; slightly similar to the Sit1p siderophore transporter; Gcn4p-regulated; fungal-specific; induced by Mnl1p under weak acid stress	orf19.4779	-0.297968	-0.447246	0.179031	1.45196	0.834488	1.60124	0.357489	0.61747	1.24375	1.39329	0.713178	0.689124	0.999172	0.00915153	0.161767	0.00358268	0.598775	0.509907	0.108118	2.15803e-28
C1_09220W_A	orf19.4780	CAALFM_C109220WA	ORF	Predicted MFS family membrane transporter, member of the drug:proton antiporter (12 spanner) (DHA1) family; Spider biofilm induced	orf19.4780	0.752331	0.352299	0.275277	1.71846	1.0556	2.11849	1.53265	0.662859	0.585838	0.926513	0.00564867	0.395589	0.89926	2.41637e-13	1.30671e-05	3.28359e-20	5.85392e-11	0.0253564	0.0891907	1.57939e-15
C1_09230C_A	orf19.4781	CAALFM_C109230CA	ORF	Protein similar to dihydroflavonol-4-reductases	GRP1	0.0499027	-0.0876066	0.166493	0.684189	0.204409	0.821698	0.0878185	0.47978	0.73388	0.199802	0.944889	0.943786	0.999172	0.13091	0.697685	0.0648033	0.878415	0.501977	0.293612	0.184325
C1_09240C_A	orf19.4783	CAALFM_C109240CA	ORF	Protein of unknown function; induced during chlamydospore formation in both C. albicans and C. dubliniensis	orf19.4783	1.84469	0.00187111	0.877223	-2.72011	-3.54921	-0.877287	-2.58174	0.829099	1.70445	0.966424	0.0367493	1	0.906458	0.000452085	2.98115e-06	0.336916	0.00116345	0.556693	0.153122	0.0239128
C1_09250W_A	orf19.4784	CAALFM_C109250WA	ORF	Copper transporter; CPx P1-type ATPase; mediates Cu resistance; similar to Menkes and Wilson disease proteins; copper-induced; Tbf1-activated; suppresses Cu sensitivity of S. cerevisiae cup1 mutant; flow model biofilm induced	CRP1	-1.17291	-0.53433	0.0981687	-1.10633	-0.672493	-1.7449	-1.94357	-0.433834	0.198664	0.219945	0.0231203	0.52794	0.999172	0.0201403	0.184266	0.000119113	1.2689e-05	0.614004	0.910195	0.0950462
C1_09260C_A	orf19.4785	CAALFM_C109260CA	ORF	Putative protein phosphatase of the Type 2C-related family (serine/threonine-specific), similar to S. cerevisiae Ptc1p; mutant shows virulence defect	PTC1	-0.740884	0.371946	-0.280336	1.0276	0.637241	-0.0852266	0.176693	0.390362	-0.261919	-0.186939	0.0736777	0.579569	0.979125	0.00432093	0.092278	0.867903	0.698699	0.530391	0.80441	0.165311
C1_09270W_A	orf19.4786	CAALFM_C109270WA	ORF	Protein lacking an S. cerevisiae ortholog; transposon mutation affects filamentous growth; induced by by Mnl1 under weak acid stress	FGR43	-0.913306	0.217452	0.299541	-0.54548	-0.593113	-1.67624	-1.80596	0.0476328	0.129722	0.307853	0.137599	0.871868	0.999172	0.353842	0.309023	0.00115207	0.00034779	0.975368	0.951834	0.215318
C1_09280W_A	orf19.4787	CAALFM_C109280WA	ORF	Ortholog of S. cerevisiae : JJJ2, C. glabrata CBS138 : CAGL0I06226g, C. dubliniensis CD36 : Cd36_08750, C. parapsilosis CDC317 : CPAR2_803690 and C. auris B8441 : B9J08_004047	orf19.4787	0.29289	0.158247	-0.0384125	0.313802	0.313365	0.448446	0.644668	0.000436628	-0.196222	-0.459305	0.687795	0.90367	0.999172	0.592606	0.600371	0.44999	0.242494	1	0.919312	7.63009e-05
C1_09290C_A	orf19.4788	CAALFM_C109290CA	ORF	Arginine biosynthetic enzyme; processed in S. cerevisiae into 2 polypeptides with acetylglutamate kinase (Arg6) activity and acetylglutamate-phosphate reductase (Arg5) activity; Gcn4 regulated; alkaline repressed; Spider biofilm induced	ARG5,6	-0.40029	0.282159	0.993545	1.80882	1.14244	1.12637	-0.25139	0.666374	1.37776	-0.0460595	0.466033	0.745802	0.138387	5.27814e-06	0.0058728	0.00664938	0.624412	0.257291	0.00361834	0.635917
C1_09310C_A	orf19.4791	CAALFM_C109310CA	ORF	Protein of unknown function; Spider biofilm induced	orf19.4791	2.19171	0.265186	0.548998	1.12112	-0.690655	3.04764	0.952053	1.81178	2.09559	1.50614	0.00439265	0.885359	0.980232	0.134117	0.390491	9.64176e-06	0.235647	0.03105	0.0143437	1.37378e-09
C1_09320C_A	orf19.4792	CAALFM_C109320CA	ORF	Protein with a regulator of G-protein signaling domain; Plc1-regulated; Spider biofilm induced; rat catheter biofilm repressed	orf19.4792	0.336467	-0.17536	-0.336884	-0.826624	-0.882839	-0.314797	-0.209487	0.0562146	-0.10531	-0.680821	0.564651	0.871868	0.979125	0.0625372	0.0453495	0.543739	0.699156	0.963374	0.951488	6.99941e-18
C1_09330W_A	orf19.4793	CAALFM_C109330WA	ORF	Putative ribosome-associated protein; ortholog of S. cerevisiae Tma16; Hap43-induced gene; Spider biofilm induced	orf19.4793	0.922827	-0.0338038	-0.15635	-1.14564	-0.977159	-0.189008	0.102018	-0.16848	-0.291026	-0.488418	0.0997991	0.988203	0.999172	0.0192977	0.0503416	0.77031	0.875323	0.882292	0.851917	3.54115e-08
C1_09340C_A	orf19.4795	CAALFM_C109340CA	ORF	Protein of unknown function; Sef1-, Sfu1-, and Hap43 regulated; Spider biofilm induced	orf19.4795	0.230517	0.645464	0.14894	1.59206	0.213475	1.17711	0.295052	1.37858	0.88206	1.56414	0.782198	0.510032	0.999172	0.00378618	0.759093	0.0392718	0.671269	0.0373213	0.358055	2.01495e-21
C1_09350W_A	orf19.4796	CAALFM_C109350WA	ORF	Putative eIF-4E-binding repressor of CAP-dependent translation; stationary phase enriched protein	orf19.4796	-0.157903	-0.344953	-0.131615	0.44224	1.02992	0.62929	1.00363	-0.587676	-0.374339	0.0598676	0.779571	0.639315	0.999172	0.285886	0.00612058	0.118876	0.00748885	0.279254	0.676527	0.532808
C1_09360C_A	orf19.4798	CAALFM_C109360CA	ORF	Component of a complex with Ypp1p and Stt4p that is required for phosphatidylinositol-4-phosphate, PI(4)P, in plasma membrane; required for invasive growth and cell wall organization	EFR3	0.856226	0.742531	0.0147221	0.36397	-0.404358	0.477664	0.437146	0.768328	0.0405186	0.491574	9.20789e-05	0.00203243	0.999172	0.109029	0.0720298	0.0321026	0.0510893	0.000815505	0.962689	2.52716e-09
C1_09370W_A	orf19.4799	CAALFM_C109370WA	ORF	Putative mRNA splicing factor; ortholog is essential in S. cerevisiae; Spider biofilm induced	CEF1	0.867359	-0.127913	-0.341738	-1.55421	-1.7192	-0.558942	-0.510107	0.164991	-0.0488348	-0.60155	0.0285598	0.890022	0.953911	6.1265e-06	3.86589e-07	0.152415	0.190678	0.837674	0.97251	1.11899e-11
C1_09380W_A	orf19.4800	CAALFM_C109380WA	ORF	Protein involved in the pH response pathway; binds to the transcription factor Rim101 and may serve as a scaffold to facilitate the C-terminal proteolytic cleavage that activates Rim101; required for alkaline pH-induced hyphal growth	RIM20	0.191158	0.59911	0.179414	-0.333919	-0.639338	-0.741871	-0.627593	0.305418	-0.114278	0.241861	0.778978	0.441718	0.999172	0.525438	0.195003	0.132461	0.206933	0.747317	0.950832	0.0900128
C1_09390W_A	orf19.4801	CAALFM_C109390WA	ORF	Ortholog(s) have tRNA binding, tRNA dimethylallyltransferase activity, role in tRNA modification and cytosol, mitochondrion, nucleolus, nucleus localization	orf19.4801	0.189416	-0.300706	-0.275349	-0.405125	-0.183713	0.084997	0.281052	-0.221412	-0.196055	-0.668962	0.761673	0.732334	0.996306	0.390966	0.726061	0.88844	0.580747	0.807928	0.897174	0.00141594
C1_09400C_A	orf19.4802	CAALFM_C109400CA	ORF	Putative iron permease involved in the production of prostaglandin E2; mutants show decreased metabolic activity in biofilms	FTH1	-2.35969	1.65397	-0.11219	2.86439	2.80265	-1.14928	0.555149	0.0617391	-1.70443	0.574917	9.36595e-15	1.26627e-07	0.999172	7.25456e-22	3.53709e-21	0.000181438	0.0904454	0.939545	4.18229e-08	0.000440605
C1_09420W_A	orf19.4804	CAALFM_C109420WA	ORF	Secreted lipase; member of a differentially expressed lipase gene family; expressed in alimentary tract, but not oral tissue, during mouse oral infection; involved in suppression of host immune response	LIP2	-0.603464	0	0	0.138935	-5.95784	0	0	0	-0.972882	-0.245956	0.85969	0.497971	0.54004	0.960525	0.023769	0.20313	0.388223	0.0551022	0.909877	0.82633
C1_09430W_A	orf19.4805	CAALFM_C109430WA	ORF	Putative membrane protein; induced by alpha pheromone in SpiderM medium; Hap4-induced gene; Spider biofilm induced	orf19.4805	1.77731	0.157171	0.630452	0.558596	0.852015	2.17873	1.99887	-0.29342	0.179861	-0.134697	5.89872e-05	0.888815	0.707196	0.242687	0.0606252	1.32812e-07	1.40019e-06	0.747317	0.915036	0.0732943
C1_09440W_A	orf19.4807	CAALFM_C109440WA	ORF	Ortholog(s) have inorganic diphosphate phosphatase activity, role in aerobic respiration and mitochondrion localization	orf19.4807	-0.555271	1.0344	0.716669	-0.924783	-2.19066	-2.51445	-3.4626	1.26588	0.948146	0.924522	0.415751	0.168158	0.766502	0.093193	1.43334e-05	4.2577e-07	9.85457e-13	0.0494213	0.266467	6.3064e-07
C1_09450C_A	orf19.4808	CAALFM_C109450CA	ORF	Putative nuclear pore complex subunit; transcript regulated by Nrg1 and Mig1	NUP188	-0.483452	-0.205675	-0.193092	0.281681	0.715039	0.00390469	0.424679	-0.433358	-0.420774	-0.427922	0.274822	0.797607	0.999172	0.49194	0.0528676	0.993982	0.286004	0.453092	0.584412	7.08376e-10
C1_09460W_A	orf19.4809	CAALFM_C109460WA	ORF	Ortholog(s) have mevalonate kinase activity and role in ergosterol biosynthetic process, farnesyl diphosphate biosynthetic process, mevalonate pathway, isopentenyl diphosphate biosynthetic process, mevalonate pathway	ERG12	0.345731	-0.278192	0.0970427	-0.151033	0.705524	0.472889	0.954212	-0.856557	-0.481323	-0.501416	0.462921	0.70262	0.999172	0.725926	0.0559968	0.233567	0.007356	0.0489851	0.491133	2.74004e-08
C1_09470C_A	orf19.4811	CAALFM_C109470CA	ORF	Putative tricarboxylate carrier family protein; localized to the mitochondrial membrane	orf19.4811	0.494902	-0.265963	0.0800046	-0.610225	-0.493248	0.15064	-0.0783506	-0.116977	0.228991	0.0124197	0.144764	0.636519	0.999172	0.0378452	0.100329	0.681972	0.837313	0.860595	0.770416	0.912605
C1_09480W_A	orf19.4812	CAALFM_C109480WA	ORF	Phosphopantetheinyl transferase (PPTase); Spider biofilm induced	PPT2	-0.511855	-0.199865	-0.333028	-0.156438	0.0833275	-0.468428	-0.0954992	-0.239765	-0.372928	0.291098	0.370601	0.854338	0.985982	0.772829	0.887933	0.360903	0.872907	0.803767	0.751357	0.139755
C1_09490C_A	orf19.4813	CAALFM_C109490CA	ORF	Putative GMP synthase, involved in the final step of guanine biosynthesis; soluble protein in hyphae; flucytosine induced; macrophage-downregulated protein abundance; protein level decreases in stationary phase cultures	GUA1	0.276961	0.0501981	0.1796	1.47704	2.02485	1.7038	2.12221	-0.547805	-0.418403	-0.415202	0.647577	0.973736	0.999172	0.000401428	5.59068e-07	3.4816e-05	1.19742e-07	0.414125	0.684362	4.04196e-11
C1_09500W_A	orf19.4814	CAALFM_C109500WA	ORF	Ortholog of C. dubliniensis CD36 : Cd36_08960, C. parapsilosis CDC317 : CPAR2_301680, Candida tenuis NRRL Y-1498 : cten_CGOB_00021 and Debaryomyces hansenii CBS767 : DEHA2F11088g	orf19.4814	1.78731	0.395941	-1.30145	-1.37688	-0.411306	0.014493	0	-0.965569	0	-0.884361	0.393272	0.932057	0.979125	0.452042	0.844658	0.995179	0.119075	0.777915	0.334841	0.148842
C1_09510W_A	orf19.4815	CAALFM_C109510WA	ORF	Protein similar to S. cerevisiae Ytm1p, which is involved in biogenesis of the large ribosomal subunit; transposon mutation affects filamentous growth; protein level decreases in stationary phase cultures; Hap43p-induced gene	YTM1	0.515476	-0.369595	-0.174419	-0.126975	0.266481	0.758095	0.956376	-0.393456	-0.198281	-0.736041	0.420793	0.713844	0.999172	0.835888	0.655348	0.156364	0.0613352	0.679643	0.917503	2.30979e-27
C1_09520C_A	orf19.4816	CAALFM_C109520CA	ORF	Protein of unknown function; induced by nitric oxide	orf19.4816	-0.0595835	0.414947	0.010449	0.288442	0.344432	-0.186089	0.2744	-0.0559907	-0.460489	0.0127447	0.894273	0.35986	0.999172	0.357361	0.263075	0.591638	0.393989	0.938346	0.334401	0.925669
C1_09530W_A	orf19.4817	CAALFM_C109530WA	ORF	Alpha subunit of heterodimeric protein geranylgeranyltransferase type I and farnesyltransferase; a-specific transcript; lovastatin, fluconazole regulated; GGTase I binds zinc, is Mg-dependent; Cdc42 substrate; rat catheter biofilm repressed	RAM2	0.246364	0.272162	0.388458	0.156347	-0.134786	0.130549	-0.27688	0.291134	0.407429	0.0449247	0.591944	0.684829	0.867306	0.692156	0.74703	0.768832	0.478544	0.634574	0.558127	0.780958
C1_09540W_A	orf19.4818	CAALFM_C109540WA	ORF	Protein of unknown function; Spider biofilm induced	orf19.4818	0.96874	1.89625	0.504524	-1.1531	-1.50974	0	-1.04552	0.356641	-1.03508	-0.681254	0.675027	0.522654	0.999172	0.535406	0.410459	0.261685	0.598775	0.93398	0.841563	1.96636e-10
C1_09550W_A	orf19.4819	CAALFM_C109550WA	ORF	Protein of unknown function; transcript detected on high-resolution tiling arrays; rat catheter biofilm induced	orf19.4819	0.43222	1.55891	0.575369	1.49841	1.05846	0.371722	0.915313	0.43995	-0.543591	-0.131044	0.600804	0.0343859	0.951349	0.0122315	0.0884325	0.617094	0.152842	0.710076	0.711056	0.838589
C1_09570W_A	orf19.4820	CAALFM_C109570WA	ORF	Ortholog of S. cerevisiae : YKL162C, C. dubliniensis CD36 : Cd36_09010, C. parapsilosis CDC317 : CPAR2_214170, C. auris B8441 : B9J08_005393 and Candida tenuis NRRL Y-1498 : CANTEDRAFT_95066	orf19.4820	-0.0541945	-0.0398637	0.300158	0.609845	0.527446	0.595515	0.173093	0.0823993	0.422422	-0.404692	0.929164	0.975758	0.979125	0.121316	0.189419	0.137206	0.711829	0.933735	0.609328	5.23752e-05
C1_09580C_A	orf19.4821	CAALFM_C109580CA	ORF	Secreted lipase, member of a lipase gene family whose members are expressed differentially in response to carbon source and during infection; may have a role in nutrition and/or in creating an acidic microenvironment	LIP1	1.48837	1.27964	1.66897	5.61263	-1.56261	5.82136	-1.7432	7.17524	7.56456	0	0.54316	0.63648	0.979125	0.000152821	0.441685	0.000370705	0.494372	1.40421e-05	0.000273517	NA
C1_09600C_A	orf19.4823	CAALFM_C109600CA	ORF	Secreted lipase, member of family of lipase genes expressed differentially in response to carbon source and during infection; may have a role in nutrition and/or in creating an acidic microenvironment; induced on adherence to polystyrene	LIP6	-1.17363	-0.419874	0.181014	0.681223	1.09319	-0.072536	-0.261457	-0.411967	0.188921	0.0872109	0.200208	0.807228	0.999172	0.427482	0.182399	0.946999	0.791304	0.800648	0.950747	0.659044
C1_09610W_A	orf19.4824	CAALFM_C109610WA	ORF	Planktonic growth-induced gene	orf19.4824	-0.696725	-0.109076	0.355488	-1.1148	-0.689546	-1.70245	-1.74176	-0.425252	0.0393123	0.144703	0.156167	0.924541	0.973497	0.00757416	0.11554	1.83315e-05	9.17675e-06	0.560516	0.982401	0.326082
C1_09620C_A	orf19.4825	CAALFM_C109620CA	ORF	Mitochondrial matrix protein; required for assembly/stability of the F1 sector of mitochondrial F1F0 ATP synthase at high temperature; rat catheter biofilm repressed	orf19.4825	-0.142653	-0.21762	0.197552	0.0415111	0.00983307	0.116479	-0.330372	0.0316781	0.446851	0.18764	0.763085	0.744924	0.998497	0.920186	0.980722	0.785713	0.361363	0.972446	0.459159	0.229183
C1_09630W_A	orf19.4826	CAALFM_C109630WA	ORF	Putative mitochondrial NAD-isocitrate dehydrogenase subunit 1; soluble protein in hyphae; protein level decrease in stationary phase cultures	IDH1	1.07445	0.0537501	0.0394592	0.54122	0.589668	1.56192	1.62466	-0.0484489	-0.0627398	-0.184562	2.91247e-05	0.942566	0.999172	0.0396797	0.0239213	4.8196e-11	6.2384e-12	0.941418	0.951834	0.00903822
C1_09640W_A	orf19.4827	CAALFM_C109640WA	ORF	Adenylosuccinate synthase; upregulated in biofilm; decreased expression in hyphae vs yeast-form cells; not induced during GCN response, in contrast to S. cerevisiae ADE12, which is induced by Gcn4p; stationary phase-enriched protein	ADE12	0.254013	-0.29269	-0.0585278	0.54718	0.963115	1.09388	1.27566	-0.415934	-0.181772	-0.130871	0.287796	0.335408	0.999172	0.0041112	9.13456e-08	8.2791e-10	3.96322e-13	0.0863404	0.696628	0.0556219
C1_09650W_A	orf19.4828	CAALFM_C109650WA	ORF	WD repeat domain protein; Hap43-repressed gene; flow model biofilm induced	orf19.4828	1.62218	0.488569	0.476401	-2.40642	-2.55418	-1.27281	-1.4084	0.147761	0.135593	1.24585	0.0274398	0.724316	0.989867	0.000192792	6.6455e-05	0.0682979	0.0394833	0.933913	0.958712	1.0224e-27
C1_09660W_A	orf19.4829	CAALFM_C109660WA	ORF	WD repeat protein; required for ubiquitin-mediated protein degradation; role in control of cellular ubiquitin levels; may promote efficient NHEJ in postdiauxic/stationary phase; Spider biofilm repressed	DOA1	-0.818927	0.147121	0.1995	0.0376017	0.425947	-0.928446	-0.59248	-0.388345	-0.335965	-0.320816	0.0523955	0.879112	0.999172	0.93762	0.30328	0.0140345	0.137954	0.54935	0.719587	0.00056808
C1_09670C_A	orf19.4830	CAALFM_C109670CA	ORF	Has domain(s) with predicted DNA binding activity, role in DNA recombination, DNA repair, DNA replication and nucleus localization	orf19.4830	-0.148675	0.545337	-0.122999	2.38416	1.80206	1.69015	1.77638	0.582102	-0.0862348	0.247781	0.854577	0.573942	0.999172	1.72177e-06	0.000396085	0.00098081	0.000449728	0.510235	0.965521	0.132614
C1_09680W_A	orf19.4831	CAALFM_C109680WA	ORF	Sphingolipid C9-methyltransferase; catalyzes methylation of the 9th carbon in the long chain base component of glucosylceramides; glucosylceramide biosynthesis is important for virulence; Spider biofilm repressed	MTS1	0.670355	0.542626	0.223986	1.98875	2.08051	2.11648	2.52688	-0.0917535	-0.410393	-0.0185436	0.0231047	0.143569	0.977556	6.33265e-16	1.34386e-17	3.20074e-18	8.14174e-26	0.884716	0.38751	0.801498
C1_09690W_A	orf19.4833	CAALFM_C109690WA	ORF	Malate synthase; glyoxylate cycle enzyme; no mammalian homolog; regulated upon white-opaque switch; phagocytosis, strong oxidative stress induced; stationary phase enriched; flow model biofilm repressed; rat catheter, Spider biofilm induced	MLS1	0.312808	0.581661	0.196036	1.48602	-3.1739	1.21717	-3.05713	4.65993	4.2743	3.05822	0.487348	0.2518	0.999172	4.16251e-06	2.73187e-25	0.000205636	1.33513e-23	6.55001e-54	1.22172e-44	0
C1_09700W_A	orf19.4834	CAALFM_C109700WA	ORF	Ortholog of C. dubliniensis CD36 : Cd36_09140, C. parapsilosis CDC317 : CPAR2_804920, Debaryomyces hansenii CBS767 : DEHA2B10516g and Pichia stipitis Pignal : PICST_30058	orf19.4834	-0.424491	0	0	-0.159239	-0.668628	0	0	0.509389	0	1.46582	0.930057	0.25876	NA	0.966285	0.862672	0.0723917	0.0506368	NA	NA	0.129132
C1_09710C_A	orf19.4835	CAALFM_C109710CA	ORF	Ortholog(s) have role in endonucleolytic cleavage in 5'-ETS of tricistronic rRNA transcript (SSU-rRNA, 5.8S rRNA and LSU-rRNA), more	orf19.4835	0.877133	-0.676857	-0.0896143	-1.25272	-0.765791	0.301271	0.200956	-0.486928	0.100315	-0.42028	0.124823	0.40149	0.999172	0.0104303	0.139963	0.620741	0.747048	0.572124	0.95787	3.91333e-10
C1_09720W_A	orf19.4836	CAALFM_C109720WA	ORF	Dihydroorotate dehydrogenase; de novo pyrimidine biosynthesis; regulated by yeast-hypha switch, Nrg1/Mig1/Tup1; flow model biofilm induced; rat catheter and Spider biofilm repressed	URA1	0.775967	-0.0794456	0.23327	-0.164112	0.464293	0.6913	1.00699	-0.628405	-0.315689	-0.112667	0.00112496	0.890507	0.927804	0.534701	0.0492833	0.00231104	3.25463e-06	0.0182403	0.475112	0.128811
C1_09730W_A	orf19.4837	CAALFM_C109730WA	ORF	Essential subunit of the Dam1 (DASH) complex, which acts in chromosome segregation by coupling kinetochores to spindle microtubules	DAM1	0.165913	-0.709063	-0.00967769	-0.455391	0.0416575	0.419585	0.217248	-0.497049	0.202337	-1.32697	0.705048	0.0699203	0.999172	0.159106	0.915723	0.204151	0.54693	0.241153	0.823541	3.59858e-12
C1_09740C_A	orf19.4837.1	CAALFM_C109740CA	ORF	Ortholog of C. parapsilosis CDC317 : CPAR2_804880, Candida tenuis NRRL Y-1498 : CANTEDRAFT_111283, Debaryomyces hansenii CBS767 : DEHA2B10604g and Pichia stipitis Pignal : PICST_40454	orf19.4837.1	0.337073	0.473955	-0.345721	-0.545832	-0.703325	-0.682714	-0.0205304	0.157493	-0.662184	0.298894	0.601473	0.590707	0.98653	0.28788	0.159335	0.182934	0.974773	0.887895	0.455063	0.47216
C1_09750W_A	orf19.4839	CAALFM_C109750WA	ORF	GET complex subunit; expression downregulated in an ssr1 null mutant	orf19.4839	-0.0844995	-0.0451854	-0.299873	0.879777	1.17114	0.840463	1.38652	-0.291366	-0.546053	-0.366333	0.878667	0.971934	0.973205	0.0124352	0.00059838	0.0179448	3.19928e-05	0.659288	0.372891	0.000144304
C1_09760C_A	orf19.4841	CAALFM_C109760CA	ORF	Cytochrome c oxidase biosynthesis protein; transcript regulated by Nrg1 and Mig1	SHY1	0.194997	0.60639	-0.370309	-0.448135	-1.47484	-0.859528	-0.90953	1.0267	0.0500021	-0.0653686	0.780867	0.449394	0.979125	0.391937	0.00135247	0.0824855	0.0614576	0.0835898	0.980324	0.656791
C1_09770W_A	orf19.4842	CAALFM_C109770WA	ORF	Protein of unknown function; Spider biofilm induced	orf19.4842	0.977861	-0.0241766	-0.566298	-2.41264	-3.37383	-1.4106	-1.82967	0.961198	0.419077	1.6602	0.142522	0.993238	0.942763	8.70869e-06	1.75891e-10	0.013962	0.000946917	0.231032	0.802254	1.24158e-06
C1_09780C_A	orf19.4843	CAALFM_C109780CA	ORF	Putative iron/copper reductas; involved in iron homeostasis; rat catheter and Spider biofilm induced	orf19.4843	0.861305	1.1098	0.171858	0.593464	-0.098253	0.344968	0.591194	0.691717	-0.246226	-0.0316852	0.0581647	0.0215596	0.999172	0.163967	0.851107	0.470423	0.172744	0.20836	0.843972	0.829714
C1_09790C_A	orf19.4844	CAALFM_C109790CA	ORF	Ortholog(s) have 3'-5' RNA helicase activity, RNA binding, poly(A) RNA polymerase activity, protein-macromolecule adaptor activity	orf19.4844	0.186697	-0.366216	-0.192825	-1.35603	-0.941638	-0.803113	-0.562116	-0.414388	-0.240997	-0.640855	0.646756	0.467123	0.993245	9.1474e-07	0.0008423	0.00540406	0.0600655	0.342022	0.754079	9.95585e-09
C1_09800C_A	orf19.4845	CAALFM_C109800CA	ORF	Putative integral membrane protein; fluconazole-induced	TVP18	0.0246219	-0.00951634	-0.677739	0.260335	0.184083	0.294473	0.886444	0.0762519	-0.591971	0.0835019	0.960645	0.995667	0.188865	0.440874	0.607526	0.398947	0.0026461	0.919612	0.189417	0.503172
C1_09810W_A	orf19.4846	CAALFM_C109810WA	ORF	GlcNAc-induced protein	orf19.4846	-0.0347879	-0.185253	-0.0594877	-0.423403	0.0477935	-0.272937	0.0724934	-0.471196	-0.345431	-0.730474	0.956867	0.83963	0.999172	0.315261	0.923404	0.55646	0.888144	0.440745	0.714511	4.11587e-13
C1_09830W_A	orf19.4848	CAALFM_C109830WA	ORF	Ortholog(s) have role in nuclear-transcribed mRNA catabolic process, 3'-5' exonucleolytic nonsense-mediated decay, nuclear-transcribed mRNA catabolic process, exonucleolytic and 3'-5', more	SKI3	0.113049	0.0789058	-0.327812	-0.520955	-0.5592	-0.486812	-0.118339	0.0382453	-0.368473	-0.147087	0.799965	0.92233	0.891296	0.090755	0.0670489	0.123771	0.753325	0.963683	0.546681	0.0881724
C1_09840C_A	orf19.4849	CAALFM_C109840CA	ORF	Protein required for localizing proteasomes to the nucleus; involved in ubiquitin-mediated protein degradation; possibly an essential gene, disruptants not obtained by UAU1 method; Spider biofilm induced	orf19.4849	0.485895	-0.170939	0.125533	-1.10136	-0.847407	-0.444524	-0.487044	-0.253951	0.0425202	-0.0728747	0.0795593	0.73492	0.999172	1.90989e-06	0.000306519	0.0824164	0.0517299	0.547675	0.964925	0.49406
C1_09850C_A	orf19.4850	CAALFM_C109850CA	ORF	Protein involved in response to oxidative stress; may have a role in proteasome function; heterozygous null mutant shows sensitivity to H2O2 and increased chymotrypsin-like proteasome activity in response to oxidative stress	CUB1	-0.155544	0.0378913	-0.120917	-0.291029	-0.391643	-0.484465	-0.426271	0.100614	-0.0581944	0.378744	0.673946	0.965776	0.999172	0.305443	0.155226	0.0730942	0.118371	0.865828	0.955088	8.60574e-06
C1_09860C_A	orf19.4851	CAALFM_C109860CA	ORF	Protein with polyglutamate motifs and abundant Ser/Thr residues; described as a subunit of TFIIE, which is a basal transcription initiation factor of RNA Polymerase II; possibly an essential gene, disruptants not obtained by UAU1 method	TFA1	-0.208771	-0.427909	0.178286	-0.347635	-0.0572801	-0.128498	-0.444337	-0.290355	0.315839	-0.175875	0.674296	0.477409	0.999172	0.369372	0.900014	0.782525	0.243491	0.656984	0.711021	0.0844286
C1_09870W_A	orf19.4853	CAALFM_C109870WA	ORF	Protein with forkhead domain; similar to S. cerevisiae Hcm1p; Hap43p-induced gene	HCM1	1.89191	-0.00262609	0.145799	1.41992	1.51517	3.31445	3.26128	-0.0952506	0.0531745	-1.0215	0.0268424	0.999839	0.999172	0.0596339	0.0428171	4.37306e-06	5.43453e-06	0.961848	0.986518	1.1877e-14
C1_09880C_A	orf19.4855	CAALFM_C109880CA	ORF	Bud31 ortholog; not subject to mating-type regulation, in contrast to S. cerevisiae Bud31 which has a role in specifying the bud site; Spider biofilm induced	BUD31	-0.766716	0.0630015	-0.159729	1.25303	1.14498	0.423312	0.537989	0.108054	-0.114677	-0.61695	0.0987618	0.958983	0.999172	0.00147349	0.00390073	0.351382	0.211689	0.912016	0.939014	0.000310764
C1_09900W_A	orf19.4856	CAALFM_C109900WA	ORF	Secreted lipase; gene family member whose members are expressed differentially in response to carbon source and infection; possible role in nutrition and/or in creating an acidic microenvironment; flow model biofilm induced	LIP3	0.494708	-0.088096	1.77021	0	4.1537	0	0	-1.55664	0.30167	0.452391	0.893695	0.992217	NA	0.246613	0.0462761	0.160039	0.203959	NA	NA	0.757108
C1_09910C_A	orf19.4857	CAALFM_C109910CA	ORF	Protein with a dual-specificity phosphatase domain; Hap43-induced gene	orf19.4857	-0.964	-0.305768	-0.626551	-0.534894	-0.108115	-1.19313	-0.445564	-0.42678	-0.747563	0.365398	0.0449146	0.733587	0.685094	0.257062	0.847757	0.00516215	0.357981	0.573976	0.285309	0.0018812
C1_09920W_A	orf19.4858	CAALFM_C109920WA	ORF	Vacuole membrane protein; subunit of the HOPS endocytic tethering complex required for vacuole fusion and hyphal penetration; regulated by Gcn4p; induced in response to amino acid starvation	VPS41	-0.0859297	0.209752	0.05709	0.943009	0.580426	0.647328	0.437407	0.362583	0.209921	-0.156277	0.85969	0.746526	0.999172	0.00231956	0.0749111	0.0447529	0.195768	0.476183	0.823325	0.264208
C1_09930W_A	orf19.4861	CAALFM_C109930WA	ORF	Protein of unknown function; rat catheter biofilm repressed	orf19.4861	-0.962609	-1.15779	0.155477	-0.546678	0.860891	-0.351497	-0.257195	-1.40757	-0.0943025	0.868351	0.641606	0.699519	0.999172	0.760231	0.622805	0.863726	0.895152	0.592628	0.989799	0.171286
C1_09950C_A	orf19.4862	CAALFM_C109950CA	ORF	Putative integral membrane protein; S. cerevisiae ortholog Tvp23 localizes to late Golgi vesicles; rat catheter biofilm induced	orf19.4862	0.570129	0.377097	-0.616915	-0.245049	-0.729444	-0.0520168	0.4576	0.484395	-0.509617	0.121688	0.101564	0.467123	0.29177	0.471848	0.0160407	0.906311	0.155404	0.255689	0.309101	0.353861
C1_09960W_A	orf19.4862.2	CAALFM_C109960WA	ORF	Chaperone that facilitates the assembly of cytochrome c oxidase; plasma membrane protein	PET100	-0.0774424	-0.231839	-0.0283768	-0.466832	-0.476464	-0.312435	-0.52553	0.00963275	0.213095	0.643761	0.843549	0.648003	0.999172	0.0819657	0.0748177	0.278597	0.0472248	0.98829	0.756414	2.52546e-06
C1_09970C_A	orf19.4863	CAALFM_C109970CA	ORF	Homeodomain-like transcription factor; regulator of pyruvate decarboxylase; contains a putative C-terminal activation domain, Glu- and Pro-rich; complements glucose utilization defect of S. cerevisiae pdc2 mutant	PDC2	-0.454034	0.381956	0.347361	0.935569	0.571031	0.0995784	-0.230365	0.364538	0.329943	-0.408118	0.409546	0.643366	0.979125	0.0303086	0.215216	0.867903	0.662323	0.641067	0.775564	0.00118159
C1_09980C_A	orf19.4864	CAALFM_C109980CA	ORF	Ortholog(s) have acylglycerol lipase activity, role in triglyceride metabolic process and lipid droplet, membrane localization	orf19.4864	0.205973	1.00347	-0.0310478	1.01991	0.306964	0.222409	0.543985	0.712947	-0.321575	0.525856	0.590126	0.000763496	0.999172	0.000124416	0.314577	0.500204	0.0555772	0.0264992	0.588613	9.58134e-07
C1_09990W_A	orf19.4865	CAALFM_C109990WA	ORF	Putative phosphatidylinositol phosphate (PtdInsP) phosphatase, involved in cell wall integrity and morphogenesis	SAC1	0.311813	0.255419	-0.112227	0.471457	0.429639	0.527851	0.853679	0.0418183	-0.325828	0.0322494	0.301923	0.563622	0.999172	0.0576847	0.0855826	0.0323543	0.000209998	0.947097	0.480319	0.745813
C1_10000C_A	orf19.4866	CAALFM_C110000CA	ORF	VH1 family MAPK phosphatase; regulates Cst20-Hst7-Cek1-Cph1 filamentation pathway; negatively regulates mating, represses yeast-hyphal switch; required for virulence in mice; yeast-enriched; induced by alpha pheromone in SpiderM medium;	CPP1	0.776335	0.0808319	-0.113438	1.36282	0.545506	2.05832	1.43528	0.817313	0.623042	0.206553	0.110067	0.94584	0.999172	0.000714775	0.224856	1.12669e-07	0.000332584	0.123683	0.396059	0.0324543
C1_10010C_A	orf19.4867	CAALFM_C110010CA	ORF	Putative protein kinase with a role in control of growth and morphogenesis, required for full virulence; mutant cells are small, rounded, and sometimes binucleate; not required for filamentous growth; mutant is hypersensitive to caspofungin	SWE1	-1.6721	0.847841	-0.324073	1.80684	1.0524	-0.713096	-0.295626	0.754444	-0.417469	-0.977904	0.00367561	0.313807	0.999172	0.000689071	0.0623777	0.233567	0.660122	0.350268	0.780585	9.56724e-21
C1_10020W_A	orf19.4869	CAALFM_C110020WA	ORF	GATA-type transcription factor; regulator of iron-responsive genes; represses iron utilization genes if iron is present; Hap43-repressed; promotes gastrointestinal commensalism in mice; Spider biofilm induced	SFU1	-1.34265	0.198217	0.152083	0.926345	0.695167	-0.61452	-0.799564	0.231178	0.185044	-0.980572	0.00079001	0.826175	0.999172	0.0183612	0.0859258	0.136921	0.0418951	0.775206	0.891559	1.04736e-17
C1_10030W_A	orf19.4870	CAALFM_C110030WA	ORF	Putative ATP-dependent DEAD-box RNA helicase; Hap43-induced; repressed by prostaglandins; Spider biofilm induced	DBP3	0.850058	0.0203278	-0.0703644	-0.296971	-0.0479792	0.532759	0.872443	-0.248992	-0.339684	-0.611395	0.186194	0.99399	0.999172	0.63748	0.945203	0.39323	0.126905	0.835083	0.83743	2.19797e-21
C1_10040W_A	orf19.4871	CAALFM_C110040WA	ORF	Ortholog of S. cerevisiae Ero1; role in formation of disulfide bonds in the endoplasmic reticulum; fluconazole-induced; induced by Mnl1 under weak acid stress; Spider biofilm induced	ERO1	0.732172	0.542858	0.0322276	-1.35902	-1.56233	-1.16971	-0.862384	0.203307	-0.307323	-0.678965	0.011993	0.150137	0.999172	9.24837e-08	4.40669e-10	5.09924e-06	0.00103206	0.703965	0.610214	2.78461e-19
C1_10060C_A	orf19.4873	CAALFM_C110060CA	ORF	Protein of unknown function; transcript regulated by white-opaque switch; flow model biofilm induced; Spider biofilm induced	orf19.4873	-2.63362	1.03029	-0.4688	2.56733	-1.10928	-1.09658	-3.2741	3.6766	0	4.01958	0.00411184	0.49686	0.999172	0.0027702	0.247966	0.252588	7.92479e-05	2.95421e-05	0.055023	3.79146e-14
C1_10070C_A	orf19.4874	CAALFM_C110070CA	ORF	Alpha-1,2-mannosyltransferase; mutants hypersensitive to toxic ergosterol analog, amphotericin B, calcofluor white, growth at 42 degrees and have decreased cell wall mannan; flow model biofilm induced	MNN23	0.141302	-0.150341	-0.173517	-0.050652	0.0053416	0.240991	0.320161	-0.0559936	-0.0791697	-0.51077	0.824826	0.888815	0.999172	0.925322	0.992313	0.650551	0.524372	0.962429	0.962689	7.7502e-09
C1_10080W_A	orf19.4875	CAALFM_C110080WA	ORF	Ortholog(s) have role in mRNA splicing, via spliceosome and U2-type spliceosomal complex localization	orf19.4875	0.141118	-0.848781	0.161113	-1.56673	-0.960628	-0.576828	-0.980623	-0.606099	0.403795	-1.07967	0.843816	0.227438	0.999172	0.000728739	0.0478681	0.275069	0.0428646	0.415283	0.741262	6.66741e-07
C1_10090C_A	orf19.4878	CAALFM_C110090CA	ORF	Protein of unknown function; Hap43-repressed; rat catheter biofilm repressed	orf19.4878	0.0141016	-0.184091	0.193078	-0.541363	-0.364806	-0.34317	-0.543783	-0.176557	0.200613	0.187448	0.984891	0.856891	0.999172	0.230485	0.442703	0.488448	0.234099	0.852751	0.891559	0.045833
C1_10100C_A	orf19.4879.2	CAALFM_C110100CA	ORF	Putative nuclear envelope protein; regulated by Ssn6; rat catheter biofilm repressed	NTF2	0.233776	0.00517366	-0.0298826	0.870629	1.24856	1.09923	1.51222	-0.377931	-0.412987	-0.0433465	0.349946	0.996932	0.999172	3.19949e-06	5.12178e-12	1.59933e-09	1.7897e-17	0.140835	0.144318	0.611154
C1_10110W_A	orf19.4880	CAALFM_C110110WA	ORF	Protein of unknown function; flow model biofilm induced	orf19.4880	0.91533	0.0341007	-0.424923	0.194317	-1.26746	1.07555	0.0727884	1.46178	1.00276	0.379538	0.503894	0.995338	0.999172	0.877934	0.259234	0.357514	0.958165	0.337504	0.679526	0.087534
C1_10120C_A	orf19.4882	CAALFM_C110120CA	ORF	TFIIE small subunit; involved in RNA polymerase II transcription initiation; Spider biofilm induced	orf19.4882	0.920766	0.202755	0.25605	-1.01581	-1.05603	-0.297802	-0.391312	0.0402146	0.0935097	0.133365	0.0693656	0.849014	0.999172	0.0244031	0.0189171	0.587213	0.453202	0.975368	0.957024	0.191082
C1_10140C_A	orf19.4883	CAALFM_C110140CA	ORF	Protein of unknown function; S. cerevisiae ortholog Cos111 confers resistance to the antifungal drug ciclopirox olamine; constitutive expression independent of MTL or white-opaque status; Spider biofilm induced	orf19.4883	-0.297225	1.68318	0.572155	-0.0798356	-2.89399	-2.06024	-3.76337	2.81416	1.70314	1.9509	0.833895	0.22304	0.999172	0.947096	0.00167019	0.0320546	2.53607e-05	0.00757177	0.254267	1.08287e-43
C1_10150W_A	orf19.4884	CAALFM_C110150WA	ORF	Transcription factor ("master switch") of white-opaque phenotypic switching; required to establish and maintain the opaque state; opaque-specific, nuclear; regulates its own expression; suggested role in regulation of adhesion factors	WOR1	5.69016	6.56216	4.27634	0.54363	-0.2747	-0.328369	1.13912	0.81833	-1.46749	-0.872175	1.76862e-44	1.06033e-57	4.14745e-25	0.261429	0.603015	0.571536	0.0138118	0.167808	0.00703251	0.0058698
C1_10160W_A	orf19.4885	CAALFM_C110160WA	ORF	Putative mitochondrial phosphate transporter; caspofungin repressed; expression is increased in a fluconazole-resistant isolate; induced upon adherence to polystyrene	MIR1	0.751887	0.317714	0.527769	0.598672	0.672221	1.03284	0.896339	-0.0735489	0.136506	-0.1469	0.00224969	0.417288	0.195745	0.0109532	0.00387755	3.51534e-06	6.62239e-05	0.897006	0.861486	0.0355155
C1_10180C_A	orf19.4887	CAALFM_C110180CA	ORF	Predicted regulator of endcytosis of plasma membrane proteins; fluconazole induced, alkaline induced by Rim101; repressed by caspofungin and in azole-resistant strain overexpressing MDR1; flow model, rat catheter and Spider biofilm induced	ECM21	-0.592429	1.55895	0.277596	0.744095	-0.908275	-1.40729	-1.7783	1.65237	0.371012	1.40794	0.482025	0.0532782	0.999172	0.285473	0.184375	0.0304947	0.00465715	0.0277638	0.860861	4.87296e-29
C1_10190W_A	orf19.4888	CAALFM_C110190WA	ORF	Has domain(s) with predicted RNA binding, nucleic acid binding activity	orf19.4888	0.0939469	0.0473277	0.0278481	-1.07934	-1.72593	-1.03272	-1.65983	0.646589	0.627109	0.0921853	0.879728	0.973736	0.999172	0.00616569	4.6649e-06	0.00927487	9.56518e-06	0.250903	0.365583	0.482884
C1_10200C_A	orf19.4889	CAALFM_C110200CA	ORF	Predicted MFS family membrane transporter, member of the drug:proton antiporter (12 spanner) (DHA1) family; Spider biofilm induced	orf19.4889	-0.613004	-1.30453	-0.834354	-0.0118972	0.470658	0.679628	0.692009	-0.482555	-0.0123806	-0.761266	0.354442	0.0457054	0.574809	0.984982	0.426303	0.235945	0.221229	0.608076	0.997492	2.82561e-17
C1_10210C_A	orf19.4890	CAALFM_C110210CA	ORF	Ste20p family Ser/Thr kinase required for wild-type filamentous growth, organ colonization and virulence in mouse systemic infection; role in chlamydospore formation; functional homolog of S. cerevisiae Cla4p; mutant caspofungin sensitive	CLA4	0.545232	0.313187	0.0362267	1.4495	1.57358	1.68154	2.08259	-0.124084	-0.401044	-0.239625	0.312677	0.724113	0.999172	0.000525619	0.000143234	4.55515e-05	2.11595e-07	0.905833	0.700125	0.0033217
C1_10220C_A	orf19.4892	CAALFM_C110220CA	ORF	cAMP-dependent protein kinase (PKA) catalytic subunit; isoform of Tpk2; involved in regulation of filamentation, phenotypic switching and mating; WT nuclear localization requires Bcy1; produced during stationary, not exponential growth	TPK1	0.012711	-0.664773	-0.982396	-2.23504	-2.36094	-1.55755	-1.36583	0.125901	-0.191722	-0.295908	0.973944	0.0252531	0.000300917	2.63142e-24	1.85007e-27	1.94146e-12	6.98002e-10	0.81253	0.77197	0.000312126
C1_10230C_A	orf19.4893	CAALFM_C110230CA	ORF	Ortholog of C. dubliniensis CD36 : Cd36_09630, C. parapsilosis CDC317 : CPAR2_805080, C. auris B8441 : B9J08_004031 and Candida tenuis NRRL Y-1498 : CANTEDRAFT_136811	orf19.4893	-0.442768	-0.15822	-0.332922	-0.0217906	-0.287751	-0.306338	-0.397597	0.26596	0.0912589	0.148581	0.27502	0.84011	0.927804	0.958538	0.44388	0.42415	0.273102	0.672741	0.942144	0.293393
C1_10240C_A	orf19.4894	CAALFM_C110240CA	ORF	Protein with similarity to S. cerevisiae Yer010cp, a protein of unknown function belonging to the prokaryotic RraA family; repressed by benomyl; Hap43-induced; Spider biofilm induced	orf19.4894	0.725861	0.708355	-0.0503964	0.395278	-2.73821	0.412784	-1.96195	3.13348	2.37473	2.05161	0.118428	0.225892	0.999172	0.370344	2.18023e-13	0.367097	2.43418e-07	3.98708e-17	1.44686e-09	2.36004e-32
C1_10250C_A	orf19.4895	CAALFM_C110250CA	ORF	Ortholog of C. dubliniensis CD36 : Cd36_09650, C. parapsilosis CDC317 : CPAR2_805060, C. auris B8441 : B9J08_004034 and Candida tenuis NRRL Y-1498 : CANTEDRAFT_95780	orf19.4895	0.422676	-0.115679	-0.159319	-0.646692	-0.482591	-0.108336	0.0994047	-0.164101	-0.207741	-0.145344	0.352957	0.900706	0.999172	0.0825307	0.212153	0.826061	0.833273	0.835796	0.861486	0.378998
C1_10260C_A	orf19.4896	CAALFM_C110260CA	ORF	Putative RNA polymerase I subunit; rat catheter biofilm induced	RPA34	1.5998	-0.713069	-0.0524711	-1.94105	-1.27396	0.371815	0.378307	-0.66709	-0.00649144	-0.579887	0.00606243	0.442397	0.999172	0.000255053	0.0215014	0.580837	0.568539	0.449461	0.998944	7.27342e-15
C1_10270C_A	orf19.4897	CAALFM_C110270CA	ORF	Putative phosphatidylinositol transporter; rat catheter and Spider biofilm repressed	SFH5	0.43372	-0.468091	0.254444	1.21783	2.20336	2.11964	2.38264	-0.985533	-0.262998	0.0871307	0.443196	0.551356	0.999172	0.00438169	4.45618e-08	1.47801e-07	2.12116e-09	0.0617041	0.842855	0.362746
C1_10280C_A	orf19.4898	CAALFM_C110280CA	ORF	Putative protein of unknown function; induced by prostaglandins	orf19.4898	0.874917	0.436225	-0.202895	-0.288237	-1.0805	0.150454	-0.00268656	0.792261	0.153141	0.607656	0.0158768	0.439608	0.999172	0.440923	0.000881033	0.729517	0.995483	0.0512377	0.900027	1.4348e-09
C1_10290W_A	orf19.4899	CAALFM_C110290WA	ORF	Extracellular/plasma membrane-associated glucoamylase; expressed in rat oral infection; regulated by carbohydrates, pH, galactose; promotes biofilm matrix formation; flow model biofilm induced; Bcr1 repressed in RPMI a/a biofilms	GCA1	-0.184875	1.93068	0.395053	1.92792	0.200531	-0.187637	-0.379397	1.72739	0.191761	1.87222	0.896309	0.10465	0.999172	0.0329175	0.862672	0.882588	0.737205	0.133092	0.956435	2.43655e-15
C1_10300W_A	orf19.4900	CAALFM_C110300WA	ORF	Predicted alpha-1,3-mannosyltransferase activity with a role in protein glycosylation	MNN12	-0.730275	-0.428183	0.863635	1.35504	1.47869	1.05295	-0.115222	-0.123644	1.16817	0.312238	0.0874013	0.517657	0.160409	0.00016248	3.24276e-05	0.00426756	0.813599	0.888544	0.0070595	1.89856e-05
C1_10310W_A	orf19.4901	CAALFM_C110310WA	ORF	Predicted methyltransferase; Spider biofilm induced	orf19.4901	0.805478	1.10106	0.110544	0.240996	-2.46222	-0.0545814	-1.76729	2.70322	1.71271	1.5541	0.0733449	0.020304	0.999172	0.597896	2.55014e-11	0.92611	2.85429e-06	3.23884e-13	3.97471e-05	8.6424e-17
C1_10320W_A	orf19.4903	CAALFM_C110320WA	ORF	Ortholog(s) have N-acetylglucosaminylphosphatidylinositol deacetylase activity	orf19.4903	-1.19746	0.304365	-0.287818	0.359698	0.28389	-1.14213	-0.625755	0.0758085	-0.516374	0.0957077	0.0117928	0.740358	0.996306	0.471056	0.586334	0.00956224	0.188076	0.948899	0.585443	0.391701
C1_10330C_A	orf19.4904	CAALFM_C110330CA	ORF	Ortholog(s) have nucleosome binding activity, role in chromatin remodeling and Swr1 complex, cytoplasm, nuclear periphery localization	orf19.4904	-0.505175	0.810219	-0.325785	0.303068	-0.33114	-1.01233	-0.51053	0.634208	-0.501796	-0.501202	0.498663	0.377405	0.999172	0.646777	0.622888	0.0873266	0.430144	0.498633	0.72252	0.00110046
C1_10340W_A	orf19.4905	CAALFM_C110340WA	ORF	Putative MFS transporter; Hap43p-induced gene; also regulated by regulated by Sef1p and Sfu1p; repressed in a ssr1 null mutant	orf19.4905	-0.0273791	0.307327	-1.1645	1.35542	0.345843	1.02072	1.48296	1.00958	-0.462246	0.0238353	0.986153	0.888815	0.766263	0.144035	0.753869	0.299069	0.105314	0.479376	0.878126	0.903853
C1_10350C_A	orf19.4906	CAALFM_C110350CA	ORF	Putative adhesin-like protein; positively regulated by Tbf1; Spider biofilm induced	orf19.4906	0.372196	1.3463	0.962969	-0.353979	-0.883587	-1.32809	-1.47436	0.529608	0.146273	-0.533779	0.544809	0.0118458	0.256623	0.495189	0.0597455	0.00320192	0.000853559	0.479376	0.934353	5.21296e-08
C1_10360C_A	orf19.4907	CAALFM_C110360CA	ORF	Putative protein of unknown function; Hap43p-repressed gene; increased transcription is observed upon fluphenazine treatment; possibly transcriptionally regulated by Tac1p; induced by nitric oxide; fungal-specific (no human/murine homolog	orf19.4907	-0.423269	0.271555	0.451324	-1.03529	-0.614093	-1.73011	-1.48869	-0.421193	-0.241423	-0.798124	0.784524	0.925313	0.999172	0.373827	0.621445	0.121852	0.185308	0.861298	0.954885	0.000113316
C1_10370W_A	#N/A	#N/A	ORF	#N/A	#N/A	0	0	-1.41976	0	0	0	-0.0870429	0	0	#N/A	0.441081	1	NA	1	0.571636	0.353572	0.988364	NA	NA	#N/A
C1_10380C_A	orf19.4909	CAALFM_C110380CA	ORF	Ser/Thr kinase of cell wall integrity pathway; mutants show abnormal morphology and aggregation; Mob2p associated; required for wild-type hyphal growth and transcriptional regulation of cell-wall-associated genes	CBK1	-0.411149	-0.305706	0.245341	0.14989	0.231506	0.0444457	-0.424985	-0.0816161	0.46943	-0.281839	0.347406	0.653366	0.989867	0.716451	0.569002	0.931195	0.262997	0.926931	0.479997	0.000455149
C1_10390C_A	orf19.4909.1	CAALFM_C110390CA	ORF	Putative 60S ribosomal subunit protein; colony morphology-related gene regulation by Ssn6; Spider biofilm repressed	RPL42	0.358661	-0.273719	0.0585048	0.0179451	0.629939	0.650325	0.930095	-0.611994	-0.27977	-0.281056	0.33439	0.633635	0.999172	0.961634	0.0362395	0.0306927	0.00117715	0.102985	0.69324	1.47665e-05
C1_10400C_A	orf19.4910	CAALFM_C110400CA	ORF	Putative GPI-anchored adhesin-like protein involved in regulation of covering (masking) cell wall glucan; transposon mutation affects filamentous growth; Spider biofilm repressed	FGR41	-0.0809378	0.639704	0.886083	-1.35758	-0.744169	-2.07822	-1.71119	-0.613411	-0.367032	-0.532751	0.84358	0.0667383	0.00834028	9.51797e-08	0.00544494	2.4464e-17	4.57883e-12	0.0671959	0.484215	3.05387e-06
C1_10410W_A	orf19.4911	CAALFM_C110410WA	ORF	BED zinc finger protein; predicted DNA binding protein; Spider biofilm repressed	orf19.4911	-0.0462287	1.00366	0.149986	-0.693419	-1.45055	-1.74331	-1.64676	0.757126	-0.0965453	-0.1198	0.960645	0.236599	0.999172	0.261229	0.010749	0.00189639	0.00315603	0.385201	0.965521	0.687104
C1_10420C_A	orf19.4912	CAALFM_C110420CA	ORF	Ortholog(s) have ubiquitin protein ligase binding activity and role in positive regulation of receptor internalization, ubiquitin-dependent endocytosis	orf19.4912	-0.688051	0.772694	0.59049	0.991206	0.885357	-0.469539	-0.393185	0.105849	-0.0763549	-0.183415	0.300557	0.371252	0.890242	0.0732901	0.113893	0.454799	0.535336	0.938346	0.971845	0.0933751
C1_10430W_A	orf19.984	CAALFM_C110430WA	ORF	Putative repressible vacuolar alkaline phosphatase; Rim101-induced transcript; regulated by Tsa1, Tsa1B in minimal media at 37 deg; possibly adherence-induced	PHO8	3.07392	3.06982	1.86979	2.48724	1.60721	2.49133	2.81133	0.880032	-0.320002	-0.498952	4.34795e-08	7.78861e-09	0.00458967	1.53707e-06	0.00278853	7.88064e-06	2.50437e-07	0.247664	0.861486	0.000142342
C1_10440W_A	orf19.985	CAALFM_C110440WA	ORF	Ortholog of S. cerevisiae : GTA1, C. glabrata CBS138 : CAGL0L01221g, C. dubliniensis CD36 : Cd36_09830, C. parapsilosis CDC317 : CPAR2_804210 and C. auris B8441 : B9J08_004773	orf19.985	1.64242	-0.0566312	0.233588	-1.96039	-1.74344	-0.261345	-0.334608	-0.216956	0.0732631	-0.838227	0.000530616	0.973637	0.999172	8.99354e-06	8.81455e-05	0.653903	0.54693	0.832287	0.968417	4.0552e-18
C1_10450W_A	orf19.986	CAALFM_C110450WA	ORF	L-threonine aldolase; complements glycine auxotrophy of S. cerevisiae shm1 shm2 gly1-1 triple mutant; macrophage/pseudohyphal-induced; the GLY1 locus has an RFLP and is triploid in strain SGY269; flow model biofilm induced	GLY1	0.236977	-0.257275	-0.00931804	-1.50925	-1.5356	-1.01499	-1.2893	0.0263545	0.274312	-0.0936085	0.523751	0.635661	0.999172	6.36731e-09	2.68911e-09	0.000148899	6.94568e-07	0.974212	0.679086	0.218612
C1_10460W_A	orf19.988	CAALFM_C110460WA	ORF	Glycerophosphocholine acyltransferase; synthesizes phosphatidylcholine (PC); oral infection upregulated gene; null mutant shows reduced ability to damage oral epithelial cells and decreased resistance to drugs targeting lipid synthesis	GPC1	-0.773717	-0.140046	-0.0578541	0.688367	1.07034	0.0546971	0.354477	-0.381973	-0.29978	0.331519	0.0763095	0.887944	0.999172	0.0837955	0.00472064	0.923513	0.421595	0.567385	0.773412	0.0123862
C1_10470W_A	orf19.989	CAALFM_C110470WA	ORF	Mitochondrial ribosomal protein of the small subunit; Spider biofilm repressed	orf19.989	0.0722351	-0.0228662	-0.0129894	0.117607	0.17711	0.212709	0.262334	-0.0595024	-0.0496255	0.112131	0.871555	0.984159	0.999172	0.731235	0.601523	0.535525	0.427363	0.937756	0.964925	0.208737
C1_10480W_A	orf19.991	CAALFM_C110480WA	ORF	Similar to bacterial DnaJ; reported to have a role in peroxisome biogenesis; induced in low iron and upon adherence to polystyrene	DJP1	0.948793	-0.788094	0.152073	-1.35885	-0.673811	0.378036	0.122909	-0.68504	0.255127	-0.0301141	0.0282527	0.148778	0.999172	0.000351169	0.0995304	0.407184	0.81103	0.202081	0.828916	0.770992
C1_10490W_A	orf19.992	CAALFM_C110490WA	ORF	Putative leukotriene A(4) hydrolase; repressed during the mating process; Hog1p-induced	LKH1	0.899337	0.506783	0.232323	-0.334311	-0.649685	0.0582424	0.0173284	0.315374	0.040914	-0.178989	6.18271e-05	0.0866671	0.920836	0.159939	0.00322921	0.853436	0.95456	0.344001	0.963827	0.0183504
C1_10500W_A	orf19.993	CAALFM_C110500WA	ORF	Protein of unknown function; rat catheter biofilm repressed	orf19.993	0.849179	0.542668	0.424887	1.08911	0.379928	1.39563	0.80422	0.709186	0.591406	0.366388	0.0141848	0.245795	0.764695	0.00037239	0.272192	3.3261e-06	0.0113311	0.068366	0.224688	0.0172646
C1_10520W_A	orf19.996	CAALFM_C110520WA	ORF	Protein with a predicted leucine-rich repeat domain; possibly an essential gene, disruptants not obtained by UAU1 method	orf19.996	-0.322021	-0.434683	0.383663	0.890339	0.564508	1.003	-0.141176	0.325831	1.14418	1.10024	0.810197	0.83373	0.999172	0.366707	0.591293	0.310714	0.905727	0.87261	0.50996	3.95043e-06
C1_10530W_A	orf19.997	CAALFM_C110530WA	ORF	Ribosome-associated protein predicted to function in protein synthesis; 1 predicted transmembrane domain; rat catheter biofilm repressed	SNL1	0.216993	-0.357561	0.0339487	-0.83352	-0.673707	-0.258966	-0.490663	-0.159812	0.231697	0.424176	0.593665	0.490409	0.999172	0.00450351	0.0245639	0.458008	0.116307	0.802992	0.773631	3.05226e-05
C1_10540C_A	orf19.998	CAALFM_C110540CA	ORF	Putative adapter protein; links synaptojanins Inp52 and Inp53 to the cortical actin cytoskeleton in S. cerevisiae; mutants are viable	orf19.998	0.560414	-0.306441	-0.0379819	-0.398613	-0.227378	0.468243	0.371018	-0.171235	0.0972243	-0.342973	0.285276	0.725171	0.999172	0.399269	0.655424	0.329822	0.451328	0.860923	0.954885	0.0228093
C1_10550C_A	orf19.999	CAALFM_C110550CA	ORF	Predicted extracellular glucoamylase; induced by ketoconazole; possibly essential, disruptants not obtained by UAU1 method; promotes biofilm matrix formation; Spider biofilm induced; Bcr1-induced in RPMI a/a biofilms	GCA2	0.266503	1.84564	1.19591	3.27956	-1.15019	1.70042	-2.0796	4.42975	3.78002	3.08838	0.709694	0.000453643	0.143841	5.75664e-13	0.0222448	0.000374791	1.25792e-05	4.18246e-23	5.93874e-16	3.29081e-50
C1_10560C_A	orf19.1002	CAALFM_C110560CA	ORF	Protein of unknown function; Hap43-repressed gene	orf19.1002	-0.686485	0.505362	-0.405934	1.55807	0.959673	0.366227	0.679122	0.5984	-0.312896	0.00896173	0.245559	0.550693	0.966282	0.000868345	0.0524759	0.51238	0.17356	0.399732	0.821956	0.974046
C1_10570C_A	orf19.1005	CAALFM_C110570CA	ORF	Protein with predicted RNI-like domains; rat catheter biofilm induced	orf19.1005	0	0	-1.45798	4.57733	1.66898	0.163934	0.816217	0	-0.652283	-0.125904	0.259425	0.350118	0.927804	0.00495096	0.379489	0.938532	0.642819	0.110822	0.900027	0.891794
C1_10580C_A	orf19.1830	CAALFM_C110580CA	ORF	Protein of unknown function; Hap43-induced; rat catheter and Spider biofilm induced	orf19.1830	1.64279	1.97548	0.0438016	2.03822	-0.147283	1.70554	1.45171	2.1855	0.253829	-0.210319	0.018505	0.0050123	0.999172	0.000746129	0.856138	0.00732316	0.024307	0.000848274	0.915041	0.535894
C1_10610W_A	orf19.1832	CAALFM_C110610WA	ORF	Putative transporter; Gcn4p-regulated; more similar to S. cerevisiae Tpn1p, which is a vitamin B6 transporter, than to purine-cytosine permeases	FCY23	-0.0926158	-0.401415	-0.332532	-0.0158366	0.155154	0.292963	0.39507	-0.17099	-0.102108	-0.113831	0.873404	0.555985	0.966282	0.972996	0.737649	0.507882	0.346752	0.835796	0.942303	0.287973
C1_10620W_A	orf19.1833	CAALFM_C110620WA	ORF	Ortholog(s) have pseudouridine synthase activity, role in box H/ACA RNA 3'-end processing, mRNA pseudouridine synthesis, rRNA processing, rRNA pseudouridine synthesis, snRNA pseudouridine synthesis and box H/ACA snoRNP complex localization	orf19.1833	1.84074	-0.251267	0.33219	-1.5521	-0.845939	0.539899	0.662607	-0.706165	-0.122709	-0.551075	0.00116817	0.847673	0.999172	0.00419676	0.146208	0.394998	0.275147	0.405802	0.955389	3.10002e-17
C1_10630C_A	orf19.1834	CAALFM_C110630CA	ORF	Has domain(s) with predicted role in mitotic sister chromatid cohesion	orf19.1834	-0.623326	0.611542	0.327615	2.66373	2.76294	1.42886	1.812	-0.0992168	-0.383143	-0.366144	0.556021	0.67303	0.999172	0.000329554	0.000173577	0.0648033	0.0144112	0.960071	0.8794	0.0386337
C1_10640C_A	orf19.1835	CAALFM_C110640CA	ORF	Putative coiled-coil polarisome; predicted role in polarized morphogenesis, cell fusion, and low affinity Ca2+ influx; rat catheter biofilm induced	PEA2	0.210403	0.481995	0.821327	1.3256	1.11259	1.05401	0.501667	0.213007	0.552339	-0.659652	0.797257	0.640153	0.61055	0.0134841	0.042434	0.0575669	0.417879	0.861298	0.655018	5.84858e-09
C1_10650W_A	orf19.1836	CAALFM_C110650WA	ORF	Putative class II abasic (AP) endonuclease; flucytosine induced	APN2	-0.0348324	-0.115184	0.161585	-1.01069	-0.861051	-0.930337	-1.05747	-0.149638	0.127131	-1.20616	0.926981	0.839279	0.993039	7.06496e-06	0.000147399	3.77838e-05	1.74425e-06	0.762009	0.876781	3.15035e-08
C1_10660W_A	orf19.1837	CAALFM_C110660WA	ORF	Transcription initiation factor; binds TATA box sequence, binding does not require TFIIA; caspofungin repressed; functional homolog of S. cerevisiae and human TATA-binding proteins; Spider biofilm induced	TBP1	0.395358	-0.193912	-0.0613046	-1.60895	-1.50928	-1.01968	-1.05262	-0.0996659	0.0329418	0.00602505	0.360388	0.799638	0.999172	5.65921e-07	2.67352e-06	0.00233966	0.00148283	0.904312	0.982064	0.960625
C1_10670C_A	orf19.1839	CAALFM_C110670CA	ORF	Putative RNA polymerase I subunit A190; Hap43p-induced gene; flucytosine induced	RPA190	0.246556	0.128186	-0.0365959	0.67762	1.14621	0.795991	1.42936	-0.468592	-0.633374	-0.600406	0.756006	0.932096	0.999172	0.244074	0.036235	0.171986	0.00720443	0.635501	0.58101	5.26543e-18
C1_10680C_A	orf19.1840	CAALFM_C110680CA	ORF	Tricalbin-family endoplasmic reticulum-plasma membrane tethering protein; required for transport of cell wall proteins; involved in stress responses, including sensitivity to caspofungin; Spider biofilm induced	TCB1	0.931331	0.259689	0.132873	1.26238	0.985929	1.93402	1.78439	0.276453	0.149637	0.13579	0.00225158	0.650652	0.999172	5.18087e-06	0.000474012	4.24415e-13	2.50409e-11	0.596215	0.882126	0.0624388
C1_10690W_A	orf19.2352	CAALFM_C110690WA	ORF	Ortholog(s) have triglyceride lipase activity, role in cellular lipid metabolic process and mitochondrion localization	orf19.2352	-0.148762	0.243079	0.417976	0.273408	0.40799	-0.118434	-0.158748	-0.134583	0.0403146	0.129549	0.765402	0.727434	0.834344	0.474109	0.268255	0.793563	0.708156	0.861905	0.97873	0.263003
C1_10700C_A	orf19.2351	CAALFM_C110700CA	ORF	Putative nitrilase; regulated by Gcn2p and Gcn4p; protein present in exponential and stationary growth phase yeast cultures	NIT3	0.295115	0.502307	-0.0185685	-1.44323	-2.20747	-1.65042	-1.89379	0.764238	0.243363	-0.0659784	0.436168	0.258065	0.999172	1.79156e-07	1.54392e-16	1.42866e-09	1.82854e-12	0.0286708	0.75913	0.594845
C1_10710C_A	orf19.2350	CAALFM_C110710CA	ORF	Protein similar to S. cerevisiae Yor378w; MFS family transporter; transposon mutation affects filamentous growth; null mutants are viable; fungal-specific (no human or murine homolog)	orf19.2350	-1.527	0.287503	0.0265363	1.08012	1.12585	-0.73438	-0.427682	-0.0457309	-0.306698	0.154831	0.0604514	0.872994	0.999172	0.159423	0.140756	0.368272	0.624078	0.982826	0.908376	0.522127
C1_10720C_A	orf19.2347	CAALFM_C110720CA	ORF	Alpha-1,2-mannosyltransferase; similar to S. cerevisiae Mnn2; role in cell wall integrity, temperature sensitivity; iron utilization in low iron; Tn mutation affects filamentous growth; filament induced; increased chitin exposes beta-glucan	MNN2	0.257456	0.633403	0.421543	0.979581	0.73235	0.603634	0.568262	0.247231	0.0353716	-0.272233	0.593977	0.216436	0.84894	0.00472886	0.0409283	0.104065	0.125739	0.723037	0.981402	0.000615871
C1_10730W_A	orf19.2346	CAALFM_C110730WA	ORF	Putative protein of unknown function, transcription is positively regulated by Tbf1p	orf19.2346	-0.530211	0.275855	0.278749	0.603159	-0.0158953	-0.202907	-0.824855	0.619054	0.621947	0.668592	0.0817605	0.573906	0.9152	0.025343	0.963683	0.52224	0.00140313	0.055789	0.0848999	9.05473e-11
C1_10740C_A	orf19.2344	CAALFM_C110740CA	ORF	Heat shock protein; transcript regulated by cAMP, osmotic stress, ciclopirox olamine, ketoconazole; repressed by Cyr1, Ras1; colony morphology-related regulated by Ssn6; stationary phase enriched; Hap43-induced; Spider biofilm induced	ASR1	-3.15396	0.814936	-0.0610717	3.36385	2.03692	-0.605048	-1.05597	1.32693	0.450924	1.23409	2.67833e-23	0.0643365	0.999172	1.44365e-26	3.56383e-10	0.0945891	0.00159549	0.000174485	0.507241	3.93112e-10
C1_10750C_A	orf19.2343.1	CAALFM_C110750CA	ORF	Putative vacuolar H+ ATPase subunit e of the V-ATPase V0 subcomplex; added to Assembly 21 based on comparative genome analysis	orf19.2343.1	-1.03664	0.0971114	-0.221655	0.998043	0.923314	-0.135706	0.108332	0.0747289	-0.244038	0.255551	2.6306e-06	0.86022	0.9404	3.30802e-06	1.76695e-05	0.62614	0.700182	0.888531	0.63242	0.0526315
C1_10760W_A	orf19.2343	CAALFM_C110760WA	ORF	ESCRT I protein sorting complex protein; involved in proteolytic activation of Rim101, which regulates pH response; ortholog of S. cerevisiae Stp22/Vps23	VPS23	0.142233	0.289008	0.104868	-0.415236	-0.552061	-0.562011	-0.514695	0.136824	-0.0473158	-0.131995	0.797257	0.699519	0.999172	0.302088	0.157506	0.157393	0.193296	0.872567	0.974594	0.497464
C1_10770W_A	orf19.2342	CAALFM_C110770WA	ORF	Putative membrane protein; transcript regulated by Mig1; Spider biofilm induced	SFT2	0.600547	-0.0251572	-0.44728	-0.439514	-0.547129	0.186189	0.500697	0.107614	-0.314508	0.731763	0.0734503	0.981686	0.637104	0.160666	0.0725691	0.610393	0.105501	0.875395	0.644049	7.35747e-05
C1_10780C_A	orf19.2341	CAALFM_C110780CA	ORF	Histidine triad nucleotide-binding protein; protein level decreases in stationary phase cultures	HNT1	-0.182269	0.667484	0.163359	0.253981	-0.115755	-0.595771	-0.461383	0.369737	-0.134388	0.175441	0.483836	0.00228904	0.977556	0.231885	0.622067	0.00207854	0.0195913	0.151748	0.819887	0.0889063
C1_10790W_A	orf19.2340	CAALFM_C110790WA	ORF	Putative microsomal ATPase; plasma membrane-localized; regulated by Gcn2 and Gcn4; induced by amino acid starvation (3-AT); macrophage/pseudohyphal-repressed; protein levels decrease in stationary phase yeast; Spider biofilm repressed	CDC48	0.226245	0.356853	0.370251	-0.728337	-0.725222	-0.858945	-0.869228	-0.00311524	0.0102831	-0.0421971	0.353703	0.20175	0.35396	8.00738e-05	8.35265e-05	2.15936e-06	1.40303e-06	0.993464	0.992938	0.525834
C1_10800C_A	orf19.2337	CAALFM_C110800CA	ORF	Cystine transporter; present in pathogenic yeasts (no human or murine homolog); Spider biofilm induced	ALP1	1.35726	-0.107908	-0.33451	0.583813	0.737249	2.04898	2.42902	-0.153436	-0.380038	0.6139	0.00300143	0.928538	0.979459	0.212189	0.104874	5.46567e-07	1.51999e-09	0.879398	0.730668	5.39226e-18
C1_10810W_A	orf19.2336	CAALFM_C110810WA	ORF	Pry family pathogenesis-related protein; predicted to be extracellular	orf19.2336	0	0.287254	-1.44195	0.291755	1.71381	0	7.06867	-1.42206	0	0.286562	0.209349	0.972205	NA	0.920552	0.504718	0.160039	0.00422013	NA	NA	NA
C1_10820C_A	orf19.2335	CAALFM_C110820CA	ORF	Putative aspartyl aminopeptidase; stationary phase enriched protein; mutation confers hypersensitivity to 5-fluorouracil (5-FU); Hog1-induced; planktonic growth-induced; rat catheter and Spider biofilm repressed	orf19.2335	0.307235	0.480812	0.342564	-0.30609	-0.326846	-0.479667	-0.362174	0.0207555	-0.117493	-0.528083	0.420346	0.284654	0.867306	0.347858	0.314558	0.129677	0.2651	0.981758	0.917596	4.93336e-08
C1_10830W_A	orf19.2334	CAALFM_C110830WA	ORF	Endoplasmic reticulum (ER) protein; ortholog of S. cerevisiae Big1; required for beta-1,6-glucan synthesis, filamentation, adhesion, and virulence; rat catheter biofilm repressed	BIG1	-0.953924	0.0337579	0.146738	0.62198	0.678488	-0.365702	-0.422174	-0.0565079	0.056472	-0.0921335	0.00218944	0.973777	0.999172	0.0415513	0.0246799	0.267926	0.18592	0.941358	0.961827	0.586949
C1_10840C_A	orf19.2333	CAALFM_C110840CA	ORF	Ortholog(s) have role in retrograde transport, endosome to Golgi and cytoplasm, late endosome localization	orf19.2333	0.89488	-0.160699	0.0109458	-0.797999	-0.544662	0.25758	0.339272	-0.253337	-0.0816921	0.0733192	0.0358066	0.866498	0.999172	0.0414238	0.185046	0.58422	0.447215	0.748438	0.956435	0.371863
C1_10860C_A	orf19.2331	CAALFM_C110860CA	ORF	Zinc finger and homeodomain transcriptional coactivator; role in cell wall integrity and in sensitivity to caspofungin; required for the normal transcriptional response to caspofungin; required for yeast cell adherence to silicone substrate	ADA2	-0.558156	0.112942	0.226153	-1.02257	-0.629804	-1.69367	-1.41411	-0.392768	-0.279556	-0.10238	0.268239	0.918366	0.999172	0.0131955	0.149817	1.51962e-05	0.000349012	0.595215	0.821956	0.47198
C1_10870W_A	orf19.2329.1	CAALFM_C110870WA	ORF	Ribosomal protein 17B; downregulated upon phagocytosis by murine macrophages; Hap43-induced; Spider biofilm repressed	RPS17B	0.320825	-0.361453	-0.0704815	-0.101216	0.552297	0.581062	0.943604	-0.653513	-0.362542	-0.443099	0.389612	0.470905	0.999172	0.772541	0.0661542	0.0538318	0.000827877	0.0712353	0.546787	4.0758e-11
C1_10880W_A	orf19.2330	CAALFM_C110880WA	ORF	Putative U3 snoRNA-associated protein; Hap43-induced; transposon mutation affects filamentous growth; repressed by prostaglandins	orf19.2330	0.0945905	0.0130711	-0.188923	-0.863438	-0.67093	-0.781919	-0.387417	-0.192509	-0.394503	-0.676412	0.890193	0.995864	0.999172	0.0523702	0.144317	0.0860404	0.441586	0.842659	0.710384	5.98927e-18
C1_10890C_A	orf19.2328	CAALFM_C110890CA	ORF	Ortholog of C. dubliniensis CD36 : Cd36_10220, C. parapsilosis CDC317 : CPAR2_210530, C. auris B8441 : B9J08_000256 and Candida tenuis NRRL Y-1498 : CANTEDRAFT_105553	orf19.2328	0.266073	0.0681198	-0.166607	-0.123807	-0.117791	0.0741459	0.314888	-0.00601569	-0.240742	-0.409693	0.507294	0.935112	0.999172	0.731054	0.754262	0.861085	0.354636	0.991893	0.766725	1.30651e-05
C1_10910C_A	orf19.2326	CAALFM_C110910CA	ORF	Ortholog(s) have SUMO ligase regulator activity, Y-form DNA binding, flap-structured DNA binding, four-way junction DNA binding activity	orf19.2326	-0.465222	-0.683216	-0.318528	-1.02682	-0.802722	-0.808822	-0.949416	-0.224094	0.140594	-0.208812	0.291166	0.184623	0.966282	0.00384559	0.0265702	0.0249548	0.0068734	0.76579	0.918302	0.0594277
C1_10920W_A	orf19.2325	CAALFM_C110920WA	ORF	Ortholog(s) have RNA polymerase III general transcription initiation factor activity and RNA polymerase III type 1 promoter sequence-specific DNA binding, more	orf19.2325	-0.0226916	0.0190635	-0.0305356	-1.10052	-1.58399	-1.14228	-1.57615	0.483468	0.433869	-0.80879	0.971518	0.99222	0.999172	0.00419676	1.94066e-05	0.00281252	1.75551e-05	0.436785	0.624983	3.52472e-06
C1_10930C_A	orf19.2324	CAALFM_C110930CA	ORF	Putative ubiquitin activating protein; Hap43-repressed; induced by prostaglandins; clade-associated gene expression	UBA4	0.371891	-0.0141723	0.0952016	-0.559416	-0.101656	-0.173353	0.175033	-0.45776	-0.348386	-0.578241	0.368486	0.993174	0.999172	0.0993163	0.805533	0.674609	0.665065	0.344001	0.643157	1.47175e-08
C1_10940C_A	orf19.2322.3	CAALFM_C110940CA	ORF	Protein involved in ER to Golgi transport; rat catheter and Spider biofilm repressed	ERP5	-0.109824	0.0753568	0.123821	1.01854	1.13205	0.833357	0.898408	-0.113515	-0.0650516	-0.0397411	0.747103	0.897029	0.999172	3.0364e-06	1.41288e-07	0.000160901	3.58611e-05	0.819047	0.941059	0.62178
C1_10950C_A	orf19.2320	CAALFM_C110950CA	ORF	Putative serine/threonine-protein kinase; possibly an essential gene, disruptants not obtained by UAU1 method	orf19.2320	0.660772	-1.14928	-0.250562	-1.43804	-0.492186	0.372007	0.419148	-0.945856	-0.0471403	-0.493941	0.301404	0.0924062	0.999172	0.00480644	0.395762	0.548584	0.487572	0.168797	0.982401	5.98608e-12
C1_10960W_A	orf19.2318.1	CAALFM_C110960WA	ORF	Ortholog(s) have inositol phosphoceramide synthase regulator activity, role in inositol phosphoceramide metabolic process and Golgi membrane, inositol phosphoceramide synthase complex localization	orf19.2318.1	0.172151	0.0286205	-0.129465	0.424924	0.76463	0.568454	1.06625	-0.339706	-0.497791	-0.154082	0.775696	0.987356	0.999172	0.343782	0.0683817	0.201482	0.00815604	0.654657	0.554666	0.183631
C1_10970W_A	orf19.2319	CAALFM_C110970WA	ORF	Putative nucleolar protein with a predicted role in pre-rRNA processing; Hap43-induced gene; repressed in core stress response	orf19.2319	0.713478	-0.444684	0.0764766	-1.11524	-0.616214	0.0429261	0.0207872	-0.499022	0.0221389	-1.17783	0.225367	0.639315	0.999172	0.0234856	0.244747	0.951267	0.975707	0.555945	0.993015	4.33949e-69
C1_10980W_A	orf19.2317	CAALFM_C110980WA	ORF	Protein of unknown function; induced by alpha pheromone in SpiderM medium	orf19.2317	-2.66398	1.09676	3.34849	5.23605	6.83808	1.47532	0.825615	-1.60204	0.649701	0.444384	0.000102598	0.0555388	3.97536e-15	5.25695e-18	4.83149e-31	0.00164966	0.10113	0.000511979	0.455063	0.525333
C1_10990C_A	orf19.2315	CAALFM_C110990CA	ORF	Transcription factor with bZIP motif involved in regulation of galactose catabolism genes; performs role analogous to Gal4p in S. cerevisiae; regulates carbon source-dependent stress response; regulates sphingolipid homeostasis	RTG3	-0.506017	0.127835	-0.000653935	-0.570642	-0.60804	-1.20449	-1.1134	0.0373984	-0.0910905	-0.224569	0.167494	0.870278	0.999474	0.0761666	0.0563339	4.80842e-05	0.000163681	0.965089	0.938544	0.0610456
C1_11000C_A	orf19.2314	CAALFM_C111000CA	ORF	Protein with a role in nucleolar integrity and processing of pre-rRNA; mutation confers hypersensitivity to 5-fluorocytosine (5-FC), 5-fluorouracil (5-FU), and tubercidin (7-deazaadenosine); Hap43-induced; Spider biofilm induced	orf19.2314	1.0483	-0.431785	-0.245923	-1.32167	-1.09112	0.158414	0.203104	-0.230552	-0.0446898	-0.38922	0.0464099	0.637896	0.999172	0.00451738	0.0215439	0.802972	0.732926	0.820673	0.982401	2.51411e-06
C1_11010C_A	orf19.2313	CAALFM_C111010CA	ORF	Putative ortholog of S. cerevisiae Pex32 a peroxisomal integral membrane protein with a role in negative regulation of peroxisome size; Hap43-repressed gene	orf19.2313	0.202395	0.064465	-0.132592	-1.53206	-2.20344	-1.39413	-1.86846	0.67138	0.474324	0.925425	0.801495	0.973736	0.999172	0.00395196	1.73875e-05	0.00954756	0.000301608	0.433268	0.72948	1.02749e-09
C1_11020W_A	orf19.2312	CAALFM_C111020WA	ORF	Protein similar to ferric reductase Fre10p; possibly an essential gene, disruptants not obtained by UAU1 method	orf19.2312	3.31677	8.55249	0	2.45604	-0.404051	0	-0.256737	2.86009	0	1.16103	0.0169794	1.32726e-06	0.107364	0.0341499	0.78201	0.167792	0.890561	0.0345601	0.481654	0.223935
C1_11030W_A	orf19.2311	CAALFM_C111030WA	ORF	Predicted ribosomal protein; genes encoding cytoplasmic ribosomal subunits, translation factors, and tRNA synthetases are downregulated upon phagocytosis by murine macrophage	RPL82	0.21419	-0.0923752	0.502752	-0.037005	0.562968	0.26956	0.274406	-0.599973	-0.00484558	-0.170701	0.618931	0.910198	0.568721	0.925322	0.0805039	0.462346	0.448338	0.139774	0.998481	0.0219965
C1_11040W_A	orf19.2310.1	CAALFM_C111040WA	ORF	Ribosomal protein L29; induced upon germ tube formation; colony morphology-related gene regulation by Ssn6; intron in 5'-UTR; Spider biofilm repressed	RPL29	-0.340845	-0.259568	-0.0152073	0.813216	1.46057	0.731939	1.13493	-0.647352	-0.402991	-0.025108	0.365798	0.656456	0.999172	0.0056116	1.39022e-07	0.0140059	5.64388e-05	0.0815635	0.480319	0.770021
C1_11050W_A	orf19.2310	CAALFM_C111050WA	ORF	Predicted single-stranded nucleic acid binding protein; flow model biofilm induced	orf19.2310	-0.55079	-0.282188	0.809998	-0.0499516	1.42032	-0.318554	0.0595349	-1.47027	-0.378089	-0.581707	0.384308	0.799516	0.498493	0.938092	0.00311107	0.594286	0.924816	0.00602517	0.773631	0.0134656
C1_11060C_A	orf19.2309.2	CAALFM_C111060CA	ORF	Putative 60S ribosomal protein L2; Hap43-induced gene; repressed in infected rabbit kidney in SC5314, but not NGY152, strain background; Spider biofilm repressed	RPL2	0.371488	-0.361752	0.073422	0.238856	0.814988	0.972096	1.11305	-0.576131	-0.140957	-0.421735	0.235055	0.391063	0.999172	0.406992	0.0011768	8.57429e-05	4.35628e-06	0.0728543	0.872988	4.75921e-09
C1_11070W_A	orf19.2309	CAALFM_C111070WA	ORF	Protein involved in maturation of mitochondrial RNA with a predicted 5'-to-3' exoribonuclease activity; member of the PD-(D/E)XK superfamily; ortholog of S. cerevisiae Pet127; Hap43-induced; rat catheter and Spider biofilm induced	PET127	0.556027	0.0879984	0.494791	-1.26371	-1.0438	-0.795685	-0.98256	-0.219918	0.186875	-0.423783	0.322109	0.946779	0.891296	0.00438596	0.0209706	0.0924139	0.0311912	0.820673	0.910935	2.29897e-07
C1_11080W_A	orf19.2308	CAALFM_C111080WA	ORF	Putative 6-phosphofructo-2-kinase; catalyzes synthesis of fructose-2,6-bisphosphate; Hap43-repressed; flow model, rat catheter and Spider biofilm induced	orf19.2308	-0.710114	-0.241337	-0.383956	-1.20404	-1.041	-1.67282	-1.36715	-0.163044	-0.305664	-0.847072	0.0415652	0.704474	0.840718	6.41728e-05	0.000613591	8.86191e-09	3.17275e-06	0.810322	0.683157	8.34713e-30
C1_11090C_A	orf19.2307	CAALFM_C111090CA	ORF	Ortholog(s) have role in co-transcriptional mRNA 3'-end processing, cleavage and polyadenylation pathway, mRNA processing and chromatin, mRNA cleavage and polyadenylation specificity factor complex, nucleolus, nucleus localization	orf19.2307	0.109261	-0.226457	-0.0956567	-0.670633	-0.57374	-0.334915	-0.368822	-0.0968927	0.0339072	-0.35616	0.76858	0.647428	0.999172	0.00741527	0.0240698	0.227242	0.1717	0.867743	0.97251	0.000349246
C1_11100W_A	orf19.2306	CAALFM_C111100WA	ORF	Ortholog(s) have acireductone dioxygenase (Ni2+-requiring) activity and role in L-methionine salvage from methylthioadenosine	orf19.2306	0.462975	0.910825	0.303183	0.646787	0.310406	0.198937	0.470199	0.33638	-0.271262	0.648717	0.118554	0.000981442	0.849244	0.0105316	0.261738	0.513204	0.0742652	0.381592	0.643938	4.36457e-06
C1_11110C_A	orf19.2305	CAALFM_C111110CA	ORF	Ortholog(s) have tubulin binding activity, role in tubulin complex assembly and cytoplasm, prefoldin complex localization	orf19.2305	0.0747357	-0.254167	-0.00264396	-0.818941	-0.334302	-0.490038	-0.256922	-0.484639	-0.233116	-0.381055	0.897976	0.744395	0.999443	0.0298196	0.426303	0.231713	0.564659	0.39777	0.837961	0.023693
C1_11120C_A	orf19.2304	CAALFM_C111120CA	ORF	Protein similar to S. cerevisiae Gvp36p; transposon mutation affects filamentous growth	orf19.2304	0.202857	0.472706	-0.0825488	1.18442	0.81759	0.914574	1.103	0.366833	-0.188422	0.358859	0.558965	0.200771	0.999172	9.52591e-07	0.0010035	0.000205921	4.2055e-06	0.329602	0.798163	1.90849e-06
C1_11130W_A	orf19.2303	CAALFM_C111130WA	ORF	Protein lacking an ortholog in S. cerevisiae; transposon mutation affects filamentous growth; fluconazole-downregulated	FGR16	-0.500439	-1.11519	-1.30562	1.22087	0.504845	1.83562	1.31002	0.716026	0.525597	-0.474931	0.615779	0.305179	0.403458	0.103189	0.548743	0.00952137	0.074873	0.562213	0.795337	0.0201254
C1_11140W_A	orf19.2302	CAALFM_C111140WA	ORF	Ortholog(s) have calcium-release channel activity, enzyme regulator activity	orf19.2302	-0.218379	-0.189465	-0.0121579	0.773724	0.675615	0.74481	0.469394	0.0981089	0.275416	0.414458	0.51914	0.709261	0.999172	0.00179942	0.00707631	0.00259265	0.0711504	0.864872	0.627557	0.000154632
[truncated: 4,934 more rows]

## Sheet: Gene Counts for DE Comparisons
Core Category	Comparison Category	Number of Genes in Core Category	Number of Shared Genes	Percent of Core Category	Number of Genes in Comparison Category	Percent of Secondary Category	UNDER Represented / Prop at most	OVER Represented / Prop at least
[truncated: 34 more rows]

[truncated: 5 more sheets: Gene Lists Macrophage ENR, Gene Lists Cell Type ENR, Norm Read Counts, Alternative Thresholds, Differential Expression]
