# Supplementary material for: Response of Candida albicans white and opaque cells to phagocytosis by macrophages suggests that opaque cells are “pre-adapted”
Source: mSphere. 2025 Dec 18;11(1):e00690-25. doi: 10.1128/msphere.00690-25 (PMC12838362; doi:10.1128/msphere.00690-25)
Supplement: File S3 — Oligonucleotides, plasmids, and strains used in this study. [file msphere.00690-25-s0003.xlsx]

## Sheet: Caption
File S3: An MS Excel file with the list of oligonucleotides, plasmids, and strains used in this study.

## Sheet: Guide
Tab	Notes
Oligonucleotides	A list of the oligonucleotides used for plasmid and strain creation in this study
Plasmids	A list of plasmids used in this study
Strains	A list of strains used in this study

## Sheet: Oligonucleotides
General Task	Name	Description	Sequence
pHG2 Generation	oHG1_CA 3neut5l-F	3'homology of Ca neut5L	atcgacGCGGCCGCaacaagtggtattcaagcac
pHG2 Generation	oHG2_CA 3neut5l-R	3'homology of Ca neut5L	aaccttGACGTCtataacccactgaattctacatcg
pHG2 Generation	oHG3_CA 5neut5l-F	5'homology of Ca neut5L	aacctaGCATGCaattgtagtaagaatgacaagtatcag
pHG2 Generation	oHG4_CA 5neut5l-R	5'homology of Ca neut5L	TAGAAGAGACtaggaaggacgatgaaggag
pHG2 Generation	oHG6_CApENO1-F	Ca pENO1 fwd primer	gtccttcctaGTCTCTTCTAGTTTCTTAGTGGTG
pHG2 Generation	oHG7_CApENO1 (GFP) F	GFP fwd primer - overlap with pENO1	TATTACAACAatgtctaaaggtgaagaattattcactg
pHG2 Generation	oHG8_CApENO1 (GFP) R	Ca pENO1 rev primer - overlap with GFP	ctttagacatTGTTGTAATATTCCTGAATTATCAATTG
pHG2 Generation	oHG9_CAtADH1-R	Ca tADH1 rev primer	actgacVCTCGAGBACCCAGAAAGCATTCATCG
MTL Conversion Colony PCR	RRO16	"a" locus check Oligo 1	acatgtggtcgcccaactcc
MTL Conversion Colony PCR	RRO17	"a" locus check Oligo 2	gtggtcaatggagctgatac
MTL Conversion Colony PCR	RRO22	"alpha" locus check Oligo 1	gaagatgactcaggtcatgc
MTL Conversion Colony PCR	RRO23	"alpha" locus check Oligo 2	ccttcaattgcatcgtaagtacc
NEUT5L Locus GFP Colony PCR	oHG36	Upstream Flank Oligo 1	cttctatgaaaaggttgaatccg
NEUT5L Locus GFP Colony PCR	oHG37	Upstream Flank Oligo 2	CATGTGATTTGAGCTATGCG
NEUT5L Locus GFP Colony PCR	oHG39	Downstream Flank Oligo 1	caatcaaaggtggtcctgc
NEUT5L Locus GFP Colony PCR	oHG40	Downstream Flank Oligo 2	cacgtttacttaattcttctcttc

## Sheet: Plasmids
Name	Description	Source
pMBL743	pMBL745 parent backone	Lohse et al. 2023
pSFS2a	SAT1 cassette source	Reuss et al. 2004
pMBL745	Recyclable SAT1, MTL locus KO plasmid	This study
pMBL187	pHG1 parent backbone, GFP-containing SAT1 flipper cassette	Takagi et al. 2019
pHG1	pHG2 parent backbone	This study
pHG2	Recyclable SAT1, NEUT5L Locus constitutively expressed GFP	This study

## Sheet: Strains
Formal Name	Shorthand Name	Cell Type	Description	Parent Strain	Source
MLY1736	WT white - SAT1	white	SC5314 a/del dMTLalpha:SAT1-FLP	SC5314	This Study
MLY1740	WT white	white	SC5314 a/del dMTLalpha:FRT	MLY1736	This Study
MLY1766	WT opaque	opaque	SC5314 a/del dMTLalpha:FRT	MLY1740	This Study
MLY2069	White GFP - SAT1	white	SC5314 a/del dMTLalpha:FRT NEUT5L:pENO1-GFP-SAT1-FLP	MLY1740	This Study
MLY2072	White GFP	white	SC5314 a/del dMTLalpha:FRT NEUT5L:pENO1-GFP-FRT	MLY2069	This Study
MLY2075	Opaque GFP	opaque	SC5314 a/del dMTLalpha:FRT NEUT5L:pENO1-GFP-FRT	MLY2072	This Study
