# Supplementary material for: Response of Candida albicans white and opaque cells to phagocytosis by macrophages suggests that opaque cells are “pre-adapted”
Source: mSphere. 2025 Dec 18;11(1):e00690-25. doi: 10.1128/msphere.00690-25 (PMC12838362; doi:10.1128/msphere.00690-25)
Supplement: File S4 — KEGG pathway analysis built using the subset of 5,998 C. albicans genes with a valid KEGG identity that were associated with each of 121 KEGG pathways. [file msphere.00690-25-s0004.xlsx]

## Sheet: Caption
File S4: A custom MS Excel file for KEGG Pathway analysis built using the subset of 5998 C. albicans genes with a valid KEGG identity that were associated with each of 121 KEGG Pathways. This file also contains instructions as well as a guide for converting different C. albicans gene naming schemes into ones compatible with this file.

## Sheet: Notes
Tab	Notes
Instructions	Instructions on How to Use This File. READ FIRST
Gene Name Conversions	Guide to different C. albicans gene naming formats (gene name, orf19 number, C#_#####_A) and their equivalent KEGG format identification
Understanding the Output	Explanation of the Output, How to Adjust Settings
List Goes Here	The Tab where you will add your KEGG Gene Name Format List to Column A. ONLY MAKE CHANGES TO COLUMN A OF THIS TAB. Making changes to other columns will probably render this file non-functional.
Output Settings	Tab to adjust settings (e.g. alpha, gene number thresholds) for the Output Tab
Output Is Here	Where The Output Is (once a Gene List Has been added to the "List Goes Here" Tab. You will copy results from this tab but DO NOT MAKE EDITS TO THIS TAB. Making changes to this tab will probably render this file non-functional.
Pathways - DO NOT EDIT	DO NOT EDIT THIS TAB! This tab contains the lists of C. albicans genes associated with 123 different KEGG Pathways as downloaded from the KEGG website on January 13, 2023 (Candida albicans SC5314, Organism T00189, https://www.genome.jp/kegg-bin/show_organism?org=T00189)
Pathway Lookup - DO NOT EDIT	DO NOT EDIT THIS TAB! This tab contains a modification of the ""Pathways" tab that is used for the vlookup function that powers the "List Goes Here" and "Output" Tabs. Making changes to this tab will probably render this file non-functional.

## Sheet: INSTRUCTIONS
Instructions For Using This File
1	DO NOT MODIFY THE "PATHWAYS" or "PATHWAY LOOKUP" tabs. ONLY MAKE CHANGES TO COLUMN A of the "GENE LIST GOES HERE" TABS
2	Make sure you gene list is in the KEGG Gene format (eg CAALFM_C100020CA). If your list is not in this format, this file will NOT work
3	This file will currently work for gene lists of up to 1456 genes (based on the number of cells vlookup formulas in the "GENE LIST GOES HERE" tab are set to)
4	Make sure that column A of "LIST GOES HERE" tab is EMPTY. If it is not, your run the risk of have having genes other than your desired included in the analysis (basically, if the previous search had more genes than your current search, if you don’t clear this column then all the genes not replaced by your new search are still included).
5	Adjust settings in the "Output Settings" tab if you want to change them from the default settings. See "Output Settings" tab for details of what the settings are/do
6	Your Output will automatically be generated in the "Output Here" Tab. We strongly recommend making copies of your output in tab (e.g. to a new Excel File) as by default the output will be erased when you analyze your next list. When copying, make sure to paste values so that the formulas in this sheet are not still present (and thus dependent on the active analysis)

## Sheet: Gene Name Conversions
CGD format, A	CGD format, B	CGD format, General	orf19 Format	Gene Name (or orf19 if no name)	KEGG Format 1 (with A)	KEGG Format 2 (without A)
C3_06470W_A	C3_06470W_B	C3_06470W	orf19.7436	AAF1	CAALFM_C306470WA	CAALFM_C306470W
C2_06970W_A	C2_06970W_B	C2_06970W	orf19.2251	AAH1	CAALFM_C206970WA	CAALFM_C206970W
C3_03990C_A	C3_03990C_B	C3_03990C	orf19.2810	AAP1	CAALFM_C303990CA	CAALFM_C303990C
C2_05250C_A	C2_05250C_B	C2_05250C	orf19.3554	AAT1	CAALFM_C205250CA	CAALFM_C205250C
CR_07620W_A	CR_07620W_B	CR_07620W	orf19.6287	AAT21	CAALFM_CR07620WA	CAALFM_CR07620W
C4_01200C_A	C4_01200C_B	C4_01200C	orf19.4669	AAT22	CAALFM_C401200CA	CAALFM_C401200C
C1_01450W_A	C1_01450W_B	C1_01450W	orf19.3331	ABC1	CAALFM_C101450WA	CAALFM_C101450W
C3_07710W_A	C3_07710W_B	C3_07710W	orf19.6716	ABD1	CAALFM_C307710WA	CAALFM_C307710W
C2_09390W_A	C2_09390W_B	C2_09390W	orf19.1597	ABG1	CAALFM_C209390WA	CAALFM_C209390W
C4_02940W_A	C4_02940W_B	C4_02940W	orf19.2699	ABP1	CAALFM_C402940WA	CAALFM_C402940W
C1_02190W_A	C1_02190W_B	C1_02190W	orf19.3676	ABP140	CAALFM_C102190WA	CAALFM_C102190W
C2_04970W_A	C2_04970W_B	C2_04970W	orf19.3529	ABP2	CAALFM_C204970WA	CAALFM_C204970W
C4_05290W_A	C4_05290W_B	C4_05290W	orf19.1291	ABZ1	CAALFM_C405290WA	CAALFM_C405290W
C7_00750W_A	C7_00750W_B	C7_00750W	orf19.7043.1	ACB1	CAALFM_C700750WA	CAALFM_C700750W
CR_00640W_A	CR_00640W_B	CR_00640W	orf19.7466	ACC1	CAALFM_CR00640WA	CAALFM_CR00640W
CR_07440W_A	CR_07440W_B	CR_07440W	orf19.6124	ACE2	CAALFM_CR07440WA	CAALFM_CR07440W
C6_01690W_A	C6_01690W_B	C6_01690W	orf19.3417	ACF2	CAALFM_C601690WA	CAALFM_C601690W
C5_02000C_A	C5_02000C_B	C5_02000C	orf19.3171	ACH1	CAALFM_C502000CA	CAALFM_C502000C
CR_08210C_A	CR_08210C_B	CR_08210C	orf19.6385	ACO1	CAALFM_CR08210CA	CAALFM_CR08210C
CR_05790C_A	CR_05790C_B	CR_05790C	orf19.6632	ACO2	CAALFM_CR05790CA	CAALFM_CR05790C
C1_06060C_A	C1_06060C_B	C1_06060C	orf19.2439	ACP1	CAALFM_C106060CA	CAALFM_C106060C
C2_04030C_A	C2_04030C_B	C2_04030C	orf19.819	ACP12	CAALFM_C204030CA	CAALFM_C204030C
C2_10350C_A	C2_10350C_B	C2_10350C	orf19.1743	ACS1	CAALFM_C210350CA	CAALFM_C210350C
C1_04290C_A	C1_04290C_B	C1_04290C	orf19.1064	ACS2	CAALFM_C104290CA	CAALFM_C104290C
C1_13700W_A	C1_13700W_B	C1_13700W	orf19.5007	ACT1	CAALFM_C113700WA	CAALFM_C113700W
CR_01640C_A	CR_01640C_B	CR_01640C	orf19.2553	ACU1	CAALFM_CR01640CA	CAALFM_CR01640C
C1_10860C_A	C1_10860C_B	C1_10860C	orf19.2331	ADA2	CAALFM_C110860CA	CAALFM_C110860C
C2_03520C_A	C2_03520C_B	C2_03520C	orf19.868	ADAEC	CAALFM_C203520CA	CAALFM_C203520C
CR_00510C_A	CR_00510C_B	CR_00510C	orf19.7484	ADE1	CAALFM_CR00510CA	CAALFM_CR00510C
C1_09640W_A	C1_09640W_B	C1_09640W	orf19.4827	ADE12	CAALFM_C109640WA	CAALFM_C109640W
CR_06150C_A	CR_06150C_B	CR_06150C	orf19.3870	ADE13	CAALFM_CR06150CA	CAALFM_CR06150C
CR_04090C_A	CR_04090C_B	CR_04090C	orf19.492	ADE17	CAALFM_CR04090CA	CAALFM_CR04090C
C3_04520C_A	C3_04520C_B	C3_04520C	orf19.5906	ADE2	CAALFM_C304520CA	CAALFM_C304520C
C1_07710C_A	C1_07710C_B	C1_07710C	orf19.1233	ADE4	CAALFM_C107710CA	CAALFM_C107710C
C1_07890C_A	C1_07890C_B	C1_07890C	orf19.5061	ADE5,7	CAALFM_C107890CA	CAALFM_C107890C
CR_04740C_A	CR_04740C_B	CR_04740C	orf19.6317	ADE6	CAALFM_CR04740CA	CAALFM_CR04740C
C2_03090C_A	C2_03090C_B	C2_03090C	orf19.5789	ADE8	CAALFM_C203090CA	CAALFM_C203090C
C5_05050W_A	C5_05050W_B	C5_05050W	orf19.3997	ADH1	CAALFM_C505050WA	CAALFM_C505050W
C1_08330C_A	C1_08330C_B	C1_08330C	orf19.5113	ADH2	CAALFM_C108330CA	CAALFM_C108330C
C2_04470W_A	C2_04470W_B	C2_04470W	orf19.4505	ADH3	CAALFM_C204470WA	CAALFM_C204470W
C3_02800W_A	C3_02800W_B	C3_02800W	orf19.271	ADH4	CAALFM_C302800WA	CAALFM_C302800W
CR_02070C_A	CR_02070C_B	CR_02070C	orf19.2608	ADH5	CAALFM_CR02070CA	CAALFM_CR02070C
C6_01910W_A	C6_01910W_B	C6_01910W	orf19.3391	ADK1	CAALFM_C601910WA	CAALFM_C601910W
C6_03080C_A	C6_03080C_B	C6_03080C	orf19.5591	ADO1	CAALFM_C603080CA	CAALFM_C603080C
CR_05950C_A	CR_05950C_B	CR_05950C	orf19.459	ADP1	CAALFM_CR05950CA	CAALFM_CR05950C
C4_02500C_A	C4_02500C_B	C4_02500C	orf19.2752	ADR1	CAALFM_C402500CA	CAALFM_C402500C
C6_01000C_A	C6_01000C_B	C6_01000C	orf19.102	AEP1	CAALFM_C601000CA	CAALFM_C601000C
C1_08850C_A	C1_08850C_B	C1_08850C	orf19.4743	AFG1	CAALFM_C108850CA	CAALFM_C108850C
C3_01760W_A	C3_01760W_B	C3_01760W	orf19.1669	AFG3	CAALFM_C301760WA	CAALFM_C301760W
C2_07170C_A	C2_07170C_B	C2_07170C	orf19.2272	AFT2	CAALFM_C207170CA	CAALFM_C207170C
C5_00540C_A	C5_00540C_B	C5_00540C	orf19.935	AGA1	CAALFM_C500540CA	CAALFM_C500540C
C1_13400C_A	C1_13400C_B	C1_13400C	orf19.4966	AGC1	CAALFM_C113400CA	CAALFM_C113400C
C1_03480C_A	C1_03480C_B	C1_03480C	orf19.3050	AGE1	CAALFM_C103480CA	CAALFM_C103480C
C2_09580W_A	C2_09580W_B	C2_09580W	orf19.1396	AGE2	CAALFM_C209580WA	CAALFM_C209580W
C1_02260C_A	C1_02260C_B	C1_02260C	orf19.3683	AGE3	CAALFM_C102260CA	CAALFM_C102260C
C1_13760W_A	C1_13760W_B	C1_13760W	orf19.5013	AGM1	CAALFM_C113760WA	CAALFM_C113760W
C4_06340W_A	C4_06340W_B	C4_06340W	orf19.2903	AGO1	CAALFM_C406340WA	CAALFM_C406340W
C4_01100C_A	C4_01100C_B	C4_01100C	orf19.4679	AGP2	CAALFM_C401100CA	CAALFM_C401100C
C4_04840C_A	C4_04840C_B	C4_04840C	orf19.3795	AGP3	CAALFM_C404840CA	CAALFM_C404840C
C3_04200W_A	C3_04200W_B	C3_04200W	orf19.5862	AGT1	CAALFM_C304200WA	CAALFM_C304200W
CR_10270C_A	CR_10270C_B	CR_10270C	orf19.7602	AHA1	CAALFM_CR10270CA	CAALFM_CR10270C
C4_02410C_A	C4_02410C_B	C4_02410C	orf19.2762	AHP1	CAALFM_C402410CA	CAALFM_C402410C
C7_02390W_A	C7_02390W_B	C7_02390W	orf19.6470	AHP2	CAALFM_C702390WA	CAALFM_C702390W
C3_06000W_A	C3_06000W_B	C3_06000W	orf19.7381	AHR1	CAALFM_C306000WA	CAALFM_C306000W
C4_03350C_A	C4_03350C_B	C4_03350C	orf19.3362	AIF1	CAALFM_C403350CA	CAALFM_C403350C
C3_03040W_A	C3_03040W_B	C3_03040W	orf19.300	AIP2	CAALFM_C303040WA	CAALFM_C303040W
C6_00910C_A	C6_00910C_B	C6_00910C	orf19.92	AIP5	CAALFM_C600910CA	CAALFM_C600910C
C2_10750C_A	C2_10750C_B	C2_10750C	orf19.5357	AKL1	CAALFM_C210750CA	CAALFM_C210750C
C1_13220C_A	C1_13220C_B	C1_13220C	orf19.4950	AKR1	CAALFM_C113220CA	CAALFM_C113220C
C6_03720W_A	C6_03720W_B	C6_03720W	orf19.5746	ALA1	CAALFM_C603720WA	CAALFM_C603720W
C2_02970C_A	C2_02970C_B	C2_02970C	orf19.5806	ALD5	CAALFM_C202970CA	CAALFM_C202970C
C4_05130C_A	C4_05130C_B	C4_05130C	orf19.742	ALD6	CAALFM_C405130CA	CAALFM_C405130C
C4_06000W_A	C4_06000W_B	C4_06000W	orf19.4410	ALG1	CAALFM_C406000WA	CAALFM_C406000W
C6_02270C_A	C6_02270C_B	C6_02270C	orf19.3468	ALG11	CAALFM_C602270CA	CAALFM_C602270C
C6_04030W_A	C6_04030W_B	C6_04030W	orf19.1221	ALG2	CAALFM_C604030WA	CAALFM_C604030W
CR_02790C_A	CR_02790C_B	CR_02790C	orf19.2837	ALG5	CAALFM_CR02790CA	CAALFM_CR02790C
CR_06900C_A	CR_06900C_B	CR_06900C	orf19.1843	ALG6	CAALFM_CR06900CA	CAALFM_CR06900C
C2_07940C_A	C2_07940C_B	C2_07940C	orf19.2187	ALG7	CAALFM_C207940CA	CAALFM_C207940C
C3_01880W_A	C3_01880W_B	C3_01880W	orf19.1659	ALG8	CAALFM_C301880WA	CAALFM_C301880W
C1_07250C_A	C1_07250C_B	C1_07250C	orf19.4442	ALG9	CAALFM_C107250CA	CAALFM_C107250C
C3_01410C_A	C3_01410C_B	C3_01410C	orf19.1710	ALI1	CAALFM_C301410CA	CAALFM_C301410C
CR_00210W_A	CR_00210W_B	CR_00210W	orf19.7513	ALK2	CAALFM_CR00210WA	CAALFM_CR00210W
C7_01540W_A	C7_01540W_B	C7_01540W	orf19.6574	ALK6	CAALFM_C701540WA	CAALFM_C701540W
CR_07130C_A	CR_07130C_B	CR_07130C	orf19.10	ALK8	CAALFM_CR07130CA	CAALFM_CR07130C
CR_09790W_A	CR_09790W_B	CR_09790W	orf19.7551	ALO1	CAALFM_CR09790WA	CAALFM_CR09790W
C1_10800C_A	C1_10800C_B	C1_10800C	orf19.2337	ALP1	CAALFM_C110800CA	CAALFM_C110800C
C3_02370C_A	C3_02370C_B	C3_02370C	orf19.1607	ALR1	CAALFM_C302370CA	CAALFM_C302370C
C6_03700W_A	C6_03700W_B	C6_03700W	orf19.5741	ALS1	CAALFM_C603700WA	CAALFM_C603700W
C6_04380W_A	C6_04380W_B	C6_04380W	orf19.1097	ALS2	CAALFM_C604380WA	CAALFM_C604380W
CR_07070C_A	CR_07070C_B	CR_07070C	orf19.1816	ALS3	CAALFM_CR07070CA	CAALFM_CR07070C
C6_04130C_A	C6_04130C_B	C6_04130C	orf19.4555	ALS4	CAALFM_C604130CA	CAALFM_C604130C
C6_03690W_A	C6_03690W_B	C6_03690W	orf19.5736	ALS5	CAALFM_C603690WA	CAALFM_C603690W
C3_06190C_A	C3_06190C_B	C3_06190C	orf19.7414	ALS6	CAALFM_C306190CA	CAALFM_C306190C
C3_06320W_A	C3_06320W_B	C3_06320W	orf19.7400	ALS7	CAALFM_C306320WA	CAALFM_C306320W
C6_03710W_A	C6_03710W_B	C6_03710W	orf19.5742	ALS9	CAALFM_C603710WA	CAALFM_C603710W
C3_03480C_A	C3_03480C_B	C3_03480C	orf19.346	ALT1	CAALFM_C303480CA	CAALFM_C303480C
C2_01950C_A	C2_01950C_B	C2_01950C	orf19.1507	AMN1	CAALFM_C201950CA	CAALFM_C201950C
C2_03120W_A	C2_03120W_B	C2_03120W	orf19.5784	AMO1	CAALFM_C203120WA	CAALFM_C203120W
C2_06700W_A	C2_06700W_B	C2_06700W	orf19.3152	AMO2	CAALFM_C206700WA	CAALFM_C206700W
C4_02360W_A	C4_02360W_B	C4_02360W	orf19.2768	AMS1	CAALFM_C402360WA	CAALFM_C402360W
C6_01610W_A	C6_01610W_B	C6_01610W	orf19.3426	ANB1	CAALFM_C601610WA	CAALFM_C601610W
C2_08570W_A	C2_08570W_B	C2_08570W	orf19.3622	ANP1	CAALFM_C208570WA	CAALFM_C208570W
C1_06570W_A	C1_06570W_B	C1_06570W	orf19.6254	ANT1	CAALFM_C106570WA	CAALFM_C106570W
C1_09160W_A	C1_09160W_B	C1_09160W	orf19.4774	AOX1	CAALFM_C109160WA	CAALFM_C109160W
C1_09150W_A	C1_09150W_B	C1_09150W	orf19.4773	AOX2	CAALFM_C109150WA	CAALFM_C109150W
C6_03410C_A	C6_03410C_B	C6_03410C	orf19.5630	APA2	CAALFM_C603410CA	CAALFM_C603410C
C1_00600W_A	C1_00600W_B	C1_00600W	orf19.6046	APC1	CAALFM_C100600WA	CAALFM_C100600W
C1_04400C_A	C1_04400C_B	C1_04400C	orf19.5197	APE2	CAALFM_C104400CA	CAALFM_C104400C
C2_08800C_A	C2_08800C_B	C2_08800C	orf19.3591	APE3	CAALFM_C208800CA	CAALFM_C208800C
CR_06730W_A	CR_06730W_B	CR_06730W	orf19.707	APG7	CAALFM_CR06730WA	CAALFM_CR06730W
C1_14040W_A	C1_14040W_B	C1_14040W	orf19.7212	APL1	CAALFM_C114040WA	CAALFM_C114040W
C3_02430W_A	C3_02430W_B	C3_02430W	orf19.231	APL2	CAALFM_C302430WA	CAALFM_C302430W
CR_02870W_A	CR_02870W_B	CR_02870W	orf19.2844	APL4	CAALFM_CR02870WA	CAALFM_CR02870W
C3_02590W_A	C3_02590W_B	C3_02590W	orf19.248	APL5	CAALFM_C302590WA	CAALFM_C302590W
C5_05400W_A	C5_05400W_B	C5_05400W	orf19.4036	APM1	CAALFM_C505400WA	CAALFM_C505400W
C2_07880W_A	C2_07880W_B	C2_07880W	orf19.2194	APM4	CAALFM_C207880WA	CAALFM_C207880W
C3_06430W_A	C3_06430W_B	C3_06430W	orf19.7428	APN1	CAALFM_C306430WA	CAALFM_C306430W
C1_10650W_A	C1_10650W_B	C1_10650W	orf19.1836	APN2	CAALFM_C110650WA	CAALFM_C110650W
C2_07400C_A	C2_07400C_B	C2_07400C	orf19.1891	APR1	CAALFM_C207400CA	CAALFM_C207400C
C1_08480C_A	C1_08480C_B	C1_08480C	orf19.393	APS3	CAALFM_C108480CA	CAALFM_C108480C
C2_01430W_A	C2_01430W_B	C2_01430W	orf19.1448	APT1	CAALFM_C201430WA	CAALFM_C201430W
CR_02920C_A	CR_02920C_B	CR_02920C	orf19.2849	AQY1	CAALFM_CR02920CA	CAALFM_CR02920C
C2_08130W_A	C2_08130W_B	C2_08130W	orf19.2172	ARA1	CAALFM_C208130WA	CAALFM_C208130W
CR_03060W_A	CR_03060W_B	CR_03060W	orf19.2422	ARC1	CAALFM_CR03060WA	CAALFM_CR03060W
CR_07210W_A	CR_07210W_B	CR_07210W	orf19.6151	ARC15	CAALFM_CR07210WA	CAALFM_CR07210W
C6_01140C_A	C6_01140C_B	C6_01140C	orf19.121	ARC18	CAALFM_C601140CA	CAALFM_C601140C
CR_01040C_A	CR_01040C_B	CR_01040C	orf19.3251	ARC19	CAALFM_CR01040CA	CAALFM_CR01040C
C1_06080C_A	C1_06080C_B	C1_06080C	orf19.2437	ARC35	CAALFM_C106080CA	CAALFM_C106080C
CR_06180W_A	CR_06180W_B	CR_06180W	orf19.3873	ARC40	CAALFM_CR06180WA	CAALFM_CR06180W
C6_00150W_A	C6_00150W_B	C6_00150W	orf19.6322	ARD	CAALFM_C600150WA	CAALFM_C600150W
C2_06940C_A	C2_06940C_B	C2_06940C	orf19.2248	ARE2	CAALFM_C206940CA	CAALFM_C206940C
CR_08700C_A	CR_08700C_B	CR_08700C	orf19.6447	ARF1	CAALFM_CR08700CA	CAALFM_CR08700C
C3_04950W_A	C3_04950W_B	C3_04950W	orf19.5964	ARF2	CAALFM_C304950WA	CAALFM_C304950W
C3_01470W_A	C3_01470W_B	C3_01470W	orf19.1702	ARF3	CAALFM_C301470WA	CAALFM_C301470W
CR_00620C_A	CR_00620C_B	CR_00620C	orf19.7469	ARG1	CAALFM_CR00620CA	CAALFM_CR00620C
C3_04660C_A	C3_04660C_B	C3_04660C	orf19.5926	ARG11	CAALFM_C304660CA	CAALFM_C304660C
C1_05020C_A	C1_05020C_B	C1_05020C	orf19.56	ARG2	CAALFM_C105020CA	CAALFM_C105020C
C6_03230W_A	C6_03230W_B	C6_03230W	orf19.5610	ARG3	CAALFM_C603230WA	CAALFM_C603230W
C7_03570W_A	C7_03570W_B	C7_03570W	orf19.6689	ARG4	CAALFM_C703570WA	CAALFM_C703570W
C1_09290C_A	C1_09290C_B	C1_09290C	orf19.4788	ARG5,6	CAALFM_C109290CA	CAALFM_C109290C
C4_05070C_A	C4_05070C_B	C4_05070C	orf19.3770	ARG8	CAALFM_C405070CA	CAALFM_C405070C
C1_09090C_A	C1_09090C_B	C1_09090C	orf19.4766	ARG81	CAALFM_C109090CA	CAALFM_C109090C
C4_02530W_A	C4_02530W_B	C4_02530W	orf19.2748	ARG83	CAALFM_C402530WA	CAALFM_C402530W
C2_04880C_A	C2_04880C_B	C2_04880C	orf19.3521	ARH2	CAALFM_C204880CA	CAALFM_C204880C
C4_01890C_A	C4_01890C_B	C4_01890C	orf19.4603	ARL1	CAALFM_C401890CA	CAALFM_C401890C
C1_11190W_A	C1_11190W_B	C1_11190W	orf19.2297	ARL3	CAALFM_C111190WA	CAALFM_C111190W
C4_00890W_A	C4_00890W_B	C4_00890W	orf19.4704	ARO1	CAALFM_C400890WA	CAALFM_C400890W
CR_06860C_A	CR_06860C_B	CR_06860C	orf19.1847	ARO10	CAALFM_CR06860CA	CAALFM_CR06860C
CR_07710W_A	CR_07710W_B	CR_07710W	orf19.1986	ARO2	CAALFM_CR07710WA	CAALFM_CR07710W
C2_02030W_A	C2_02030W_B	C2_02030W	orf19.1517	ARO3	CAALFM_C202030WA	CAALFM_C202030W
C1_05110C_A	C1_05110C_B	C1_05110C	orf19.4060	ARO4	CAALFM_C105110CA	CAALFM_C105110C
C1_11500C_A	C1_11500C_B	C1_11500C	orf19.1170	ARO7	CAALFM_C111500CA	CAALFM_C111500C
C2_00340C_A	C2_00340C_B	C2_00340C	orf19.2098	ARO8	CAALFM_C200340CA	CAALFM_C200340C
C1_03200C_A	C1_03200C_B	C1_03200C	orf19.3012	ARO80	CAALFM_C103200CA	CAALFM_C103200C
C4_05560C_A	C4_05560C_B	C4_05560C	orf19.1237	ARO9	CAALFM_C405560CA	CAALFM_C405560C
C5_03380W_A	C5_03380W_B	C5_03380W	orf19.2641	ARP1	CAALFM_C503380WA	CAALFM_C503380W
CR_08950W_A	CR_08950W_B	CR_08950W	orf19.7292	ARP2	CAALFM_CR08950WA	CAALFM_CR08950W
C2_07320W_A	C2_07320W_B	C2_07320W	orf19.2289	ARP3	CAALFM_C207320WA	CAALFM_C207320W
C6_03350C_A	C6_03350C_B	C6_03350C	orf19.5623	ARP4	CAALFM_C603350CA	CAALFM_C603350C
CR_04180C_A	CR_04180C_B	CR_04180C	orf19.504	ARP5	CAALFM_CR04180CA	CAALFM_CR04180C
C1_03310W_A	C1_03310W_B	C1_03310W	orf19.3027	ARP7	CAALFM_C103310WA	CAALFM_C103310W
C1_01700W_A	C1_01700W_B	C1_01700W	orf19.3359	ARP8	CAALFM_C101700WA	CAALFM_C101700W
C3_01030W_A	C3_01030W_B	C3_01030W	orf19.2507	ARP9	CAALFM_C301030WA	CAALFM_C301030W
C4_06890W_A	C4_06890W_B	C4_06890W	orf19.3122	ARR3	CAALFM_C406890WA	CAALFM_C406890W
C3_04710W_A	C3_04710W_B	C3_04710W	orf19.5931	ARV1	CAALFM_C304710WA	CAALFM_C304710W
C1_03230C_A	C1_03230C_B	C1_03230C	orf19.3015	ARX1	CAALFM_C103230CA	CAALFM_C103230C
C7_01250W_A	C7_01250W_B	C7_01250W	orf19.6906	ASC1	CAALFM_C701250WA	CAALFM_C701250W
C3_05960W_A	C3_05960W_B	C3_05960W	orf19.7377	ASE1	CAALFM_C305960WA	CAALFM_C305960W
CR_07860C_A	CR_07860C_B	CR_07860C	orf19.3715	ASF1	CAALFM_CR07860CA	CAALFM_CR07860C
CR_02560C_A	CR_02560C_B	CR_02560C	orf19.166	ASG1	CAALFM_CR02560CA	CAALFM_CR02560C
C6_02510C_A	C6_02510C_B	C6_02510C	orf19.5520	ASG7	CAALFM_C602510CA	CAALFM_C602510C
C2_10660W_A	C2_10660W_B	C2_10660W	orf19.5343	ASH1	CAALFM_C210660WA	CAALFM_C210660W
C5_04780W_A	C5_04780W_B	C5_04780W	orf19.3964	ASH2	CAALFM_C504780WA	CAALFM_C504780W
C4_01150W_A	C4_01150W_B	C4_01150W	orf19.4675	ASK1	CAALFM_C401150WA	CAALFM_C401150W
C1_00680W_A	C1_00680W_B	C1_00680W	orf19.6037	ASM3	CAALFM_C100680WA	CAALFM_C100680W
C2_09060C_A	C2_09060C_B	C2_09060C	orf19.198	ASN1	CAALFM_C209060CA	CAALFM_C209060C
C1_10740C_A	C1_10740C_B	C1_10740C	orf19.2344	ASR1	CAALFM_C110740CA	CAALFM_C110740C
CR_08890C_A	CR_08890C_B	CR_08890C	orf19.7284	ASR2	CAALFM_CR08890CA	CAALFM_CR08890C
C2_03790C_A	C2_03790C_B	C2_03790C	orf19.842	ASR3	CAALFM_C203790CA	CAALFM_C203790C
C1_06940C_A	C1_06940C_B	C1_06940C	orf19.6214	ATC1	CAALFM_C106940CA	CAALFM_C106940C
C3_04340W_A	C3_04340W_B	C3_04340W	orf19.5877	ATF1	CAALFM_C304340WA	CAALFM_C304340W
C4_04450C_A	C4_04450C_B	C4_04450C	orf19.3841	ATG1	CAALFM_C404450CA	CAALFM_C404450C
C4_01790W_A	C4_01790W_B	C4_01790W	orf19.4614	ATG11	CAALFM_C401790WA	CAALFM_C401790W
CR_02910W_A	CR_02910W_B	CR_02910W	orf19.2848	ATG13	CAALFM_CR02910WA	CAALFM_CR02910W
C6_01740C_A	C6_01740C_B	C6_01740C	orf19.3412	ATG15	CAALFM_C601740CA	CAALFM_C601740C
C1_02910C_A	C1_02910C_B	C1_02910C	orf19.2982	ATG17	CAALFM_C102910CA	CAALFM_C102910C
C1_00430W_A	C1_00430W_B	C1_00430W	orf19.6064	ATG18	CAALFM_C100430WA	CAALFM_C100430W
C3_05040C_A	C3_05040C_B	C3_05040C	orf19.5974	ATG9	CAALFM_C305040CA	CAALFM_C305040C
C6_04210C_A	C6_04210C_B	C6_04210C	orf19.1077	ATM1	CAALFM_C604210CA	CAALFM_C604210C
C3_00920W_A	C3_00920W_B	C3_00920W	orf19.6169	ATO1	CAALFM_C300920WA	CAALFM_C300920W
CR_00930W_A	CR_00930W_B	CR_00930W	orf19.3263	ATO10	CAALFM_CR00930WA	CAALFM_CR00930W
C3_00930W_A	C3_00930W_B	C3_00930W	orf19.2496	ATO2	CAALFM_C300930WA	CAALFM_C300930W
C3_05620W_A	C3_05620W_B	C3_05620W	orf19.6997	ATO5	CAALFM_C305620WA	CAALFM_C305620W
C3_05600W_A	C3_05600W_B	C3_05600W	orf19.6995	ATO6	CAALFM_C305600WA	CAALFM_C305600W
C2_02470C_A	C2_02470C_B	C2_02470C	orf19.1571	ATO7	CAALFM_C202470CA	CAALFM_C202470C
CR_00970W_A	CR_00970W_B	CR_00970W	orf19.3261	ATO9	CAALFM_CR00970WA	CAALFM_CR00970W
C1_04610W_A	C1_04610W_B	C1_04610W	orf19.6854	ATP1	CAALFM_C104610WA	CAALFM_C104610W
C2_06290C_A	C2_06290C_B	C2_06290C	orf19.5491.1	ATP14	CAALFM_C206290CA	CAALFM_C206290C
CR_10850C_A	CR_10850C_B	CR_10850C	orf19.7678	ATP16	CAALFM_CR10850CA	CAALFM_CR10850C
CR_00250W_A	CR_00250W_B	CR_00250W	orf19.7509.1	ATP17	CAALFM_CR00250WA	CAALFM_CR00250W
C2_00610C_A	C2_00610C_B	C2_00610C	orf19.2066.1	ATP18	CAALFM_C200610CA	CAALFM_C200610C
C1_12320C_A	C1_12320C_B	C1_12320C	orf19.5231.2	ATP19	CAALFM_C112320CA	CAALFM_C112320C
C4_00270W_A	C4_00270W_B	C4_00270W	orf19.5653	ATP2	CAALFM_C400270WA	CAALFM_C400270W
C1_12590W_A	C1_12590W_B	C1_12590W	orf19.3757	ATP20	CAALFM_C112590WA	CAALFM_C112590W
CR_01310W_A	CR_01310W_B	CR_01310W	orf19.3223	ATP3	CAALFM_CR01310WA	CAALFM_CR01310W
C2_05500W_A	C2_05500W_B	C2_05500W	orf19.3579	ATP4	CAALFM_C205500WA	CAALFM_C205500W
C3_00460W_A	C3_00460W_B	C3_00460W	orf19.5419	ATP5	CAALFM_C300460WA	CAALFM_C300460W
CM_00160C		CM_00160C	CaalfMp06	ATP6	CaalfMp06	CaalfMp06
C1_07600W_A	C1_07600W_B	C1_07600W	orf19.2785	ATP7	CAALFM_C107600WA	CAALFM_C107600W
CM_00170C		CM_00170C	CaalfMp07	ATP8	CaalfMp07	CaalfMp07
CM_00140C		CM_00140C	CaalfMp05	ATP9	CaalfMp05	CaalfMp05
CR_08320W_A	CR_08320W_B	CR_08320W	orf19.6399	ATS1	CAALFM_CR08320WA	CAALFM_CR08320W
CR_06950C_A	CR_06950C_B	CR_06950C	orf19.2369.1	ATX1	CAALFM_CR06950CA	CAALFM_CR06950C
C5_01240W_A	C5_01240W_B	C5_01240W	orf19.1945	AUR1	CAALFM_C501240WA	CAALFM_C501240W
C1_05700W_A	C1_05700W_B	C1_05700W	orf19.2480.1	AUT7	CAALFM_C105700WA	CAALFM_C105700W
C2_06330C_A	C2_06330C_B	C2_06330C	orf19.5496	AVT1	CAALFM_C206330CA	CAALFM_C206330C
C1_11750W_A	C1_11750W_B	C1_11750W	orf19.1142	AVT4	CAALFM_C111750WA	CAALFM_C111750W
C2_03250W_A	C2_03250W_B	C2_03250W	orf19.905	AVT7	CAALFM_C203250WA	CAALFM_C203250W
CR_09470W_A	CR_09470W_B	CR_09470W	orf19.7342	AXL1	CAALFM_CR09470WA	CAALFM_CR09470W
C4_04170C_A	C4_04170C_B	C4_04170C	orf19.5292	AXL2	CAALFM_C404170CA	CAALFM_C404170C
C3_00900C_A	C3_00900C_B	C3_00900C	orf19.6167	AYR1	CAALFM_C300900CA	CAALFM_C300900C
C6_03270C_A	C6_03270C_B	C6_03270C	orf19.5615	AYR2	CAALFM_C603270CA	CAALFM_C603270C
C4_04730W_A	C4_04730W_B	C4_04730W	orf19.3809	BAS1	CAALFM_C404730WA	CAALFM_C404730W
C2_04230W_A	C2_04230W_B	C2_04230W	orf19.797	BAT21	CAALFM_C204230WA	CAALFM_C204230W
C3_05590C_A	C3_05590C_B	C3_05590C	orf19.6994	BAT22	CAALFM_C305590CA	CAALFM_C305590C
C1_07540C_A	C1_07540C_B	C1_07540C	orf19.2791	BBC1	CAALFM_C107540CA	CAALFM_C107540C
C7_02990W_A	C7_02990W_B	C7_02990W	orf19.5162	BCK1	CAALFM_C702990WA	CAALFM_C702990W
CR_06440C_A	CR_06440C_B	CR_06440C	orf19.723	BCR1	CAALFM_CR06440CA	CAALFM_CR06440C
C2_01110C_A	C2_01110C_B	C2_01110C	orf19.2014	BCY1	CAALFM_C201110CA	CAALFM_C201110C
C5_00200C_A	C5_00200C_B	C5_00200C	orf19.978	BDF1	CAALFM_C500200CA	CAALFM_C500200C
C4_01410W_A	C4_01410W_B	C4_01410W	orf19.4645	BEM1	CAALFM_C401410WA	CAALFM_C401410W
C7_01550W_A	C7_01550W_B	C7_01550W	orf19.6573	BEM2	CAALFM_C701550WA	CAALFM_C701550W
C4_02310W_A	C4_02310W_B	C4_02310W	orf19.2771	BEM3	CAALFM_C402310WA	CAALFM_C402310W
CR_09890C_A	CR_09890C_B	CR_09890C	orf19.7563	BET2	CAALFM_CR09890CA	CAALFM_CR09890C
C1_04070C_A	C1_04070C_B	C1_04070C	orf19.1039	BET4	CAALFM_C104070CA	CAALFM_C104070C
C1_00230C_A	C1_00230C_B	C1_00230C	orf19.6080	BFA1	CAALFM_C100230CA	CAALFM_C100230C
C4_02270C_A	C4_02270C_B	C4_02270C	orf19.4560	BFR1	CAALFM_C402270CA	CAALFM_C402270C
C4_02250C_A	C4_02250C_B	C4_02250C	orf19.4565	BGL2	CAALFM_C402250CA	CAALFM_C402250C
CR_09420C_A	CR_09420C_B	CR_09420C	orf19.7339	BGL22	CAALFM_CR09420CA	CAALFM_CR09420C
C1_10830W_A	C1_10830W_B	C1_10830W	orf19.2334	BIG1	CAALFM_C110830WA	CAALFM_C110830W
CR_01930C_A	CR_01930C_B	CR_01930C	orf19.2593	BIO2	CAALFM_CR01930CA	CAALFM_CR01930C
CR_01920W_A	CR_01920W_B	CR_01920W	orf19.2591	BIO3	CAALFM_CR01920WA	CAALFM_CR01920W
C2_05360C_A	C2_05360C_B	C2_05360C	orf19.3567	BIO32	CAALFM_C205360CA	CAALFM_C205360C
CR_01910C_A	CR_01910C_B	CR_01910C	orf19.2590	BIO4	CAALFM_CR01910CA	CAALFM_CR01910C
CR_01900C_A	CR_01900C_B	CR_01900C	orf19.2587	BIO5	CAALFM_CR01900CA	CAALFM_CR01900C
CR_05100W_A	CR_05100W_B	CR_05100W	orf19.643	BIR1	CAALFM_CR05100WA	CAALFM_CR05100W
C2_08010W_A	C2_08010W_B	C2_08010W	orf19.2182	BLM3	CAALFM_C208010WA	CAALFM_C208010W
C1_12850W_A	C1_12850W_B	C1_12850W	orf19.4914.1	BLP1	CAALFM_C112850WA	CAALFM_C112850W
C1_03220C_A	C1_03220C_B	C1_03220C	orf19.3014	BMH1	CAALFM_C103220CA	CAALFM_C103220C
C3_01000W_A	C3_01000W_B	C3_01000W	orf19.2504	BMS1	CAALFM_C301000WA	CAALFM_C301000W
C3_07180C_A	C3_07180C_B	C3_07180C	orf19.6782	BMT1	CAALFM_C307180CA	CAALFM_C307180C
CR_00740C_A	CR_00740C_B	CR_00740C	orf19.3282	BMT3	CAALFM_CR00740CA	CAALFM_CR00740C
C6_03250W_A	C6_03250W_B	C6_03250W	orf19.5612	BMT4	CAALFM_C603250WA	CAALFM_C603250W
C2_01560W_A	C2_01560W_B	C2_01560W	orf19.1464	BMT5	CAALFM_C201560WA	CAALFM_C201560W
C6_03160C_A	C6_03160C_B	C6_03160C	orf19.5602	BMT6	CAALFM_C603160CA	CAALFM_C603160C
C3_03450C_A	C3_03450C_B	C3_03450C	orf19.342	BMT7	CAALFM_C303450CA	CAALFM_C303450C
C2_03600W_A	C2_03600W_B	C2_03600W	orf19.860	BMT8	CAALFM_C203600WA	CAALFM_C203600W
C4_01170C_A	C4_01170C_B	C4_01170C	orf19.4673	BMT9	CAALFM_C401170CA	CAALFM_C401170C
C2_02950W_A	C2_02950W_B	C2_02950W	orf19.5809	BNA31	CAALFM_C202950WA	CAALFM_C202950W
C2_02640C_A	C2_02640C_B	C2_02640C	orf19.1589.1	BNA32	CAALFM_C202640CA	CAALFM_C202640C
C3_00260C_A	C3_00260C_B	C3_00260C	orf19.5443	BNA4	CAALFM_C300260CA	CAALFM_C300260C
C1_12960C_A	C1_12960C_B	C1_12960C	orf19.4927	BNI1	CAALFM_C112960CA	CAALFM_C112960C
C1_03860C_A	C1_03860C_B	C1_03860C	orf19.4457	BNI4	CAALFM_C103860CA	CAALFM_C103860C
CR_00070W_A	CR_00070W_B	CR_00070W	orf19.7537	BNR1	CAALFM_CR00070WA	CAALFM_CR00070W
CR_01240C_A	CR_01240C_B	CR_01240C	orf19.3230	BOI2	CAALFM_CR01240CA	CAALFM_CR01240C
C1_06520C_A	C1_06520C_B	C1_06520C	orf19.6261	BPH1	CAALFM_C106520CA	CAALFM_C106520C
CR_10620C_A	CR_10620C_B	CR_10620C	orf19.7645	BPL1	CAALFM_CR10620CA	CAALFM_CR10620C
C5_00210C_A	C5_00210C_B	C5_00210C	orf19.976	BRE1	CAALFM_C500210CA	CAALFM_C500210C
CR_05650W_A	CR_05650W_B	CR_05650W	orf19.6649	BRF1	CAALFM_CR05650WA	CAALFM_CR05650W
C1_05140W_A	C1_05140W_B	C1_05140W	orf19.4056	BRG1	CAALFM_C105140WA	CAALFM_C105140W
C4_05660C_A	C4_05660C_B	C4_05660C	orf19.1251	BRN1	CAALFM_C405660CA	CAALFM_C405660C
C3_01750C_A	C3_01750C_B	C3_01750C	orf19.1670	BRO1	CAALFM_C301750CA	CAALFM_C301750C
C1_04190C_A	C1_04190C_B	C1_04190C	orf19.1053	BST1	CAALFM_C104190CA	CAALFM_C104190C
C1_11490C_A	C1_11490C_B	C1_11490C	orf19.1171	BTA1	CAALFM_C111490CA	CAALFM_C111490C
C5_03620W_A	C5_03620W_B	C5_03620W	orf19.6674	BTS1	CAALFM_C503620WA	CAALFM_C503620W
C4_03120C_A	C4_03120C_B	C4_03120C	orf19.2678	BUB1	CAALFM_C403120CA	CAALFM_C403120C
C2_02780C_A	C2_02780C_B	C2_02780C	orf19.5827	BUB2	CAALFM_C202780CA	CAALFM_C202780C
C5_03240W_A	C5_03240W_B	C5_03240W	orf19.2655	BUB3	CAALFM_C503240WA	CAALFM_C503240W
C2_05260W_A	C2_05260W_B	C2_05260W	orf19.3555	BUD14	CAALFM_C205260WA	CAALFM_C205260W
C1_06210W_A	C1_06210W_B	C1_06210W	orf19.1828	BUD16	CAALFM_C106210WA	CAALFM_C106210W
C5_00490C_A	C5_00490C_B	C5_00490C	orf19.940	BUD2	CAALFM_C500490CA	CAALFM_C500490C
C2_08880W_A	C2_08880W_B	C2_08880W	orf19.218	BUD20	CAALFM_C208880WA	CAALFM_C208880W
C3_00370C_A	C3_00370C_B	C3_00370C	orf19.5430	BUD21	CAALFM_C300370CA	CAALFM_C300370C
CR_00680W_A	CR_00680W_B	CR_00680W	orf19.3287	BUD22	CAALFM_CR00680WA	CAALFM_CR00680W
C5_01060C_A	C5_01060C_B	C5_01060C	orf19.1966	BUD23	CAALFM_C501060CA	CAALFM_C501060C
C1_09880C_A	C1_09880C_B	C1_09880C	orf19.4855	BUD31	CAALFM_C109880CA	CAALFM_C109880C
C5_02440C_A	C5_02440C_B	C5_02440C	orf19.4252	BUD32	CAALFM_C502440CA	CAALFM_C502440C
CR_06910W_A	CR_06910W_B	CR_06910W	orf19.1842	BUD5	CAALFM_CR06910WA	CAALFM_CR06910W
C1_08120W_A	C1_08120W_B	C1_08120W	orf19.5087	BUD6	CAALFM_C108120WA	CAALFM_C108120W
C5_03820C_A	C5_03820C_B	C5_03820C	orf19.1112	BUD7	CAALFM_C503820CA	CAALFM_C503820C
C1_08170C_A	C1_08170C_B	C1_08170C	orf19.5094	BUL1	CAALFM_C108170CA	CAALFM_C108170C
C1_12190W_A	C1_12190W_B	C1_12190W	orf19.5245	BUL4	CAALFM_C112190WA	CAALFM_C112190W
C5_02670W_A	C5_02670W_B	C5_02670W	orf19.4284	BUR2	CAALFM_C502670WA	CAALFM_C502670W
C3_01500C_A	C3_01500C_B	C3_01500C	orf19.1699	BZZ1	CAALFM_C301500CA	CAALFM_C301500C
CM_00220W		CM_00220W	CaalfMp08.1	CaalfMp08.1	CaalfMp08.1	CaalfMp08.1
CM_00230W		CM_00230W	CaalfMp08.2	CaalfMp08.2	CaalfMp08.2	CaalfMp08.2
CM_00240W		CM_00240W	CaalfMp08.3	CaalfMp08.3	CaalfMp08.3	CaalfMp08.3
CM_00250W		CM_00250W	CaalfMp08.4	CaalfMp08.4	CaalfMp08.4	CaalfMp08.4
CM_00340W		CM_00340W	CaalfMp11.1	CaalfMp11.1	CaalfMp11.1	CaalfMp11.1
CR_00980C_A	CR_00980C_B	CR_00980C	orf19.3260	CAB3	CAALFM_CR00980CA	CAALFM_CR00980C
C4_02600C_A	C4_02600C_B	C4_02600C	orf19.2739	CAC1	CAALFM_C402600CA	CAALFM_C402600C
C5_03580C_A	C5_03580C_B	C5_03580C	orf19.6670	CAC2	CAALFM_C503580CA	CAALFM_C503580C
C1_08430W_A	C1_08430W_B	C1_08430W	orf19.388	CAF16	CAALFM_C108430WA	CAALFM_C108430W
C5_05220W_A	C5_05220W_B	C5_05220W	orf19.4015	CAG1	CAALFM_C505220WA	CAALFM_C505220W
C2_04270W_A	C2_04270W_B	C2_04270W	orf19.793	CAK1	CAALFM_C204270WA	CAALFM_C204270W
C3_06010W_A	C3_06010W_B	C3_06010W	orf19.7382	CAM1	CAALFM_C306010WA	CAALFM_C306010W
C5_03280W_A	C5_03280W_B	C5_03280W	orf19.2651	CAM1-1	CAALFM_C503280WA	CAALFM_C503280W
C6_00960W_A	C6_00960W_B	C6_00960W	orf19.97	CAN1	CAALFM_C600960WA	CAALFM_C600960W
C6_01060C_A	C6_01060C_B	C6_01060C	orf19.111	CAN2	CAALFM_C601060CA	CAALFM_C601060C
C6_00830C_A	C6_00830C_B	C6_00830C	orf19.84	CAN3	CAALFM_C600830CA	CAALFM_C600830C
C3_02220W_A	C3_02220W_B	C3_02220W	orf19.1623	CAP1	CAALFM_C302220WA	CAALFM_C302220W
C2_03590C_A	C2_03590C_B	C2_03590C	orf19.861	CAP4	CAALFM_C203590CA	CAALFM_C203590C
C5_04490C_A	C5_04490C_B	C5_04490C	orf19.3934	CAR1	CAALFM_C504490CA	CAALFM_C504490C
C4_00160C_A	C4_00160C_B	C4_00160C	orf19.5641	CAR2	CAALFM_C400160CA	CAALFM_C400160C
C1_11810W_A	C1_11810W_B	C1_11810W	orf19.1135	CAS1	CAALFM_C111810WA	CAALFM_C111810W
C3_01530C_A	C3_01530C_B	C3_01530C	orf19.1693	CAS4	CAALFM_C301530CA	CAALFM_C301530C
C4_01190W_A	C4_01190W_B	C4_01190W	orf19.4670	CAS5	CAALFM_C401190WA	CAALFM_C401190W
C1_06810W_A	C1_06810W_B	C1_06810W	orf19.6229	CAT1	CAALFM_C106810WA	CAALFM_C106810W
C4_02020W_A	C4_02020W_B	C4_02020W	orf19.4591	CAT2	CAALFM_C402020WA	CAALFM_C402020W
C1_08190C_A	C1_08190C_B	C1_08190C	orf19.5097	CAT8	CAALFM_C108190CA	CAALFM_C108190C
C4_06580W_A	C4_06580W_B	C4_06580W	orf19.2876	CBF1	CAALFM_C406580WA	CAALFM_C406580W
C1_10380C_A	C1_10380C_B	C1_10380C	orf19.4909	CBK1	CAALFM_C110380CA	CAALFM_C110380C
CR_09270C_A	CR_09270C_B	CR_09270C	orf19.7323	CBP1	CAALFM_CR09270CA	CAALFM_CR09270C
C4_05450C_A	C4_05450C_B	C4_05450C	orf19.1801	CBR1	CAALFM_C405450CA	CAALFM_C405450C
C3_03710W_A	C3_03710W_B	C3_03710W	orf19.6948	CCC1	CAALFM_C303710WA	CAALFM_C303710W
C5_03020W_A	C5_03020W_B	C5_03020W	orf19.4328	CCC2	CAALFM_C503020WA	CAALFM_C503020W
CR_00920W_A	CR_00920W_B	CR_00920W	orf19.3264	CCE1	CAALFM_CR00920WA	CAALFM_CR00920W
C1_01100W_A	C1_01100W_B	C1_01100W	orf19.3298	CCH1	CAALFM_C101100WA	CAALFM_C101100W
C4_06590W_A	C4_06590W_B	C4_06590W	orf19.2875	CCJ1	CAALFM_C406590WA	CAALFM_C406590W
C5_01680C_A	C5_01680C_B	C5_01680C	orf19.3207	CCN1	CAALFM_C501680CA	CAALFM_C501680C
C3_02480C_A	C3_02480C_B	C3_02480C	orf19.238	CCP1	CAALFM_C302480CA	CAALFM_C302480C
C1_08220W_A	C1_08220W_B	C1_08220W	orf19.5101	CCR4	CAALFM_C108220WA	CAALFM_C108220W
C1_07180W_A	C1_07180W_B	C1_07180W	orf19.4449	CCS1	CAALFM_C107180WA	CAALFM_C107180W
C2_09520C_A	C2_09520C_B	C2_09520C	orf19.1402	CCT2	CAALFM_C209520CA	CAALFM_C209520C
C5_05120W_A	C5_05120W_B	C5_05120W	orf19.4004	CCT3	CAALFM_C505120WA	CAALFM_C505120W
C2_07310W_A	C2_07310W_B	C2_07310W	orf19.2288	CCT5	CAALFM_C207310WA	CAALFM_C207310W
C4_06830C_A	C4_06830C_B	C4_06830C	orf19.3126	CCT6	CAALFM_C406830CA	CAALFM_C406830C
C5_01690C_A	C5_01690C_B	C5_01690C	orf19.3206	CCT7	CAALFM_C501690CA	CAALFM_C501690C
C1_00110W_A	C1_00110W_B	C1_00110W	orf19.6099	CCT8	CAALFM_C100110WA	CAALFM_C100110W
C5_01010W_A	C5_01010W_B	C5_01010W	orf19.1969	CCW14	CAALFM_C501010WA	CAALFM_C501010W
C6_03580W_A	C6_03580W_B	C6_03580W	orf19.5725	CCZ1	CAALFM_C603580WA	CAALFM_C603580W
CR_00300W_A	CR_00300W_B	CR_00300W	orf19.7503	CDA2	CAALFM_CR00300WA	CAALFM_CR00300W
CR_04570C_A	CR_04570C_B	CR_04570C	orf19.548	CDC10	CAALFM_CR04570CA	CAALFM_CR04570C
C5_00070W_A	C5_00070W_B	C5_00070W	orf19.5691	CDC11	CAALFM_C500070WA	CAALFM_C500070W
C1_03210C_A	C1_03210C_B	C1_03210C	orf19.3013	CDC12	CAALFM_C103210CA	CAALFM_C103210C
C1_00360W_A	C1_00360W_B	C1_00360W	orf19.6072	CDC13	CAALFM_C100360WA	CAALFM_C100360W
C6_00670W_A	C6_00670W_B	C6_00670W	orf19.4192	CDC14	CAALFM_C600670WA	CAALFM_C600670W
C2_05140W_A	C2_05140W_B	C2_05140W	orf19.3545	CDC15	CAALFM_C205140WA	CAALFM_C205140W
C2_05460W_A	C2_05460W_B	C2_05460W	orf19.3575	CDC19	CAALFM_C205460WA	CAALFM_C205460W
C6_01150W_A	C6_01150W_B	C6_01150W	orf19.122	CDC20	CAALFM_C601150WA	CAALFM_C601150W
C2_05190W_A	C2_05190W_B	C2_05190W	orf19.3549	CDC21	CAALFM_C205190WA	CAALFM_C205190W
CR_08630W_A	CR_08630W_B	CR_08630W	orf19.6437	CDC23	CAALFM_CR08630WA	CAALFM_CR08630W
C5_01970C_A	C5_01970C_B	C5_01970C	orf19.3174	CDC24	CAALFM_C501970CA	CAALFM_C501970C
CR_01230C_A	CR_01230C_B	CR_01230C	orf19.3231	CDC27	CAALFM_CR01230CA	CAALFM_CR01230C
CR_06050W_A	CR_06050W_B	CR_06050W	orf19.3856	CDC28	CAALFM_CR06050WA	CAALFM_CR06050W
C1_04210C_A	C1_04210C_B	C1_04210C	orf19.1055	CDC3	CAALFM_C104210CA	CAALFM_C104210C
C7_01920W_A	C7_01920W_B	C7_01920W	orf19.6529	CDC34	CAALFM_C701920WA	CAALFM_C701920W
C6_02610C_A	C6_02610C_B	C6_02610C	orf19.5531	CDC37	CAALFM_C602610CA	CAALFM_C602610C
C6_04270W_A	C6_04270W_B	C6_04270W	orf19.1084	CDC39	CAALFM_C604270WA	CAALFM_C604270W
CR_01680C_A	CR_01680C_B	CR_01680C	orf19.2559	CDC4	CAALFM_CR01680CA	CAALFM_CR01680C
C1_08450C_A	C1_08450C_B	C1_08450C	orf19.390	CDC42	CAALFM_C108450CA	CAALFM_C108450C
CR_04910W_A	CR_04910W_B	CR_04910W	orf19.1803	CDC43	CAALFM_CR04910WA	CAALFM_CR04910W
CR_07720C_A	CR_07720C_B	CR_07720C	orf19.1988	CDC45	CAALFM_CR07720CA	CAALFM_CR07720C
C2_06250C_A	C2_06250C_B	C2_06250C	orf19.5487	CDC46	CAALFM_C206250CA	CAALFM_C206250C
C2_09020W_A	C2_09020W_B	C2_09020W	orf19.202	CDC47	CAALFM_C209020WA	CAALFM_C209020W
C1_10790W_A	C1_10790W_B	C1_10790W	orf19.2340	CDC48	CAALFM_C110790WA	CAALFM_C110790W
C1_00950C_A	C1_00950C_B	C1_00950C	orf19.6010	CDC5	CAALFM_C100950CA	CAALFM_C100950C
C6_03660C_A	C6_03660C_B	C6_03660C	orf19.5735	CDC50	CAALFM_C603660CA	CAALFM_C603660C
C3_01700W_A	C3_01700W_B	C3_01700W	orf19.1674	CDC53	CAALFM_C301700WA	CAALFM_C301700W
C1_12550C_A	C1_12550C_B	C1_12550C	orf19.3761	CDC54	CAALFM_C112550CA	CAALFM_C112550C
C2_01600C_A	C2_01600C_B	C2_01600C	orf19.1468	CDC55	CAALFM_C201600CA	CAALFM_C201600C
C1_12220W_A	C1_12220W_B	C1_12220W	orf19.5242	CDC6	CAALFM_C112220WA	CAALFM_C112220W
CR_01690C_A	CR_01690C_B	CR_01690C	orf19.2560	CDC60	CAALFM_CR01690CA	CAALFM_CR01690C
C4_06500W_A	C4_06500W_B	C4_06500W	orf19.2884	CDC68	CAALFM_C406500WA	CAALFM_C406500W
C2_05320W_A	C2_05320W_B	C2_05320W	orf19.3561	CDC7	CAALFM_C205320WA	CAALFM_C205320W
C1_02920W_A	C1_02920W_B	C1_02920W	orf19.2983	CDC73	CAALFM_C102920WA	CAALFM_C102920W
CR_09180W_A	CR_09180W_B	CR_09180W	orf19.7314	CDG1	CAALFM_CR09180WA	CAALFM_CR09180W
C2_00450C_A	C2_00450C_B	C2_00450C	orf19.2084	CDH1	CAALFM_C200450CA	CAALFM_C200450C
C4_05060W_A	C4_05060W_B	C4_05060W	orf19.3773	CDL1	CAALFM_C405060WA	CAALFM_C405060W
C3_05220W_A	C3_05220W_B	C3_05220W	orf19.6000	CDR1	CAALFM_C305220WA	CAALFM_C305220W
C3_04070C_A	C3_04070C_B	C3_04070C	orf19.918	CDR11	CAALFM_C304070CA	CAALFM_C304070C
C3_04890W_A	C3_04890W_B	C3_04890W	orf19.5958	CDR2	CAALFM_C304890WA	CAALFM_C304890W
C4_03620C_A	C4_03620C_B	C4_03620C	orf19.1313	CDR3	CAALFM_C403620CA	CAALFM_C403620C
C1_08070W_A	C1_08070W_B	C1_08070W	orf19.5079	CDR4	CAALFM_C108070WA	CAALFM_C108070W
C5_04100W_A	C5_04100W_B	C5_04100W	orf19.1279	CDS1	CAALFM_C504100WA	CAALFM_C504100W
C1_09370W_A	C1_09370W_B	C1_09370W	orf19.4799	CEF1	CAALFM_C109370WA	CAALFM_C109370W
C5_01580C_A	C5_01580C_B	C5_01580C	orf19.4152	CEF3	CAALFM_C501580CA	CAALFM_C501580C
C4_06480C_A	C4_06480C_B	C4_06480C	orf19.2886	CEK1	CAALFM_C406480CA	CAALFM_C406480C
CR_05940W_A	CR_05940W_B	CR_05940W	orf19.460	CEK2	CAALFM_CR05940WA	CAALFM_CR05940W
C3_05070W_A	C3_05070W_B	C3_05070W	orf19.5977	CEM1	CAALFM_C305070WA	CAALFM_C305070W
CR_02090C_A	CR_02090C_B	CR_02090C	orf19.2609	CET1	CAALFM_CR02090CA	CAALFM_CR02090C
CR_02250C_A	CR_02250C_B	CR_02250C	orf19.3744	CEX1	CAALFM_CR02250CA	CAALFM_CR02250C
C4_05770C_A	C4_05770C_B	C4_05770C	orf19.1263	CFL1	CAALFM_C405770CA	CAALFM_C405770C
CR_06670W_A	CR_06670W_B	CR_06670W	orf19.701	CFL11	CAALFM_CR06670WA	CAALFM_CR06670W
C4_05780C_A	C4_05780C_B	C4_05780C	orf19.1264	CFL2	CAALFM_C405780CA	CAALFM_C405780C
C5_01360W_A	C5_01360W_B	C5_01360W	orf19.1932	CFL4	CAALFM_C501360WA	CAALFM_C501360W
C5_01380W_A	C5_01380W_B	C5_01380W	orf19.1930	CFL5	CAALFM_C501380WA	CAALFM_C501380W
C1_13320C_A	C1_13320C_B	C1_13320C	orf19.4959	CGA1	CAALFM_C113320CA	CAALFM_C113320C
C4_02760C_A	C4_02760C_B	C4_02760C	orf19.2722	CGR1	CAALFM_C402760CA	CAALFM_C402760C
C4_05760W_A	C4_05760W_B	C4_05760W	orf19.1261	CGT1	CAALFM_C405760WA	CAALFM_C405760W
C2_01270W_A	C2_01270W_B	C2_01270W	orf19.1996	CHA1	CAALFM_C201270WA	CAALFM_C201270W
C6_02120W_A	C6_02120W_B	C6_02120W	orf19.3496	CHC1	CAALFM_C602120WA	CAALFM_C602120W
C2_03320W_A	C2_03320W_B	C2_03320W	orf19.896	CHK1	CAALFM_C203320WA	CAALFM_C203320W
C1_04570C_A	C1_04570C_B	C1_04570C	orf19.6851	CHL4	CAALFM_C104570CA	CAALFM_C104570C
C1_11240C_A	C1_11240C_B	C1_11240C	orf19.677	CHO1	CAALFM_C111240CA	CAALFM_C111240C
CR_02540W_A	CR_02540W_B	CR_02540W	orf19.169	CHO2	CAALFM_CR02540WA	CAALFM_CR02540W
C1_12600C_A	C1_12600C_B	C1_12600C	orf19.3756	CHR1	CAALFM_C112600CA	CAALFM_C112600C
C7_02770W_A	C7_02770W_B	C7_02770W	orf19.5188	CHS1	CAALFM_C702770WA	CAALFM_C702770W
CR_09020C_A	CR_09020C_B	CR_09020C	orf19.7298	CHS2	CAALFM_CR09020CA	CAALFM_CR09020C
C1_13110C_A	C1_13110C_B	C1_13110C	orf19.4937	CHS3	CAALFM_C113110CA	CAALFM_C113110C
C3_05700W_A	C3_05700W_B	C3_05700W	orf19.7349	CHS4	CAALFM_C305700WA	CAALFM_C305700W
C2_04140W_A	C2_04140W_B	C2_04140W	orf19.807	CHS5	CAALFM_C204140WA	CAALFM_C204140W
C7_03060C_A	C7_03060C_B	C7_03060C	orf19.5155	CHS6	CAALFM_C703060CA	CAALFM_C703060C
C1_06010W_A	C1_06010W_B	C1_06010W	orf19.2444	CHS7	CAALFM_C106010WA	CAALFM_C106010W
C3_00710W_A	C3_00710W_B	C3_00710W	orf19.5384	CHS8	CAALFM_C300710WA	CAALFM_C300710W
CR_00180C_A	CR_00180C_B	CR_00180C	orf19.7517	CHT1	CAALFM_CR00180CA	CAALFM_CR00180C
C5_04130C_A	C5_04130C_B	C5_04130C	orf19.3895	CHT2	CAALFM_C504130CA	CAALFM_C504130C
CR_10110W_A	CR_10110W_B	CR_10110W	orf19.7586	CHT3	CAALFM_CR10110WA	CAALFM_CR10110W
C2_02010C_A	C2_02010C_B	C2_02010C	orf19.1515	CHT4	CAALFM_C202010CA	CAALFM_C202010C
C6_01170W_A	C6_01170W_B	C6_01170W	orf19.124	CIC1	CAALFM_C601170WA	CAALFM_C601170W
C6_01070C_A	C6_01070C_B	C6_01070C	orf19.113	CIP1	CAALFM_C601070CA	CAALFM_C601070C
CR_02810W_A	CR_02810W_B	CR_02810W	orf19.2839	CIRT4B	CAALFM_CR02810WA	CAALFM_CR02810W
C1_00550W_A	C1_00550W_B	C1_00550W	orf19.6053	CIS2	CAALFM_C100550WA	CAALFM_C100550W
C2_00050C_A	C2_00050C_B	C2_00050C	orf19.1920	CIS301	CAALFM_C200050CA	CAALFM_C200050C
C2_06550W_A	C2_06550W_B	C2_06550W	orf19.31	CIS302	CAALFM_C206550WA	CAALFM_C206550W
C2_04390W_A	C2_04390W_B	C2_04390W	orf19.4515	CIS303	CAALFM_C204390WA	CAALFM_C204390W
CR_05190W_A	CR_05190W_B	CR_05190W	orf19.555	CIS304	CAALFM_CR05190WA	CAALFM_CR05190W
CR_04990C_A	CR_04990C_B	CR_04990C	orf19.654	CIS305	CAALFM_CR04990CA	CAALFM_CR04990C
C1_03890W_A	C1_03890W_B	C1_03890W	orf19.4463	CIS308	CAALFM_C103890WA	CAALFM_C103890W
C1_11710C_A	C1_11710C_B	C1_11710C	orf19.1148	CIS312	CAALFM_C111710CA	CAALFM_C111710C
CR_03500W_A	CR_03500W_B	CR_03500W	orf19.4393	CIT1	CAALFM_CR03500WA	CAALFM_CR03500W
CR_10660W_A	CR_10660W_B	CR_10660W	orf19.7652	CKA1	CAALFM_CR10660WA	CAALFM_CR10660W
C2_04980C_A	C2_04980C_B	C2_04980C	orf19.3530	CKA2	CAALFM_C204980CA	CAALFM_C204980C
C2_00300C_A	C2_00300C_B	C2_00300C	orf19.2102	CKB1	CAALFM_C200300CA	CAALFM_C200300C
C5_02760W_A	C5_02760W_B	C5_02760W	orf19.4297	CKB2	CAALFM_C502760WA	CAALFM_C502760W
C5_04070C_A	C5_04070C_B	C5_04070C	orf19.1282	CKS1	CAALFM_C504070CA	CAALFM_C504070C
C1_10210C_A	C1_10210C_B	C1_10210C	orf19.4890	CLA4	CAALFM_C110210CA	CAALFM_C110210C
C2_01410C_A	C2_01410C_B	C2_01410C	orf19.1446	CLB2	CAALFM_C201410CA	CAALFM_C201410C
C7_03940C_A	C7_03940C_B	C7_03940C	orf19.7186	CLB4	CAALFM_C703940CA	CAALFM_C703940C
C4_01980C_A	C4_01980C_B	C4_01980C	orf19.4594	CLC1	CAALFM_C401980CA	CAALFM_C401980C
CR_07240C_A	CR_07240C_B	CR_07240C	orf19.6146	CLG1	CAALFM_CR07240CA	CAALFM_CR07240C
C5_01100C_A	C5_01100C_B	C5_01100C	orf19.1960	CLN3	CAALFM_C501100CA	CAALFM_C501100C
C4_06030W_A	C4_06030W_B	C4_06030W	orf19.4413	CMD1	CAALFM_C406030WA	CAALFM_C406030W
C3_04550C_A	C3_04550C_B	C3_04550C	orf19.5911	CMK1	CAALFM_C304550CA	CAALFM_C304550C
C2_10260C_A	C2_10260C_B	C2_10260C	orf19.1754	CMK2	CAALFM_C210260CA	CAALFM_C210260C
C1_00730C_A	C1_00730C_B	C1_00730C	orf19.6033	CMP1	CAALFM_C100730CA	CAALFM_C100730C
C5_05160C_A	C5_05160C_B	C5_05160C	orf19.4009	CNB1	CAALFM_C505160CA	CAALFM_C505160C
C4_00040W_A	C4_00040W_B	C4_00040W	orf19.367	CNH1	CAALFM_C400040WA	CAALFM_C400040W
C1_00560W_A	C1_00560W_B	C1_00560W	orf19.6052	CNS1	CAALFM_C100560WA	CAALFM_C100560W
C2_06020W_A	C2_06020W_B	C2_06020W	orf19.4118	CNT	CAALFM_C206020WA	CAALFM_C206020W
CM_00330W		CM_00330W	CaalfMp11	COB	CaalfMp11	CaalfMp11
C2_09790W_A	C2_09790W_B	C2_09790W	orf19.1371	COE1	CAALFM_C209790WA	CAALFM_C209790W
C7_01590C_A	C7_01590C_B	C7_01590C	orf19.6566	COE2	CAALFM_C701590CA	CAALFM_C701590C
C5_00370W_A	C5_00370W_B	C5_00370W	orf19.953.1	COF1	CAALFM_C500370WA	CAALFM_C500370W
C2_05680W_A	C2_05680W_B	C2_05680W	orf19.6880	COG4	CAALFM_C205680WA	CAALFM_C205680W
C1_07900W_A	C1_07900W_B	C1_07900W	orf19.5063	COI1	CAALFM_C107900WA	CAALFM_C107900W
C6_01840C_A	C6_01840C_B	C6_01840C	orf19.3400	COQ3	CAALFM_C601840CA	CAALFM_C601840C
C1_03160C_A	C1_03160C_B	C1_03160C	orf19.3008	COQ4	CAALFM_C103160CA	CAALFM_C103160C
C2_05470W_A	C2_05470W_B	C2_05470W	orf19.3577	COQ5	CAALFM_C205470WA	CAALFM_C205470W
C1_03550C_A	C1_03550C_B	C1_03550C	orf19.3058	COQ6	CAALFM_C103550CA	CAALFM_C103550C
C5_05230C_A	C5_05230C_B	C5_05230C	orf19.4016	COR1	CAALFM_C505230CA	CAALFM_C505230C
CM_00210W		CM_00210W	CaalfMp08	COX1	CaalfMp08	CaalfMp08
C4_04310W_A	C4_04310W_B	C4_04310W	orf19.1416	COX11	CAALFM_C404310WA	CAALFM_C404310W
C2_01590W_A	C2_01590W_B	C2_01590W	orf19.1467	COX13	CAALFM_C201590WA	CAALFM_C201590W
C6_00720C_A	C6_00720C_B	C6_00720C	orf19.3656	COX15	CAALFM_C600720CA	CAALFM_C600720C
C2_01180W_A	C2_01180W_B	C2_01180W	orf19.2006.1	COX17	CAALFM_C201180WA	CAALFM_C201180W
C1_13410W_A	C1_13410W_B	C1_13410W	orf19.4967	COX19	CAALFM_C113410WA	CAALFM_C113410W
CM_00030W		CM_00030W	CaalfMp01	COX2	CaalfMp01	CaalfMp01
CM_00070C		CM_00070C	CaalfMp04	COX3A	CaalfMp04	CaalfMp04
CM_00520W		CM_00520W	CaalfMp15	COX3B	CaalfMp15	CaalfMp15
C2_01620W_A	C2_01620W_B	C2_01620W	orf19.1471	COX4	CAALFM_C201620WA	CAALFM_C201620W
C1_09030C_A	C1_09030C_B	C1_09030C	orf19.4759	COX5	CAALFM_C109030CA	CAALFM_C109030C
C2_03470C_A	C2_03470C_B	C2_03470C	orf19.873.1	COX6	CAALFM_C203470CA	CAALFM_C203470C
C3_02400C_A	C3_02400C_B	C3_02400C	orf19.227	COX7	CAALFM_C302400CA	CAALFM_C302400C
C2_05920C_A	C2_05920C_B	C2_05920C	orf19.5213.1	COX8	CAALFM_C205920CA	CAALFM_C205920C
C2_05930W_A	C2_05930W_B	C2_05930W	orf19.5213.2	COX9	CAALFM_C205930WA	CAALFM_C205930W
C4_01550C_A	C4_01550C_B	C4_01550C	orf19.4630	CPA1	CAALFM_C401550CA	CAALFM_C401550C
CR_01330W_A	CR_01330W_B	CR_01330W	orf19.3221	CPA2	CAALFM_CR01330WA	CAALFM_CR01330W
C4_03340C_A	C4_03340C_B	C4_03340C	orf19.1438	CPD2	CAALFM_C403340CA	CAALFM_C403340C
C1_07370C_A	C1_07370C_B	C1_07370C	orf19.4433	CPH1	CAALFM_C107370CA	CAALFM_C107370C
C6_00280W_A	C6_00280W_B	C6_00280W	orf19.1187	CPH2	CAALFM_C600280WA	CAALFM_C600280W
C1_10000C_A	C1_10000C_B	C1_10000C	orf19.4866	CPP1	CAALFM_C110000CA	CAALFM_C110000C
C2_02320C_A	C2_02320C_B	C2_02320C	orf19.1552	CPR3	CAALFM_C202320CA	CAALFM_C202320C
CR_10670W_A	CR_10670W_B	CR_10670W	orf19.7654	CPR6	CAALFM_CR10670WA	CAALFM_CR10670W
C7_03360W_A	C7_03360W_B	C7_03360W	orf19.1339	CPY1	CAALFM_C703360WA	CAALFM_C703360W
CR_01980C_A	CR_01980C_B	CR_01980C	orf19.2599	CRC1	CAALFM_CR01980CA	CAALFM_CR01980C
C4_01160W_A	C4_01160W_B	C4_01160W	orf19.4674.1	CRD2	CAALFM_C401160WA	CAALFM_C401160W
CR_04960C_A	CR_04960C_B	CR_04960C	orf19.633	CRG1	CAALFM_CR04960CA	CAALFM_CR04960C
C4_02900C_A	C4_02900C_B	C4_02900C	orf19.2706	CRH11	CAALFM_C402900CA	CAALFM_C402900C
C5_04800W_A	C5_04800W_B	C5_04800W	orf19.3966	CRH12	CAALFM_C504800WA	CAALFM_C504800W
C2_04930C_A	C2_04930C_B	C2_04930C	orf19.3523	CRK1	CAALFM_C204930CA	CAALFM_C204930C
C1_01420C_A	C1_01420C_B	C1_01420C	orf19.3330	CRL1	CAALFM_C101420CA	CAALFM_C101420C
CR_00520C_A	CR_00520C_B	CR_00520C	orf19.7483	CRM1	CAALFM_CR00520CA	CAALFM_CR00520C
C7_01850C_A	C7_01850C_B	C7_01850C	orf19.6534.2	CRN1	CAALFM_C701850CA	CAALFM_C701850C
C1_09250W_A	C1_09250W_B	C1_09250W	orf19.4784	CRP1	CAALFM_C109250WA	CAALFM_C109250W
C3_05780C_A	C3_05780C_B	C3_05780C	orf19.7359	CRZ1	CAALFM_C305780CA	CAALFM_C305780C
CR_07060C_A	CR_07060C_B	CR_07060C	orf19.2356	CRZ2	CAALFM_CR07060CA	CAALFM_CR07060C
C7_00090C_A	C7_00090C_B	C7_00090C	orf19.7114	CSA1	CAALFM_C700090CA	CAALFM_C700090C
C4_06920C_A	C4_06920C_B	C4_06920C	orf19.3117	CSA2	CAALFM_C406920CA	CAALFM_C406920C
C3_03890W_A	C3_03890W_B	C3_03890W	orf19.6926	CSC25	CAALFM_C303890WA	CAALFM_C303890W
C3_00860W_A	C3_00860W_B	C3_00860W	orf19.6163	CSE4	CAALFM_C300860WA	CAALFM_C300860W
C1_04020C_A	C1_04020C_B	C1_04020C	orf19.4477	CSH1	CAALFM_C104020CA	CAALFM_C104020C
C4_03390W_A	C4_03390W_B	C4_03390W	orf19.3366	CSH3	CAALFM_C403390WA	CAALFM_C403390W
C1_12310C_A	C1_12310C_B	C1_12310C	orf19.5232	CSI2	CAALFM_C112310CA	CAALFM_C112310C
C1_14010W_A	C1_14010W_B	C1_14010W	orf19.7208	CSK1	CAALFM_C114010WA	CAALFM_C114010W
CR_10740W_A	CR_10740W_B	CR_10740W	orf19.7663	CSM1	CAALFM_CR10740WA	CAALFM_CR10740W
C2_06130W_A	C2_06130W_B	C2_06130W	orf19.4105	CSM3	CAALFM_C206130WA	CAALFM_C206130W
C4_06510C_A	C4_06510C_B	C4_06510C	orf19.2883	CSO99	CAALFM_C406510CA	CAALFM_C406510C
CR_05430W_A	CR_05430W_B	CR_05430W	orf19.3512	CSP1	CAALFM_CR05430WA	CAALFM_CR05430W
C4_00720W_A	C4_00720W_B	C4_00720W	orf19.4170	CSP2	CAALFM_C400720WA	CAALFM_C400720W
CR_01470W_A	CR_01470W_B	CR_01470W	orf19.2531	CSP37	CAALFM_CR01470WA	CAALFM_CR01470W
C4_04850C_A	C4_04850C_B	C4_04850C	orf19.3794	CSR1	CAALFM_C404850CA	CAALFM_C404850C
C5_02340C_A	C5_02340C_B	C5_02340C	orf19.4242	CST20	CAALFM_C502340CA	CAALFM_C502340C
C6_04430W_A	C6_04430W_B	C6_04430W	orf19.2127	CST5	CAALFM_C604430WA	CAALFM_C604430W
C5_03890C_A	C5_03890C_B	C5_03890C	orf19.1105.3	CSU52	CAALFM_C503890CA	CAALFM_C503890C
C5_04580C_A	C5_04580C_B	C5_04580C	orf19.3942	CSU57	CAALFM_C504580CA	CAALFM_C504580C
C6_01830W_A	C6_01830W_B	C6_01830W	orf19.3401	CTA1	CAALFM_C601830WA	CAALFM_C601830W
C1_00040W_A	C1_00040W_B	C1_00040W	orf19.6112	CTA2	CAALFM_C100040WA	CAALFM_C100040W
C5_05500C_A	C5_05500C_B	C5_05500C	orf19.4054	CTA24	CAALFM_C505500CA	CAALFM_C505500C
CR_10860C_A	CR_10860C_B	CR_10860C	orf19.7680	CTA26	CAALFM_CR10860CA	CAALFM_CR10860C
C1_11540C_A	C1_11540C_B	C1_11540C	orf19.1166	CTA3	CAALFM_C111540CA	CAALFM_C111540C
C3_05930W_A	C3_05930W_B	C3_05930W	orf19.7374	CTA4	CAALFM_C305930WA	CAALFM_C305930W
C4_07070W_A	C4_07070W_B	C4_07070W	orf19.3102	CTA6	CAALFM_C407070WA	CAALFM_C407070W
C5_02700W_A	C5_02700W_B	C5_02700W	orf19.4288	CTA7	CAALFM_C502700WA	CAALFM_C502700W
C1_09170W_A	C1_09170W_B	C1_09170W	orf19.4775	CTA8	CAALFM_C109170WA	CAALFM_C109170W
C1_01270W_A	C1_01270W_B	C1_01270W	orf19.3315	CTA9	CAALFM_C101270WA	CAALFM_C101270W
C2_01890W_A	C2_01890W_B	C2_01890W	orf19.1499	CTF1	CAALFM_C201890WA	CAALFM_C201890W
CR_01150C_A	CR_01150C_B	CR_01150C	orf19.3239	CTF18	CAALFM_CR01150CA	CAALFM_CR01150C
C6_02130C_A	C6_02130C_B	C6_02130C	orf19.3494	CTF5	CAALFM_C602130CA	CAALFM_C602130C
C5_00740W_A	C5_00740W_B	C5_00740W	orf19.576	CTF8	CAALFM_C500740WA	CAALFM_C500740W
CR_10360C_A	CR_10360C_B	CR_10360C	orf19.7612	CTM1	CAALFM_CR10360CA	CAALFM_CR10360C
C1_01740W_A	C1_01740W_B	C1_01740W	orf19.4551	CTN1	CAALFM_C101740WA	CAALFM_C101740W
C3_04000C_A	C3_04000C_B	C3_04000C	orf19.2809	CTN3	CAALFM_C304000CA	CAALFM_C304000C
C3_04270C_A	C3_04270C_B	C3_04270C	orf19.5870	CTP1	CAALFM_C304270CA	CAALFM_C304270C
C6_00790C_A	C6_00790C_B	C6_00790C	orf19.3646	CTR1	CAALFM_C600790CA	CAALFM_C600790C
C1_08620W_A	C1_08620W_B	C1_08620W	orf19.4720	CTR2	CAALFM_C108620WA	CAALFM_C108620W
C1_09850C_A	C1_09850C_B	C1_09850C	orf19.4850	CUB1	CAALFM_C109850CA	CAALFM_C109850C
C1_05170C_A	C1_05170C_B	C1_05170C	orf19.448	CUE5	CAALFM_C105170CA	CAALFM_C105170C
C5_04560C_A	C5_04560C_B	C5_04560C	orf19.3940.1	CUP1	CAALFM_C504560CA	CAALFM_C504560C
C1_13640W_A	C1_13640W_B	C1_13640W	orf19.5001	CUP2	CAALFM_C113640WA	CAALFM_C113640W
C3_04390W_A	C3_04390W_B	C3_04390W	orf19.5886	CUP5	CAALFM_C304390WA	CAALFM_C304390W
C7_02040C_A	C7_02040C_B	C7_02040C	orf19.6514	CUP9	CAALFM_C702040CA	CAALFM_C702040C
C2_10100W_A	C2_10100W_B	C2_10100W	orf19.1771	CWC22	CAALFM_C210100WA	CAALFM_C210100W
C4_06100W_A	C4_06100W_B	C4_06100W	orf19.4719	CWH41	CAALFM_C406100WA	CAALFM_C406100W
CR_01290C_A	CR_01290C_B	CR_01290C	orf19.3225	CWH43	CAALFM_CR01290CA	CAALFM_CR01290C
C1_02250W_A	C1_02250W_B	C1_02250W	orf19.3682	CWH8	CAALFM_C102250WA	CAALFM_C102250W
C1_11990W_A	C1_11990W_B	C1_11990W	orf19.5267	CWP419	CAALFM_C111990WA	CAALFM_C111990W
CR_05530C_A	CR_05530C_B	CR_05530C	orf19.5849	CWT1	CAALFM_CR05530CA	CAALFM_CR05530C
C1_13630W_A	C1_13630W_B	C1_13630W	orf19.5000	CYB2	CAALFM_C113630WA	CAALFM_C113630W
C7_00700W_A	C7_00700W_B	C7_00700W	orf19.7049	CYB5	CAALFM_C700700WA	CAALFM_C700700W
C2_10110W_A	C2_10110W_B	C2_10110W	orf19.1770	CYC1	CAALFM_C210110WA	CAALFM_C210110W
C5_01130W_A	C5_01130W_B	C5_01130W	orf19.1957	CYC3	CAALFM_C501130WA	CAALFM_C501130W
C1_06690W_A	C1_06690W_B	C1_06690W	orf19.6242	CYK3	CAALFM_C106690WA	CAALFM_C106690W
C3_06230W_A	C3_06230W_B	C3_06230W	orf19.7410	CYM1	CAALFM_C306230WA	CAALFM_C306230W
C7_02380C_A	C7_02380C_B	C7_02380C	orf19.6472	CYP1	CAALFM_C702380CA	CAALFM_C702380C
C3_06360C_A	C3_06360C_B	C3_06360C	orf19.7421	CYP5	CAALFM_C306360CA	CAALFM_C306360C
C7_03070C_A	C7_03070C_B	C7_03070C	orf19.5148	CYR1	CAALFM_C703070CA	CAALFM_C703070C
CR_08340W_A	CR_08340W_B	CR_08340W	orf19.6402	CYS3	CAALFM_CR08340WA	CAALFM_CR08340W
C1_01870C_A	C1_01870C_B	C1_01870C	orf19.4536	CYS4	CAALFM_C101870CA	CAALFM_C101870C
C2_04950C_A	C2_04950C_B	C2_04950C	orf19.3527	CYT1	CAALFM_C204950CA	CAALFM_C204950C
C4_02130W_A	C4_02130W_B	C4_02130W	orf19.4578	CYT2	CAALFM_C402130WA	CAALFM_C402130W
C4_06820C_A	C4_06820C_B	C4_06820C	orf19.3127	CZF1	CAALFM_C406820CA	CAALFM_C406820C
C6_04600W_A	C6_04600W_B	C6_04600W	orf19.2157	DAC1	CAALFM_C604600WA	CAALFM_C604600W
C1_13710C_A	C1_13710C_B	C1_13710C	orf19.5008.1	DAD1	CAALFM_C113710CA	CAALFM_C113710C
C2_05210W_A	C2_05210W_B	C2_05210W	orf19.3551	DAD2	CAALFM_C205210WA	CAALFM_C205210W
CR_06160C_A	CR_06160C_B	CR_06160C	orf19.3871	DAD3	CAALFM_CR06160CA	CAALFM_CR06160C
CR_08010W_A	CR_08010W_B	CR_08010W	orf19.596.2	DAD4	CAALFM_CR08010WA	CAALFM_CR08010W
C4_01010C_A	C4_01010C_B	C4_01010C	orf19.4688	DAG7	CAALFM_C401010CA	CAALFM_C401010C
C1_09190C_A	C1_09190C_B	C1_09190C	orf19.4777	DAK2	CAALFM_C109190CA	CAALFM_C109190C
C3_00180C_A	C3_00180C_B	C3_00180C	orf19.5454	DAL1	CAALFM_C300180CA	CAALFM_C300180C
C3_03140C_A	C3_03140C_B	C3_03140C	orf19.313	DAL4	CAALFM_C303140CA	CAALFM_C303140C
C3_03120C_A	C3_03120C_B	C3_03120C	orf19.309	DAL5	CAALFM_C303120CA	CAALFM_C303120C
C5_01670W_A	C5_01670W_B	C5_01670W	orf19.3208	DAL52	CAALFM_C501670WA	CAALFM_C501670W
C1_13850C_A	C1_13850C_B	C1_13850C	orf19.5023	DAL7	CAALFM_C113850CA	CAALFM_C113850C
C3_04160W_A	C3_04160W_B	C3_04160W	orf19.5859	DAL8	CAALFM_C304160WA	CAALFM_C304160W
CR_01030W_A	CR_01030W_B	CR_01030W	orf19.3252	DAL81	CAALFM_CR01030WA	CAALFM_CR01030W
C3_03640W_A	C3_03640W_B	C3_03640W	orf19.6956	DAL9	CAALFM_C303640WA	CAALFM_C303640W
C1_09730W_A	C1_09730W_B	C1_09730W	orf19.4837	DAM1	CAALFM_C109730WA	CAALFM_C109730W
C1_03670C_A	C1_03670C_B	C1_03670C	orf19.3065	DAO1	CAALFM_C103670CA	CAALFM_C103670C
C4_03380C_A	C4_03380C_B	C4_03380C	orf19.3365	DAO2	CAALFM_C403380CA	CAALFM_C403380C
CR_04060C_A	CR_04060C_B	CR_04060C	orf19.489	DAP1	CAALFM_CR04060CA	CAALFM_CR04060C
C5_02970W_A	C5_02970W_B	C5_02970W	orf19.4322	DAP2	CAALFM_C502970WA	CAALFM_C502970W
C2_06670C_A	C2_06670C_B	C2_06670C	orf19.1223	DBF2	CAALFM_C206670CA	CAALFM_C206670C
C7_02950C_A	C7_02950C_B	C7_02950C	orf19.5166	DBF4	CAALFM_C702950CA	CAALFM_C702950C
CR_02530W_A	CR_02530W_B	CR_02530W	orf19.171	DBP2	CAALFM_CR02530WA	CAALFM_CR02530W
C1_10030W_A	C1_10030W_B	C1_10030W	orf19.4870	DBP3	CAALFM_C110030WA	CAALFM_C110030W
C3_01860C_A	C3_01860C_B	C3_01860C	orf19.1661	DBP5	CAALFM_C301860CA	CAALFM_C301860C
CR_07750C_A	CR_07750C_B	CR_07750C	orf19.3704	DBP6	CAALFM_CR07750CA	CAALFM_CR07750C
C7_01200C_A	C7_01200C_B	C7_01200C	orf19.6902	DBP7	CAALFM_C701200CA	CAALFM_C701200C
CR_05630W_A	CR_05630W_B	CR_05630W	orf19.6652	DBP8	CAALFM_CR05630WA	CAALFM_CR05630W
C6_02050W_A	C6_02050W_B	C6_02050W	orf19.3506	DBR1	CAALFM_C602050WA	CAALFM_C602050W
C7_00370W_A	C7_00370W_B	C7_00370W	orf19.7083	DCC1	CAALFM_C700370WA	CAALFM_C700370W
C3_02550C_A	C3_02550C_B	C3_02550C	orf19.244	DCG1	CAALFM_C302550CA	CAALFM_C302550C
C2_04050C_A	C2_04050C_B	C2_04050C	orf19.815	DCK1	CAALFM_C204050CA	CAALFM_C204050C
C2_04040C_A	C2_04040C_B	C2_04040C	orf19.816	DCK2	CAALFM_C204040CA	CAALFM_C204040C
CR_08120C_A	CR_08120C_B	CR_08120C	orf19.6373	DCP2	CAALFM_CR08120CA	CAALFM_CR08120C
C4_04830W_A	C4_04830W_B	C4_04830W	orf19.3796	DCR1	CAALFM_C404830WA	CAALFM_C404830W
C2_01360C_A	C2_01360C_B	C2_01360C	orf19.1989	DCW1	CAALFM_C201360CA	CAALFM_C201360C
C3_02560W_A	C3_02560W_B	C3_02560W	orf19.245	DDC1	CAALFM_C302560WA	CAALFM_C302560W
C1_14420W_A	C1_14420W_B	C1_14420W	orf19.7258	DDI1	CAALFM_C114420WA	CAALFM_C114420W
C2_09220W_A	C2_09220W_B	C2_09220W	orf19.4082	DDR48	CAALFM_C209220WA	CAALFM_C209220W
C3_06100C_A	C3_06100C_B	C3_06100C	orf19.7392	DED1	CAALFM_C306100CA	CAALFM_C306100C
C7_03670W_A	C7_03670W_B	C7_03670W	orf19.6702	DED81	CAALFM_C703670WA	CAALFM_C703670W
CR_09880W_A	CR_09880W_B	CR_09880W	orf19.7561	DEF1	CAALFM_CR09880WA	CAALFM_CR09880W
CR_03490W_A	CR_03490W_B	CR_03490W	orf19.4392	DEM1	CAALFM_CR03490WA	CAALFM_CR03490W
C5_05480W_A	C5_05480W_B	C5_05480W	orf19.4048	DES1	CAALFM_C505480WA	CAALFM_C505480W
C2_08970C_A	C2_08970C_B	C2_08970C	orf19.209	DFG10	CAALFM_C208970CA	CAALFM_C208970C
C2_03400C_A	C2_03400C_B	C2_03400C	orf19.881	DFG16	CAALFM_C203400CA	CAALFM_C203400C
C2_00520W_A	C2_00520W_B	C2_00520W	orf19.2075	DFG5	CAALFM_C200520WA	CAALFM_C200520W
C7_00360W_A	C7_00360W_B	C7_00360W	orf19.7084	DFI1	CAALFM_C700360WA	CAALFM_C700360W
C7_03130C_A	C7_03130C_B	C7_03130C	orf19.5142	DFR1	CAALFM_C703130CA	CAALFM_C703130C
C1_07070C_A	C1_07070C_B	C1_07070C	orf19.6197	DHH1	CAALFM_C107070CA	CAALFM_C107070C
C3_05340W_A	C3_05340W_B	C3_05340W	orf19.6971	DIE2	CAALFM_C305340WA	CAALFM_C305340W
C1_13730C_A	C1_13730C_B	C1_13730C	orf19.5010	DIM1	CAALFM_C113730CA	CAALFM_C113730C
C1_08290C_A	C1_08290C_B	C1_08290C	orf19.5106	DIP2	CAALFM_C108290CA	CAALFM_C108290C
C1_02530C_A	C1_02530C_B	C1_02530C	orf19.2942	DIP5	CAALFM_C102530CA	CAALFM_C102530C
CR_04640W_A	CR_04640W_B	CR_04640W	orf19.1741	DIT1	CAALFM_CR04640WA	CAALFM_CR04640W
CR_04630C_A	CR_04630C_B	CR_04630C	orf19.554	DIT2	CAALFM_CR04630CA	CAALFM_CR04630C
C1_10480W_A	C1_10480W_B	C1_10480W	orf19.991	DJP1	CAALFM_C110480WA	CAALFM_C110480W
C2_02980C_A	C2_02980C_B	C2_02980C	orf19.5805	DLD1	CAALFM_C202980CA	CAALFM_C202980C
C3_07360W_A	C3_07360W_B	C3_07360W	orf19.6755	DLD2	CAALFM_C307360WA	CAALFM_C307360W
C1_12560C_A	C1_12560C_B	C1_12560C	orf19.3760	DLH1	CAALFM_C112560CA	CAALFM_C112560C
C6_00320C_A	C6_00320C_B	C6_00320C	orf19.1192	DNA2	CAALFM_C600320CA	CAALFM_C600320C
C3_03250W_A	C3_03250W_B	C3_03250W	orf19.323	DNF1	CAALFM_C303250WA	CAALFM_C303250W
C5_00570W_A	C5_00570W_B	C5_00570W	orf19.932	DNF2	CAALFM_C500570WA	CAALFM_C500570W
C4_03110W_A	C4_03110W_B	C4_03110W	orf19.2680	DNF3	CAALFM_C403110WA	CAALFM_C403110W
C3_05520C_A	C3_05520C_B	C3_05520C	orf19.6987	DNM1	CAALFM_C305520CA	CAALFM_C305520C
C1_09660W_A	C1_09660W_B	C1_09660W	orf19.4829	DOA1	CAALFM_C109660WA	CAALFM_C109660W
C7_02860C_A	C7_02860C_B	C7_02860C	orf19.5175	DOA10	CAALFM_C702860CA	CAALFM_C702860C
C1_14000C_A	C1_14000C_B	C1_14000C	orf19.7207	DOA4	CAALFM_C114000CA	CAALFM_C114000C
C6_01900C_A	C6_01900C_B	C6_01900C	orf19.3392	DOG1	CAALFM_C601900CA	CAALFM_C601900C
CR_03070W_A	CR_03070W_B	CR_03070W	orf19.2419	DOM34	CAALFM_CR03070WA	CAALFM_CR03070W
C1_13920W_A	C1_13920W_B	C1_13920W	orf19.5030	DOS2	CAALFM_C113920WA	CAALFM_C113920W
C3_06300W_A	C3_06300W_B	C3_06300W	orf19.7402	DOT1	CAALFM_C306300WA	CAALFM_C306300W
C4_03440C_A	C4_03440C_B	C4_03440C	orf19.3370	DOT4	CAALFM_C403440CA	CAALFM_C403440C
C3_00480C_A	C3_00480C_B	C3_00480C	orf19.5417	DOT5	CAALFM_C300480CA	CAALFM_C300480C
CR_01580C_A	CR_01580C_B	CR_01580C	orf19.2545	DOT6	CAALFM_CR01580CA	CAALFM_CR01580C
CR_09900C_A	CR_09900C_B	CR_09900C	orf19.7564	DPB2	CAALFM_CR09900CA	CAALFM_CR09900C
C2_00430C_A	C2_00430C_B	C2_00430C	orf19.2088	DPB4	CAALFM_C200430CA	CAALFM_C200430C
C1_08010W_A	C1_08010W_B	C1_08010W	orf19.5073	DPM1	CAALFM_C108010WA	CAALFM_C108010W
C6_00420W_A	C6_00420W_B	C6_00420W	orf19.1203.1	DPM2	CAALFM_C600420WA	CAALFM_C600420W
C4_01920W_A	C4_01920W_B	C4_01920W	orf19.4600.1	DPM3	CAALFM_C401920WA	CAALFM_C401920W
C1_11470C_A	C1_11470C_B	C1_11470C	orf19.656	DPP1	CAALFM_C111470CA	CAALFM_C111470C
C1_11640C_A	C1_11640C_B	C1_11640C	orf19.1155	DPP2	CAALFM_C111640CA	CAALFM_C111640C
C7_02500C_A	C7_02500C_B	C7_02500C	orf19.6459	DPP3	CAALFM_C702500CA	CAALFM_C702500C
CR_03170W_A	CR_03170W_B	CR_03170W	orf19.2407	DPS1-1	CAALFM_CR03170WA	CAALFM_CR03170W
C2_07260C_A	C2_07260C_B	C2_07260C	orf19.2283	DQD1	CAALFM_C207260CA	CAALFM_C207260C
CR_02650C_A	CR_02650C_B	CR_02650C	orf19.2825	DRE2	CAALFM_CR02650CA	CAALFM_CR02650C
C1_08100W_A	C1_08100W_B	C1_08100W	orf19.5083	DRG1	CAALFM_C108100WA	CAALFM_C108100W
CR_10550W_A	CR_10550W_B	CR_10550W	orf19.7635	DRS1	CAALFM_CR10550WA	CAALFM_CR10550W
C3_07230W_A	C3_07230W_B	C3_07230W	orf19.6778	DRS2	CAALFM_C307230WA	CAALFM_C307230W
C2_08490W_A	C2_08490W_B	C2_08490W	orf19.3629	DSE1	CAALFM_C208490WA	CAALFM_C208490W
CR_06940W_A	CR_06940W_B	CR_06940W	orf19.2370	DSL1	CAALFM_CR06940WA	CAALFM_CR06940W
C3_03010C_A	C3_03010C_B	C3_03010C	orf19.297	DTD2	CAALFM_C303010CA	CAALFM_C303010C
C7_03020C_A	C7_03020C_B	C7_03020C	orf19.5159	DUG3	CAALFM_C703020CA	CAALFM_C703020C
C5_05100C_A	C5_05100C_B	C5_05100C	orf19.4002	DUN1	CAALFM_C505100CA	CAALFM_C505100C
C4_04220W_A	C4_04220W_B	C4_04220W	orf19.1428	DUO1	CAALFM_C404220WA	CAALFM_C404220W
C1_04660W_A	C1_04660W_B	C1_04660W	orf19.780	DUR1,2	CAALFM_C104660WA	CAALFM_C104660W
C1_04650W_A	C1_04650W_B	C1_04650W	orf19.781	DUR3	CAALFM_C104650WA	CAALFM_C104650W
C1_13800C_A	C1_13800C_B	C1_13800C	orf19.5017	DUR32	CAALFM_C113800CA	CAALFM_C113800C
C3_04570C_A	C3_04570C_B	C3_04570C	orf19.5915	DUR35	CAALFM_C304570CA	CAALFM_C304570C
C4_00480W_A	C4_00480W_B	C4_00480W	orf19.5677	DUR4	CAALFM_C400480WA	CAALFM_C400480W
C1_13980C_A	C1_13980C_B	C1_13980C	orf19.7205	DUR7	CAALFM_C113980CA	CAALFM_C113980C
C5_00290W_A	C5_00290W_B	C5_00290W	orf19.966	DUS4	CAALFM_C500290WA	CAALFM_C500290W
C1_01330C_A	C1_01330C_B	C1_01330C	orf19.3322	DUT1	CAALFM_C101330CA	CAALFM_C101330C
C3_05210C_A	C3_05210C_B	C3_05210C	orf19.5999	DYN1	CAALFM_C305210CA	CAALFM_C305210C
C2_08280W_A	C2_08280W_B	C2_08280W	orf19.2660	EAF3	CAALFM_C208280WA	CAALFM_C208280W
C1_08510W_A	C1_08510W_B	C1_08510W	orf19.396	EAF6	CAALFM_C108510WA	CAALFM_C108510W
CR_04130C_A	CR_04130C_B	CR_04130C	orf19.497	EAF7	CAALFM_CR04130CA	CAALFM_CR04130C
C2_09530W_A	C2_09530W_B	C2_09530W	orf19.1401	EAP1	CAALFM_C209530WA	CAALFM_C209530W
C6_01180C_A	C6_01180C_B	C6_01180C	orf19.125	EBP1	CAALFM_C601180CA	CAALFM_C601180C
C2_02880C_A	C2_02880C_B	C2_02880C	orf19.5816	EBP7	CAALFM_C202880CA	CAALFM_C202880C
C4_03470C_A	C4_03470C_B	C4_03470C	orf19.3374	ECE1	CAALFM_C403470CA	CAALFM_C403470C
CR_08690C_A	CR_08690C_B	CR_08690C	orf19.6445	ECI1	CAALFM_CR08690CA	CAALFM_CR08690C
C4_04100C_A	C4_04100C_B	C4_04100C	orf19.5299	ECM1	CAALFM_C404100CA	CAALFM_C404100C
C3_03030C_A	C3_03030C_B	C3_03030C	orf19.299	ECM14	CAALFM_C303030CA	CAALFM_C303030C
C3_06480C_A	C3_06480C_B	C3_06480C	orf19.7436.1	ECM15	CAALFM_C306480CA	CAALFM_C306480C
C2_06170C_A	C2_06170C_B	C2_06170C	orf19.4099	ECM17	CAALFM_C206170CA	CAALFM_C206170C
C3_03630W_A	C3_03630W_B	C3_03630W	orf19.6958	ECM18	CAALFM_C303630WA	CAALFM_C303630W
C1_10180C_A	C1_10180C_B	C1_10180C	orf19.4887	ECM21	CAALFM_C110180CA	CAALFM_C110180C
CR_07530C_A	CR_07530C_B	CR_07530C	orf19.2623	ECM22	CAALFM_CR07530CA	CAALFM_CR07530C
C1_13310W_A	C1_13310W_B	C1_13310W	orf19.4958	ECM25	CAALFM_C113310WA	CAALFM_C113310W
C3_07260C_A	C3_07260C_B	C3_07260C	orf19.6773	ECM29	CAALFM_C307260CA	CAALFM_C307260C
C2_02400W_A	C2_02400W_B	C2_02400W	orf19.1563	ECM3	CAALFM_C202400WA	CAALFM_C202400W
C1_03190C_A	C1_03190C_B	C1_03190C	orf19.3010.1	ECM33	CAALFM_C103190CA	CAALFM_C103190C
C5_02460C_A	C5_02460C_B	C5_02460C	orf19.4255	ECM331	CAALFM_C502460CA	CAALFM_C502460C
C4_03540C_A	C4_03540C_B	C4_03540C	orf19.1325	ECM38	CAALFM_C403540CA	CAALFM_C403540C
C7_02970W_A	C7_02970W_B	C7_02970W	orf19.5164	ECM39	CAALFM_C702970WA	CAALFM_C702970W
CR_02130W_A	CR_02130W_B	CR_02130W	orf19.2613	ECM4	CAALFM_CR02130WA	CAALFM_CR02130W
C7_02150C_A	C7_02150C_B	C7_02150C	orf19.6500	ECM42	CAALFM_C702150CA	CAALFM_C702150C
C4_00180W_A	C4_00180W_B	C4_00180W	orf19.5643	ECM7	CAALFM_C400180WA	CAALFM_C400180W
C1_07830C_A	C1_07830C_B	C1_07830C	orf19.5053	ECO1	CAALFM_C107830CA	CAALFM_C107830C
C2_10150W_A	C2_10150W_B	C2_10150W	orf19.1766	ECS1	CAALFM_C210150WA	CAALFM_C210150W
C2_05550W_A	C2_05550W_B	C2_05550W	orf19.6867	ECS2	CAALFM_C205550WA	CAALFM_C205550W
C2_02730W_A	C2_02730W_B	C2_02730W	orf19.5833	ECS3	CAALFM_C202730WA	CAALFM_C202730W
C4_05190C_A	C4_05190C_B	C4_05190C	orf19.6858	EDC3	CAALFM_C405190CA	CAALFM_C405190C
C4_04480C_A	C4_04480C_B	C4_04480C	orf19.3838	EFB1	CAALFM_C404480CA	CAALFM_C404480C
CR_07890W_A	CR_07890W_B	CR_07890W	orf19.610	EFG1	CAALFM_CR07890WA	CAALFM_CR07890W
C2_06340W_A	C2_06340W_B	C2_06340W	orf19.5498	EFH1	CAALFM_C206340WA	CAALFM_C206340W
C1_09360C_A	C1_09360C_B	C1_09360C	orf19.4798	EFR3	CAALFM_C109360CA	CAALFM_C109360C
C2_03100W_A	C2_03100W_B	C2_03100W	orf19.5788	EFT2	CAALFM_C203100WA	CAALFM_C203100W
C1_11650W_A	C1_11650W_B	C1_11650W	orf19.1154	EGD1	CAALFM_C111650WA	CAALFM_C111650W
C3_04140C_A	C3_04140C_B	C3_04140C	orf19.5858	EGD2	CAALFM_C304140CA	CAALFM_C304140C
C1_03320C_A	C1_03320C_B	C1_03320C	orf19.3029	EHD3	CAALFM_C103320CA	CAALFM_C103320C
C1_03390W_A	C1_03390W_B	C1_03390W	orf19.3040	EHT1	CAALFM_C103390WA	CAALFM_C103390W
CR_10490W_A	CR_10490W_B	CR_10490W	orf19.7626	EIF4E	CAALFM_CR10490WA	CAALFM_CR10490W
C5_00340W_A	C5_00340W_B	C5_00340W	orf19.955	EIP1	CAALFM_C500340WA	CAALFM_C500340W
C1_03810C_A	C1_03810C_B	C1_03810C	orf19.1028	ELA1	CAALFM_C103810CA	CAALFM_C103810C
C1_04550W_A	C1_04550W_B	C1_04550W	orf19.6849	ELC1	CAALFM_C104550WA	CAALFM_C104550W
CR_09370W_A	CR_09370W_B	CR_09370W	orf19.7332	ELF1	CAALFM_CR09370WA	CAALFM_CR09370W
C3_06060W_A	C3_06060W_B	C3_06060W	orf19.7387	ELP3	CAALFM_C306060WA	CAALFM_C306060W
C2_00120C_A	C2_00120C_B	C2_00120C	orf19.1907	EMC9	CAALFM_C200120CA	CAALFM_C200120C
C6_03200W_A	C6_03200W_B	C6_03200W	orf19.5607	EMF1	CAALFM_C603200WA	CAALFM_C603200W
CR_07590W_A	CR_07590W_B	CR_07590W	orf19.6293	EMP24	CAALFM_CR07590WA	CAALFM_CR07590W
CR_07180W_A	CR_07180W_B	CR_07180W	orf19.731	EMP46	CAALFM_CR07180WA	CAALFM_CR07180W
C4_02550C_A	C4_02550C_B	C4_02550C	orf19.2746	EMP70	CAALFM_C402550CA	CAALFM_C402550C
C1_00390W_A	C1_00390W_B	C1_00390W	orf19.6070	ENA2	CAALFM_C100390WA	CAALFM_C100390W
C7_02910W_A	C7_02910W_B	C7_02910W	orf19.5170	ENA21	CAALFM_C702910WA	CAALFM_C702910W
C3_01400W_A	C3_01400W_B	C3_01400W	orf19.1711	END3	CAALFM_C301400WA	CAALFM_C301400W
C1_03680W_A	C1_03680W_B	C1_03680W	orf19.3066	ENG1	CAALFM_C103680WA	CAALFM_C103680W
C1_08500C_A	C1_08500C_B	C1_08500C	orf19.395	ENO1	CAALFM_C108500CA	CAALFM_C108500C
C7_03700C_A	C7_03700C_B	C7_03700C	orf19.5507	ENP1	CAALFM_C703700CA	CAALFM_C703700C
C7_03540C_A	C7_03540C_B	C7_03540C	orf19.6686	ENP2	CAALFM_C703540CA	CAALFM_C703540C
C2_01390W_A	C2_01390W_B	C2_01390W	orf19.1444	ENT2	CAALFM_C201390WA	CAALFM_C201390W
C2_02340C_A	C2_02340C_B	C2_02340C	orf19.1553	ENT3	CAALFM_C202340CA	CAALFM_C202340C
C7_04110W_A	C7_04110W_B	C7_04110W	orf19.7164	ENV7	CAALFM_C704110WA	CAALFM_C704110W
CR_00100C_A	CR_00100C_B	CR_00100C	orf19.7529	EPL1	CAALFM_CR00100CA	CAALFM_CR00100C
C7_02690C_A	C7_02690C_B	C7_02690C	orf19.3695	EPT1	CAALFM_C702690CA	CAALFM_C702690C
C1_04130W_A	C1_04130W_B	C1_04130W	orf19.1047	ERB1	CAALFM_C104130WA	CAALFM_C104130W
C1_07930C_A	C1_07930C_B	C1_07930C	orf19.5065	ERD1	CAALFM_C107930CA	CAALFM_C107930C
C2_05100C_A	C2_05100C_B	C2_05100C	orf19.3541	ERF1	CAALFM_C205100CA	CAALFM_C205100C
C1_08590C_A	C1_08590C_B	C1_08590C	orf19.406	ERG1	CAALFM_C108590CA	CAALFM_C108590C
C2_04310W_A	C2_04310W_B	C2_04310W	orf19.1591	ERG10	CAALFM_C204310WA	CAALFM_C204310W
C5_00660C_A	C5_00660C_B	C5_00660C	orf19.922	ERG11	CAALFM_C500660CA	CAALFM_C500660C
C1_09460W_A	C1_09460W_B	C1_09460W	orf19.4809	ERG12	CAALFM_C109460WA	CAALFM_C109460W
CR_09160C_A	CR_09160C_B	CR_09160C	orf19.7312	ERG13	CAALFM_CR09160CA	CAALFM_CR09160C
C1_00800C_A	C1_00800C_B	C1_00800C	orf19.6026	ERG2	CAALFM_C100800CA	CAALFM_C100800C
C2_04580W_A	C2_04580W_B	C2_04580W	orf19.4491	ERG20	CAALFM_C204580WA	CAALFM_C204580W
C2_09400C_A	C2_09400C_B	C2_09400C	orf19.1598	ERG24	CAALFM_C209400CA	CAALFM_C209400C
CR_02370W_A	CR_02370W_B	CR_02370W	orf19.3732	ERG25	CAALFM_CR02370WA	CAALFM_CR02370W
C4_01530C_A	C4_01530C_B	C4_01530C	orf19.4631	ERG251	CAALFM_C401530CA	CAALFM_C401530C
C4_06270C_A	C4_06270C_B	C4_06270C	orf19.2909	ERG26	CAALFM_C406270CA	CAALFM_C406270C
CR_01140C_A	CR_01140C_B	CR_01140C	orf19.3240	ERG27	CAALFM_CR01140CA	CAALFM_CR01140C
C2_01090C_A	C2_01090C_B	C2_01090C	orf19.2016	ERG28	CAALFM_C201090CA	CAALFM_C201090C
C1_04770C_A	C1_04770C_B	C1_04770C	orf19.767	ERG3	CAALFM_C104770CA	CAALFM_C104770C
C3_00760W_A	C3_00760W_B	C3_00760W	orf19.5379	ERG4	CAALFM_C300760WA	CAALFM_C300760W
C7_02840C_A	C7_02840C_B	C7_02840C	orf19.5178	ERG5	CAALFM_C702840CA	CAALFM_C702840C
C3_02150C_A	C3_02150C_B	C3_02150C	orf19.1631	ERG6	CAALFM_C302150CA	CAALFM_C302150C
C2_02460W_A	C2_02460W_B	C2_02460W	orf19.1570	ERG7	CAALFM_C202460WA	CAALFM_C202460W
C4_01870C_A	C4_01870C_B	C4_01870C	orf19.4606	ERG8	CAALFM_C401870CA	CAALFM_C401870C
C2_08610W_A	C2_08610W_B	C2_08610W	orf19.3616	ERG9	CAALFM_C208610WA	CAALFM_C208610W
C2_02900W_A	C2_02900W_B	C2_02900W	orf19.5814	ERI1	CAALFM_C202900WA	CAALFM_C202900W
C1_10040W_A	C1_10040W_B	C1_10040W	orf19.4871	ERO1	CAALFM_C110040WA	CAALFM_C110040W
C1_10940C_A	C1_10940C_B	C1_10940C	orf19.2322.3	ERP5	CAALFM_C110940CA	CAALFM_C110940C
CR_03010C_A	CR_03010C_B	CR_03010C	orf19.2863.1	ERV1	CAALFM_CR03010CA	CAALFM_CR03010C
C3_06250W_A	C3_06250W_B	C3_06250W	orf19.7409	ERV25	CAALFM_C306250WA	CAALFM_C306250W
C4_02120W_A	C4_02120W_B	C4_02120W	orf19.4579	ERV29	CAALFM_C402120WA	CAALFM_C402120W
C5_00830C_A	C5_00830C_B	C5_00830C	orf19.586	ERV46	CAALFM_C500830CA	CAALFM_C500830C
C3_00490W_A	C3_00490W_B	C3_00490W	orf19.5416	ESA1	CAALFM_C300490WA	CAALFM_C300490W
C2_01400C_A	C2_01400C_B	C2_01400C	orf19.1445	ESC4	CAALFM_C201400CA	CAALFM_C201400C
C1_01670C_A	C1_01670C_B	C1_01670C	orf19.3356	ESP1	CAALFM_C101670CA	CAALFM_C101670C
C1_04410C_A	C1_04410C_B	C1_04410C	orf19.5196	ESS1	CAALFM_C104410CA	CAALFM_C104410C
C5_05470W_A	C5_05470W_B	C5_05470W	orf19.4045	EST1	CAALFM_C505470WA	CAALFM_C505470W
C3_00430W_A	C3_00430W_B	C3_00430W	orf19.5423	EST3	CAALFM_C300430WA	CAALFM_C300430W
C3_00200C_A	C3_00200C_B	C3_00200C	orf19.5450	ETR1	CAALFM_C300200CA	CAALFM_C300200C
C3_07470W_A	C3_07470W_B	C3_07470W	orf19.6741	EVP1	CAALFM_C307470WA	CAALFM_C307470W
C1_02630C_A	C1_02630C_B	C1_02630C	orf19.2952	EXG2	CAALFM_C102630CA	CAALFM_C102630C
C4_06930C_A	C4_06930C_B	C4_06930C	orf19.3116	EXM2	CAALFM_C406930CA	CAALFM_C406930C
C5_00630C_A	C5_00630C_B	C5_00630C	orf19.926	EXO1	CAALFM_C500630CA	CAALFM_C500630C
C7_02050C_A	C7_02050C_B	C7_02050C	orf19.6512	EXO70	CAALFM_C702050CA	CAALFM_C702050C
C6_01280W_A	C6_01280W_B	C6_01280W	orf19.135	EXO84	CAALFM_C601280WA	CAALFM_C601280W
C3_05980C_A	C3_05980C_B	C3_05980C	orf19.7379	FAA2	CAALFM_C305980CA	CAALFM_C305980C
C3_02810C_A	C3_02810C_B	C3_02810C	orf19.272	FAA21	CAALFM_C302810CA	CAALFM_C302810C
C2_06070W_A	C2_06070W_B	C2_06070W	orf19.4114	FAA2-1	CAALFM_C206070WA	CAALFM_C206070W
C7_04180W_A	C7_04180W_B	C7_04180W	orf19.7156	FAA2-3	CAALFM_C704180WA	CAALFM_C704180W
CR_10160W_A	CR_10160W_B	CR_10160W	orf19.7592	FAA4	CAALFM_CR10160WA	CAALFM_CR10160W
C2_01990C_A	C2_01990C_B	C2_01990C	orf19.1513	FAB1	CAALFM_C201990CA	CAALFM_C201990C
C1_08650C_A	C1_08650C_B	C1_08650C	orf19.4723	FAD1	CAALFM_C108650CA	CAALFM_C108650C
C6_01110W_A	C6_01110W_B	C6_01110W	orf19.118	FAD2	CAALFM_C601110WA	CAALFM_C601110W
C1_13070C_A	C1_13070C_B	C1_13070C	orf19.4933	FAD3	CAALFM_C113070CA	CAALFM_C113070C
C1_05640C_A	C1_05640C_B	C1_05640C	orf19.2488	FAL1	CAALFM_C105640CA	CAALFM_C105640C
C7_00180W_A	C7_00180W_B	C7_00180W	orf19.7105	FAR1	CAALFM_C700180WA	CAALFM_C700180W
C5_00190C_A	C5_00190C_B	C5_00190C	orf19.979	FAS1	CAALFM_C500190CA	CAALFM_C500190C
C3_04830C_A	C3_04830C_B	C3_04830C	orf19.5949	FAS2	CAALFM_C304830CA	CAALFM_C304830C
C6_00740W_A	C6_00740W_B	C6_00740W	orf19.3653	FAT1	CAALFM_C600740WA	CAALFM_C600740W
C4_04790W_A	C4_04790W_B	C4_04790W	orf19.3801	FAV1	CAALFM_C404790WA	CAALFM_C404790W
C5_03750W_A	C5_03750W_B	C5_03750W	orf19.1120	FAV2	CAALFM_C503750WA	CAALFM_C503750W
C2_00080C_A	C2_00080C_B	C2_00080C	orf19.1914	FAV3	CAALFM_C200080CA	CAALFM_C200080C
C4_01750C_A	C4_01750C_B	C4_01750C	orf19.4618	FBA1	CAALFM_C401750CA	CAALFM_C401750C
C3_07830W_A	C3_07830W_B	C3_07830W	orf19.6178	FBP1	CAALFM_C307830WA	CAALFM_C307830W
C6_00620W_A	C6_00620W_B	C6_00620W	orf19.4195.1	FCA1	CAALFM_C600620WA	CAALFM_C600620W
C3_06850W_A	C3_06850W_B	C3_06850W	orf19.6817	FCR1	CAALFM_C306850WA	CAALFM_C306850W
C5_01810W_A	C5_01810W_B	C5_01810W	orf19.3193	FCR3	CAALFM_C501810WA	CAALFM_C501810W
C3_03360W_A	C3_03360W_B	C3_03360W	orf19.333	FCY2	CAALFM_C303360WA	CAALFM_C303360W
C2_09950W_A	C2_09950W_B	C2_09950W	orf19.1357	FCY21	CAALFM_C209950WA	CAALFM_C209950W
C1_10610W_A	C1_10610W_B	C1_10610W	orf19.1832	FCY23	CAALFM_C110610WA	CAALFM_C110610W
CR_09360W_A	CR_09360W_B	CR_09360W	orf19.7331	FCY24	CAALFM_CR09360WA	CAALFM_CR09360W
CR_05170C_A	CR_05170C_B	CR_05170C	orf19.638	FDH1	CAALFM_CR05170CA	CAALFM_CR05170C
CR_10250C_A	CR_10250C_B	CR_10250C	orf19.7600	FDH3	CAALFM_CR10250CA	CAALFM_CR10250C
C1_12790C_A	C1_12790C_B	C1_12790C	orf19.6343	FEN1	CAALFM_C112790CA	CAALFM_C112790C
C2_03230C_A	C2_03230C_B	C2_03230C	orf19.908	FEN12	CAALFM_C203230CA	CAALFM_C203230C
C3_07060W_A	C3_07060W_B	C3_07060W	orf19.6794	FESUR1	CAALFM_C307060WA	CAALFM_C307060W
C6_00460C_A	C6_00460C_B	C6_00460C	orf19.4213	FET3	CAALFM_C600460CA	CAALFM_C600460C
C6_00480C_A	C6_00480C_B	C6_00480C	orf19.4211	FET31	CAALFM_C600480CA	CAALFM_C600480C
C5_00460C_A	C5_00460C_B	C5_00460C	orf19.943	FET33	CAALFM_C500460CA	CAALFM_C500460C
C6_00440C_A	C6_00440C_B	C6_00440C	orf19.4215	FET34	CAALFM_C600440CA	CAALFM_C600440C
C6_00470C_A	C6_00470C_B	C6_00470C	orf19.4212	FET99	CAALFM_C600470CA	CAALFM_C600470C
C4_04880W_A	C4_04880W_B	C4_04880W	orf19.3791	FGR10	CAALFM_C404880WA	CAALFM_C404880W
C2_06180C_A	C2_06180C_B	C2_06180C	orf19.5479	FGR12	CAALFM_C206180CA	CAALFM_C206180C
CR_05250C_A	CR_05250C_B	CR_05250C	orf19.562	FGR13	CAALFM_CR05250CA	CAALFM_CR05250C
CR_05240C_A	CR_05240C_B	CR_05240C	orf19.559	FGR14	CAALFM_CR05240CA	CAALFM_CR05240C
C2_00720C_A	C2_00720C_B	C2_00720C	orf19.2054	FGR15	CAALFM_C200720CA	CAALFM_C200720C
C1_11130W_A	C1_11130W_B	C1_11130W	orf19.2303	FGR16	CAALFM_C111130WA	CAALFM_C111130W
C6_03610W_A	C6_03610W_B	C6_03610W	orf19.5729	FGR17	CAALFM_C603610WA	CAALFM_C603610W
C2_09080C_A	C2_09080C_B	C2_09080C	orf19.4067	FGR18	CAALFM_C209080CA	CAALFM_C209080C
C7_00480W_A	C7_00480W_B	C7_00480W	orf19.7071	FGR2	CAALFM_C700480WA	CAALFM_C700480W
C2_02600C_A	C2_02600C_B	C2_02600C	orf19.1586	FGR22	CAALFM_C202600CA	CAALFM_C202600C
C3_02300W_A	C3_02300W_B	C3_02300W	orf19.1616	FGR23	CAALFM_C302300WA	CAALFM_C302300W
C1_14570C_A	C1_14570C_B	C1_14570C	orf19.7275	FGR24	CAALFM_C114570CA	CAALFM_C114570C
C5_03680W_A	C5_03680W_B	C5_03680W	orf19.6680	FGR27	CAALFM_C503680WA	CAALFM_C503680W
C4_03910W_A	C4_03910W_B	C4_03910W	orf19.1596	FGR28	CAALFM_C403910WA	CAALFM_C403910W
C2_10430C_A	C2_10430C_B	C2_10430C	orf19.5316	FGR29	CAALFM_C210430CA	CAALFM_C210430C
C4_04420W_A	C4_04420W_B	C4_04420W	orf19.3845	FGR3	CAALFM_C404420WA	CAALFM_C404420W
CR_08030C_A	CR_08030C_B	CR_08030C	orf19.593	FGR32	CAALFM_CR08030CA	CAALFM_CR08030C
CR_10030W_A	CR_10030W_B	CR_10030W	orf19.7579	FGR34	CAALFM_CR10030WA	CAALFM_CR10030W
C6_01730W_A	C6_01730W_B	C6_01730W	orf19.3413	FGR37	CAALFM_C601730WA	CAALFM_C601730W
C1_01760W_A	C1_01760W_B	C1_01760W	orf19.4549	FGR38	CAALFM_C101760WA	CAALFM_C101760W
C1_11230W_A	C1_11230W_B	C1_11230W	orf19.679	FGR39	CAALFM_C111230WA	CAALFM_C111230W
C1_10400C_A	C1_10400C_B	C1_10400C	orf19.4910	FGR41	CAALFM_C110400CA	CAALFM_C110400C
C5_04020C_A	C5_04020C_B	C5_04020C	orf19.3209	FGR42	CAALFM_C504020CA	CAALFM_C504020C
C1_09270W_A	C1_09270W_B	C1_09270W	orf19.4786	FGR43	CAALFM_C109270WA	CAALFM_C109270W
C3_04990W_A	C3_04990W_B	C3_04990W	orf19.5967	FGR44	CAALFM_C304990WA	CAALFM_C304990W
CR_09850C_A	CR_09850C_B	CR_09850C	orf19.7557	FGR46	CAALFM_CR09850CA	CAALFM_CR09850C
C6_01570C_A	C6_01570C_B	C6_01570C	orf19.3429	FGR47	CAALFM_C601570CA	CAALFM_C601570C
CR_06300C_A	CR_06300C_B	CR_06300C	orf19.3884	FGR50	CAALFM_CR06300CA	CAALFM_CR06300C
C2_04720C_A	C2_04720C_B	C2_04720C	orf19.156	FGR51	CAALFM_C204720CA	CAALFM_C204720C
C7_02750W_A	C7_02750W_B	C7_02750W	orf19.5191	FGR6-1	CAALFM_C702750WA	CAALFM_C702750W
C4_05530W_A	C4_05530W_B	C4_05530W	orf19.1234	FGR6-10	CAALFM_C405530WA	CAALFM_C405530W
C1_07770W_A	C1_07770W_B	C1_07770W	orf19.4712	FGR6-3	CAALFM_C107770WA	CAALFM_C107770W
C2_10420W_A	C2_10420W_B	C2_10420W	orf19.3490	FGR6-4	CAALFM_C210420WA	CAALFM_C210420W
C2_06830C_A	C2_06830C_B	C2_06830C	orf19.2236	FHL1	CAALFM_C206830CA	CAALFM_C206830C
C6_01310W_A	C6_01310W_B	C6_01310W	orf19.138	FIG1	CAALFM_C601310WA	CAALFM_C601310W
C3_00670C_A	C3_00670C_B	C3_00670C	orf19.5389	FKH2	CAALFM_C300670CA	CAALFM_C300670C
C3_00980W_A	C3_00980W_B	C3_00980W	orf19.2501	FLC1	CAALFM_C300980WA	CAALFM_C300980W
CR_07100W_A	CR_07100W_B	CR_07100W	orf19.1813	FLC2	CAALFM_CR07100WA	CAALFM_CR07100W
C2_07830W_A	C2_07830W_B	C2_07830W	orf19.2198	FLC3	CAALFM_C207830WA	CAALFM_C207830W
C6_04350C_A	C6_04350C_B	C6_04350C	orf19.1093	FLO8	CAALFM_C604350CA	CAALFM_C604350C
C3_00580W_A	C3_00580W_B	C3_00580W	orf19.5404.1	FLO9	CAALFM_C300580WA	CAALFM_C300580W
C7_01520W_A	C7_01520W_B	C7_01520W	orf19.6577	FLU1	CAALFM_C701520WA	CAALFM_C701520W
C1_04450C_A	C1_04450C_B	C1_04450C	orf19.6837	FMA1	CAALFM_C104450CA	CAALFM_C104450C
C2_02060C_A	C2_02060C_B	C2_02060C	orf19.1523	FMO1	CAALFM_C202060CA	CAALFM_C202060C
C2_03610W_A	C2_03610W_B	C2_03610W	orf19.857	FMO2	CAALFM_C203610WA	CAALFM_C203610W
C6_01650C_A	C6_01650C_B	C6_01650C	orf19.3422	FMP27	CAALFM_C601650CA	CAALFM_C601650C
C7_02240W_A	C7_02240W_B	C7_02240W	orf19.6489	FMP45	CAALFM_C702240WA	CAALFM_C702240W
C4_06070C_A	C4_06070C_B	C4_06070C	orf19.4418	FMT1	CAALFM_C406070CA	CAALFM_C406070C
C5_00770C_A	C5_00770C_B	C5_00770C	orf19.579	FOL1	CAALFM_C500770CA	CAALFM_C500770C
C3_00810C_A	C3_00810C_B	C3_00810C	orf19.1288	FOX2	CAALFM_C300810CA	CAALFM_C300810C
C3_01460C_A	C3_01460C_B	C3_01460C	orf19.1704	FOX3	CAALFM_C301460CA	CAALFM_C301460C
C6_01820C_A	C6_01820C_B	C6_01820C	orf19.3402	FPG1	CAALFM_C601820CA	CAALFM_C601820C
C2_08860W_A	C2_08860W_B	C2_08860W	orf19.223	FPK1	CAALFM_C208860WA	CAALFM_C208860W
C4_04320W_A	C4_04320W_B	C4_04320W	orf19.1415	FRE10	CAALFM_C404320WA	CAALFM_C404320W
C4_05840W_A	C4_05840W_B	C4_05840W	orf19.1270	FRE3	CAALFM_C405840WA	CAALFM_C405840W
CR_07280W_A	CR_07280W_B	CR_07280W	orf19.6140	FRE30	CAALFM_CR07280WA	CAALFM_CR07280W
CR_07290W_A	CR_07290W_B	CR_07290W	orf19.6139	FRE7	CAALFM_CR07290WA	CAALFM_CR07290W
C2_05070W_A	C2_05070W_B	C2_05070W	orf19.3538	FRE9	CAALFM_C205070WA	CAALFM_C205070W
CR_02210W_A	CR_02210W_B	CR_02210W	orf19.3751	FRK1	CAALFM_CR02210WA	CAALFM_CR02210W
C4_00110C_A	C4_00110C_B	C4_00110C	orf19.5634	FRP1	CAALFM_C400110CA	CAALFM_C400110C
C7_00100W_A	C7_00100W_B	C7_00100W	orf19.7112	FRP2	CAALFM_C700100WA	CAALFM_C700100W
C2_06680W_A	C2_06680W_B	C2_06680W	orf19.1224	FRP3	CAALFM_C206680WA	CAALFM_C206680W
C6_01440C_A	C6_01440C_B	C6_01440C	orf19.3440	FRP5	CAALFM_C601440CA	CAALFM_C601440C
C6_01430C_A	C6_01430C_B	C6_01430C	orf19.3441	FRP6	CAALFM_C601430CA	CAALFM_C601430C
CR_01760C_A	CR_01760C_B	CR_01760C	orf19.2573	FRS1	CAALFM_CR01760CA	CAALFM_CR01760C
C1_02710W_A	C1_02710W_B	C1_02710W	orf19.2960	FRS2	CAALFM_C102710WA	CAALFM_C102710W
C1_09400C_A	C1_09400C_B	C1_09400C	orf19.4802	FTH1	CAALFM_C109400CA	CAALFM_C109400C
CR_01270C_A	CR_01270C_B	CR_01270C	orf19.3227	FTH2	CAALFM_CR01270CA	CAALFM_CR01270C
C1_14130W_A	C1_14130W_B	C1_14130W	orf19.7219	FTR1	CAALFM_C114130WA	CAALFM_C114130W
C1_14220C_A	C1_14220C_B	C1_14220C	orf19.7231	FTR2	CAALFM_C114220CA	CAALFM_C114220C
CR_04530W_A	CR_04530W_B	CR_04530W	orf19.543	FUM11	CAALFM_CR04530WA	CAALFM_CR04530W
C3_07640C_A	C3_07640C_B	C3_07640C	orf19.6724	FUM12	CAALFM_C307640CA	CAALFM_C307640C
C1_08090C_A	C1_08090C_B	C1_08090C	orf19.5081	FUN12	CAALFM_C108090CA	CAALFM_C108090C
CR_07600W_A	CR_07600W_B	CR_07600W	orf19.6291	FUN30	CAALFM_CR07600WA	CAALFM_CR07600W
C3_06620W_A	C3_06620W_B	C3_06620W	orf19.7451	FUN31	CAALFM_C306620WA	CAALFM_C306620W
C5_03390C_A	C5_03390C_B	C5_03390C	orf19.2640	FUR1	CAALFM_C503390CA	CAALFM_C503390C
C3_03610W_A	C3_03610W_B	C3_03610W	orf19.360	FUR4	CAALFM_C303610WA	CAALFM_C303610W
C1_11630C_A	C1_11630C_B	C1_11630C	orf19.1156	FUS1	CAALFM_C111630CA	CAALFM_C111630C
C5_01480W_A	C5_01480W_B	C5_01480W	orf19.4143	FYV5	CAALFM_C501480WA	CAALFM_C501480W
C4_04260C_A	C4_04260C_B	C4_04260C	orf19.1422	FZO1	CAALFM_C404260CA	CAALFM_C404260C
C1_01140C_A	C1_01140C_B	C1_01140C	orf19.3302	GAC1	CAALFM_C101140CA	CAALFM_C101140C
C7_00660W_A	C7_00660W_B	C7_00660W	orf19.7053	GAC1	CAALFM_C700660WA	CAALFM_C700660W
C1_11660W_A	C1_11660W_B	C1_11660W	orf19.1153	GAD1	CAALFM_C111660WA	CAALFM_C111660W
C1_02130C_A	C1_02130C_B	C1_02130C	orf19.3670	GAL1	CAALFM_C102130CA	CAALFM_C102130C
C1_02150W_A	C1_02150W_B	C1_02150W	orf19.3672	GAL10	CAALFM_C102150WA	CAALFM_C102150W
C1_02170C_A	C1_02170C_B	C1_02170C	orf19.3674	GAL102	CAALFM_C102170CA	CAALFM_C102170C
C2_10590W_A	C2_10590W_B	C2_10590W	orf19.5338	GAL4	CAALFM_C210590WA	CAALFM_C210590W
C1_02180W_A	C1_02180W_B	C1_02180W	orf19.3675	GAL7	CAALFM_C102180WA	CAALFM_C102180W
C5_02790C_A	C5_02790C_B	C5_02790C	orf19.4304	GAP1	CAALFM_C502790CA	CAALFM_C502790C
C3_05580C_A	C3_05580C_B	C3_05580C	orf19.6993	GAP2	CAALFM_C305580CA	CAALFM_C305580C
C1_07120W_A	C1_07120W_B	C1_07120W	orf19.4456	GAP4	CAALFM_C107120WA	CAALFM_C107120W
C4_05430C_A	C4_05430C_B	C4_05430C	orf19.1799	GAP5	CAALFM_C405430CA	CAALFM_C405430C
C5_03500W_A	C5_03500W_B	C5_03500W	orf19.6659	GAP6	CAALFM_C503500WA	CAALFM_C503500W
C1_11550W_A	C1_11550W_B	C1_11550W	orf19.1164	GAR1	CAALFM_C111550WA	CAALFM_C111550W
C4_05880W_A	C4_05880W_B	C4_05880W	orf19.1275	GAT1	CAALFM_C405880WA	CAALFM_C405880W
C7_00440C_A	C7_00440C_B	C7_00440C	orf19.7076	GBP2	CAALFM_C700440CA	CAALFM_C700440C
C6_01680C_A	C6_01680C_B	C6_01680C	orf19.3418	GBU1	CAALFM_C601680CA	CAALFM_C601680C
C1_10290W_A	C1_10290W_B	C1_10290W	orf19.4899	GCA1	CAALFM_C110290WA	CAALFM_C110290W
C1_10550C_A	C1_10550C_B	C1_10550C	orf19.999	GCA2	CAALFM_C110550CA	CAALFM_C110550C
CR_03990C_A	CR_03990C_B	CR_03990C	orf19.481	GCD1	CAALFM_CR03990CA	CAALFM_CR03990C
C5_02170C_A	C5_02170C_B	C5_02170C	orf19.4223	GCD11	CAALFM_C502170CA	CAALFM_C502170C
C3_07250W_A	C3_07250W_B	C3_07250W	orf19.6776	GCD2	CAALFM_C307250WA	CAALFM_C307250W
C1_08600C_A	C1_08600C_B	C1_08600C	orf19.407	GCD6	CAALFM_C108600CA	CAALFM_C108600C
C2_03990W_A	C2_03990W_B	C2_03990W	orf19.825	GCD7	CAALFM_C203990WA	CAALFM_C203990W
C1_08550C_A	C1_08550C_B	C1_08550C	orf19.400	GCF1	CAALFM_C108550CA	CAALFM_C108550C
C2_10550C_A	C2_10550C_B	C2_10550C	orf19.5328	GCN1	CAALFM_C210550CA	CAALFM_C210550C
C7_01330C_A	C7_01330C_B	C7_01330C	orf19.6913	GCN2	CAALFM_C701330CA	CAALFM_C701330C
C1_00480C_A	C1_00480C_B	C1_00480C	orf19.6060	GCN20	CAALFM_C100480CA	CAALFM_C100480C
C7_01220W_A	C7_01220W_B	C7_01220W	orf19.6904	GCN3	CAALFM_C701220WA	CAALFM_C701220W
C2_09940W_A	C2_09940W_B	C2_09940W	orf19.1358	GCN4	CAALFM_C209940WA	CAALFM_C209940W
CR_06710C_A	CR_06710C_B	CR_06710C	orf19.705	GCN5	CAALFM_CR06710CA	CAALFM_CR06710C
C1_08420W_A	C1_08420W_B	C1_08420W	orf19.387	GCR3	CAALFM_C108420WA	CAALFM_C108420W
C1_07880C_A	C1_07880C_B	C1_07880C	orf19.5059	GCS1	CAALFM_C107880CA	CAALFM_C107880C
C6_02500C_A	C6_02500C_B	C6_02500C	orf19.5519	GCV1	CAALFM_C602500CA	CAALFM_C602500C
C1_08400C_A	C1_08400C_B	C1_08400C	orf19.385	GCV2	CAALFM_C108400CA	CAALFM_C108400C
C1_13680C_A	C1_13680C_B	C1_13680C	orf19.5006	GCV3	CAALFM_C113680CA	CAALFM_C113680C
C3_07340W_A	C3_07340W_B	C3_07340W	orf19.6757	GCY1	CAALFM_C307340WA	CAALFM_C307340W
C3_06120C_A	C3_06120C_B	C3_06120C	orf19.7394	GDA1	CAALFM_C306120CA	CAALFM_C306120C
C4_05140C_A	C4_05140C_B	C4_05140C	orf19.744	GDB1	CAALFM_C405140CA	CAALFM_C405140C
C5_04510W_A	C5_04510W_B	C5_04510W	orf19.3936	GDE1	CAALFM_C504510WA	CAALFM_C504510W
C2_07900W_A	C2_07900W_B	C2_07900W	orf19.2192	GDH2	CAALFM_C207900WA	CAALFM_C207900W
C4_06120W_A	C4_06120W_B	C4_06120W	orf19.4716	GDH3	CAALFM_C406120WA	CAALFM_C406120W
C1_14440C_A	C1_14440C_B	C1_14440C	orf19.7261	GDI1	CAALFM_C114440CA	CAALFM_C114440C
C5_01080C_A	C5_01080C_B	C5_01080C	orf19.1963	GDS1	CAALFM_C501080CA	CAALFM_C501080C
C2_04540C_A	C2_04540C_B	C2_04540C	orf19.4496	GDT1	CAALFM_C204540CA	CAALFM_C204540C
C3_01390C_A	C3_01390C_B	C3_01390C	orf19.1712	GEA2	CAALFM_C301390CA	CAALFM_C301390C
CR_02350C_A	CR_02350C_B	CR_02350C	orf19.3734	GEF2	CAALFM_CR02350CA	CAALFM_CR02350C
C1_00890W_A	C1_00890W_B	C1_00890W	orf19.6016	GEM1	CAALFM_C100890WA	CAALFM_C100890W
C3_02280C_A	C3_02280C_B	C3_02280C	orf19.1618	GFA1	CAALFM_C302280CA	CAALFM_C302280C
C1_03130C_A	C1_03130C_B	C1_03130C	orf19.3006	GGA2	CAALFM_C103130CA	CAALFM_C103130C
C1_04310C_A	C1_04310C_B	C1_04310C	orf19.1066	GIG1	CAALFM_C104310CA	CAALFM_C104310C
C1_05810W_A	C1_05810W_B	C1_05810W	orf19.2471	GIM5	CAALFM_C105810WA	CAALFM_C105810W
C1_11440C_A	C1_11440C_B	C1_11440C	orf19.658	GIN1	CAALFM_C111440CA	CAALFM_C111440C
C1_11400C_A	C1_11400C_B	C1_11400C	orf19.663	GIN4	CAALFM_C111400CA	CAALFM_C111400C
C7_01420W_A	C7_01420W_B	C7_01420W	orf19.6587	GIR2	CAALFM_C701420WA	CAALFM_C701420W
C5_01910W_A	C5_01910W_B	C5_01910W	orf19.3182	GIS2	CAALFM_C501910WA	CAALFM_C501910W
C2_06590C_A	C2_06590C_B	C2_06590C	orf19.34	GIT1	CAALFM_C206590CA	CAALFM_C206590C
C5_00890C_A	C5_00890C_B	C5_00890C	orf19.1978	GIT2	CAALFM_C500890CA	CAALFM_C500890C
C5_00880C_A	C5_00880C_B	C5_00880C	orf19.1979	GIT3	CAALFM_C500880CA	CAALFM_C500880C
C5_00870C_A	C5_00870C_B	C5_00870C	orf19.1980	GIT4	CAALFM_C500870CA	CAALFM_C500870C
C6_03340C_A	C6_03340C_B	C6_03340C	orf19.5622	GLC3	CAALFM_C603340CA	CAALFM_C603340C
CR_07650W_A	CR_07650W_B	CR_07650W	orf19.6285	GLC7	CAALFM_CR07650WA	CAALFM_CR07650W
C2_07670C_A	C2_07670C_B	C2_07670C	orf19.2215	GLE1	CAALFM_C207670CA	CAALFM_C207670C
C6_04360C_A	C6_04360C_B	C6_04360C	orf19.1095	GLE2	CAALFM_C604360CA	CAALFM_C604360C
C3_06450W_A	C3_06450W_B	C3_06450W	orf19.7434	GLG2	CAALFM_C306450WA	CAALFM_C306450W
CR_07150W_A	CR_07150W_B	CR_07150W	orf19.734	GLK1	CAALFM_CR07150WA	CAALFM_CR07150W
CR_07490C_A	CR_07490C_B	CR_07490C	orf19.6116	GLK4	CAALFM_CR07490CA	CAALFM_CR07490C
CR_05050W_A	CR_05050W_B	CR_05050W	orf19.646	GLN1	CAALFM_CR05050WA	CAALFM_CR05050W
C5_04280C_A	C5_04280C_B	C5_04280C	orf19.3912	GLN3	CAALFM_C504280CA	CAALFM_C504280C
C7_00550C_A	C7_00550C_B	C7_00550C	orf19.7064	GLN4	CAALFM_C700550CA	CAALFM_C700550C
C1_00500C_A	C1_00500C_B	C1_00500C	orf19.6058	GLO1	CAALFM_C100500CA	CAALFM_C100500C
C2_09260C_A	C2_09260C_B	C2_09260C	orf19.4088	GLO2	CAALFM_C209260CA	CAALFM_C209260C
C3_00240C_A	C3_00240C_B	C3_00240C	orf19.5445	GLO3	CAALFM_C300240CA	CAALFM_C300240C
C5_01520C_A	C5_01520C_B	C5_01520C	orf19.4147	GLR1	CAALFM_C501520CA	CAALFM_C501520C
C1_06550W_A	C1_06550W_B	C1_06550W	orf19.6257	GLT1	CAALFM_C106550WA	CAALFM_C106550W
C3_02610C_A	C3_02610C_B	C3_02610C	orf19.251	GLX3	CAALFM_C302610CA	CAALFM_C302610C
C1_10450W_A	C1_10450W_B	C1_10450W	orf19.986	GLY1	CAALFM_C110450WA	CAALFM_C110450W
C2_03870W_A	C2_03870W_B	C2_03870W	orf19.837	GNA1	CAALFM_C203870WA	CAALFM_C203870W
C1_13860C_A	C1_13860C_B	C1_13860C	orf19.5024	GND1	CAALFM_C113860CA	CAALFM_C113860C
C6_00330C_A	C6_00330C_B	C6_00330C	orf19.1193	GNP1	CAALFM_C600330CA	CAALFM_C600330C
CR_09920W_A	CR_09920W_B	CR_09920W	orf19.7566	GNP2	CAALFM_CR09920WA	CAALFM_CR09920W
CR_09910W_A	CR_09910W_B	CR_09910W	orf19.7565	GNP3	CAALFM_CR09910WA	CAALFM_CR09910W
C4_04640C_A	C4_04640C_B	C4_04640C	orf19.3818	GOA1	CAALFM_C404640CA	CAALFM_C404640C
C1_02980W_A	C1_02980W_B	C1_02980W	orf19.2989	GOR1	CAALFM_C102980WA	CAALFM_C102980W
C3_02240C_A	C3_02240C_B	C3_02240C	orf19.1621	GPA2	CAALFM_C302240CA	CAALFM_C302240C
C1_10460W_A	C1_10460W_B	C1_10460W	orf19.988	GPC1	CAALFM_C110460WA	CAALFM_C110460W
C2_10240W_A	C2_10240W_B	C2_10240W	orf19.1756	GPD1	CAALFM_C210240WA	CAALFM_C210240W
C6_02010C_A	C6_02010C_B	C6_02010C	orf19.691	GPD2	CAALFM_C602010CA	CAALFM_C602010C
C7_00930W_A	C7_00930W_B	C7_00930W	orf19.7021	GPH1	CAALFM_C700930WA	CAALFM_C700930W
C3_05390C_A	C3_05390C_B	C3_05390C	orf19.6977	GPI1	CAALFM_C305390CA	CAALFM_C305390C
C2_03920C_A	C2_03920C_B	C2_03920C	orf19.832	GPI13	CAALFM_C203920CA	CAALFM_C203920C
C4_02100C_A	C4_02100C_B	C4_02100C	orf19.4581	GPI14	CAALFM_C402100CA	CAALFM_C402100C
CR_01430W_A	CR_01430W_B	CR_01430W	orf19.2529	GPI15	CAALFM_CR01430WA	CAALFM_CR01430W
C2_05280C_A	C2_05280C_B	C2_05280C	orf19.3557	GPI19	CAALFM_C205280CA	CAALFM_C205280C
CR_04470W_A	CR_04470W_B	CR_04470W	orf19.538	GPI2	CAALFM_CR04470WA	CAALFM_CR04470W
C1_05070C_A	C1_05070C_B	C1_05070C	orf19.4064	GPI7	CAALFM_C105070CA	CAALFM_C105070C
C1_07460C_A	C1_07460C_B	C1_07460C	orf19.2799	GPI8	CAALFM_C107460CA	CAALFM_C107460C
C2_03270W_A	C2_03270W_B	C2_03270W	orf19.903	GPM1	CAALFM_C203270WA	CAALFM_C203270W
C1_04320W_A	C1_04320W_B	C1_04320W	orf19.1067	GPM2	CAALFM_C104320WA	CAALFM_C104320W
C5_01250W_A	C5_01250W_B	C5_01250W	orf19.1944	GPR1	CAALFM_C501250WA	CAALFM_C501250W
C1_05080W_A	C1_05080W_B	C1_05080W	orf19.4063	GPT1	CAALFM_C105080WA	CAALFM_C105080W
C6_00860W_A	C6_00860W_B	C6_00860W	orf19.87	GPX1	CAALFM_C600860WA	CAALFM_C600860W
C6_00840W_A	C6_00840W_B	C6_00840W	orf19.85	GPX2	CAALFM_C600840WA	CAALFM_C600840W
C1_07350C_A	C1_07350C_B	C1_07350C	orf19.4436	GPX3	CAALFM_C107350CA	CAALFM_C107350C
C2_06720W_A	C2_06720W_B	C2_06720W	orf19.3150	GRE2	CAALFM_C206720WA	CAALFM_C206720W
C5_02930C_A	C5_02930C_B	C5_02930C	orf19.4317	GRE3	CAALFM_C502930CA	CAALFM_C502930C
C5_05080W_A	C5_05080W_B	C5_05080W	orf19.4000	GRF10	CAALFM_C505080WA	CAALFM_C505080W
C1_09230C_A	C1_09230C_B	C1_09230C	orf19.4781	GRP1	CAALFM_C109230CA	CAALFM_C109230C
C5_02860C_A	C5_02860C_B	C5_02860C	orf19.4309	GRP2	CAALFM_C502860CA	CAALFM_C502860C
C5_04600C_A	C5_04600C_B	C5_04600C	orf19.3944	GRR1	CAALFM_C504600CA	CAALFM_C504600C
C1_05290W_A	C1_05290W_B	C1_05290W	orf19.437	GRS1	CAALFM_C105290WA	CAALFM_C105290W
C7_02070W_A	C7_02070W_B	C7_02070W	orf19.6510	GRX1	CAALFM_C702070WA	CAALFM_C702070W
C4_02710C_A	C4_02710C_B	C4_02710C	orf19.2727	GRX3	CAALFM_C402710CA	CAALFM_C402710C
C1_02420C_A	C1_02420C_B	C1_02420C	orf19.2929	GSC1	CAALFM_C102420CA	CAALFM_C102420C
C1_12520W_A	C1_12520W_B	C1_12520W	orf19.3764	GSG1	CAALFM_C112520WA	CAALFM_C112520W
CR_08370W_A	CR_08370W_B	CR_08370W	orf19.6404	GSH2	CAALFM_CR08370WA	CAALFM_CR08370W
C1_05600W_A	C1_05600W_B	C1_05600W	orf19.2495	GSL1	CAALFM_C105600WA	CAALFM_C105600W
CR_00850C_A	CR_00850C_B	CR_00850C	orf19.3269	GSL2	CAALFM_CR00850CA	CAALFM_CR00850C
C2_06310C_A	C2_06310C_B	C2_06310C	orf19.5493	GSP1	CAALFM_C206310CA	CAALFM_C206310C
C4_06900W_A	C4_06900W_B	C4_06900W	orf19.3121	GST1	CAALFM_C406900WA	CAALFM_C406900W
C4_02990C_A	C4_02990C_B	C4_02990C	orf19.2693	GST2	CAALFM_C402990CA	CAALFM_C402990C
CR_06460W_A	CR_06460W_B	CR_06460W	orf19.720	GST3	CAALFM_CR06460WA	CAALFM_CR06460W
CR_00780C_A	CR_00780C_B	CR_00780C	orf19.3278	GSY1	CAALFM_CR00780CA	CAALFM_CR00780C
C2_08600W_A	C2_08600W_B	C2_08600W	orf19.3617	GTR1	CAALFM_C208600WA	CAALFM_C208600W
C3_05630W_A	C3_05630W_B	C3_05630W	orf19.6998	GTT1	CAALFM_C305630WA	CAALFM_C305630W
C3_03720W_A	C3_03720W_B	C3_03720W	orf19.6947	GTT11	CAALFM_C303720WA	CAALFM_C303720W
C3_03600C_A	C3_03600C_B	C3_03600C	orf19.359	GTT12	CAALFM_C303600CA	CAALFM_C303600C
C3_03580C_A	C3_03580C_B	C3_03580C	orf19.356	GTT13	CAALFM_C303580CA	CAALFM_C303580C
C1_09490C_A	C1_09490C_B	C1_09490C	orf19.4813	GUA1	CAALFM_C109490CA	CAALFM_C109490C
C5_03790W_A	C5_03790W_B	C5_03790W	orf19.1115	GUK1	CAALFM_C503790WA	CAALFM_C503790W
C1_13540W_A	C1_13540W_B	C1_13540W	orf19.4985	GUP1	CAALFM_C113540WA	CAALFM_C113540W
C7_00620W_A	C7_00620W_B	C7_00620W	orf19.7057	GUS1	CAALFM_C700620WA	CAALFM_C700620W
CR_05220C_A	CR_05220C_B	CR_05220C	orf19.558	GUT1	CAALFM_CR05220CA	CAALFM_CR05220C
C4_06760W_A	C4_06760W_B	C4_06760W	orf19.3133	GUT2	CAALFM_C406760WA	CAALFM_C406760W
C4_05550C_A	C4_05550C_B	C4_05550C	orf19.1236	GVP36	CAALFM_C405550CA	CAALFM_C405550C
C2_05730C_A	C2_05730C_B	C2_05730C	orf19.6884	GWT1	CAALFM_C205730CA	CAALFM_C205730C
C4_04710W_A	C4_04710W_B	C4_04710W	orf19.3811	GYP1	CAALFM_C404710WA	CAALFM_C404710W
C4_05600W_A	C4_05600W_B	C4_05600W	orf19.1244	GYP2	CAALFM_C405600WA	CAALFM_C405600W
C2_10610W_A	C2_10610W_B	C2_10610W	orf19.5340	GYP5	CAALFM_C210610WA	CAALFM_C210610W
C7_03490W_A	C7_03490W_B	C7_03490W	orf19.6706	GYP7	CAALFM_C703490WA	CAALFM_C703490W
C5_02910C_A	C5_02910C_B	C5_02910C	orf19.4315	GYP8	CAALFM_C502910CA	CAALFM_C502910C
CR_02850C_A	CR_02850C_B	CR_02850C	orf19.2842	GZF3	CAALFM_CR02850CA	CAALFM_CR02850C
C1_06130C_A	C1_06130C_B	C1_06130C	orf19.2432	HAC1	CAALFM_C106130CA	CAALFM_C106130C
C1_06610C_A	C1_06610C_B	C1_06610C	orf19.6249	HAK1	CAALFM_C106610CA	CAALFM_C106610C
C6_00970C_A	C6_00970C_B	C6_00970C	orf19.99	HAL21	CAALFM_C600970CA	CAALFM_C600970C
C6_01030W_A	C6_01030W_B	C6_01030W	orf19.105	HAL22	CAALFM_C601030WA	CAALFM_C601030W
C3_05970C_A	C3_05970C_B	C3_05970C	orf19.7378	HAL3	CAALFM_C305970CA	CAALFM_C305970C
C5_01830C_A	C5_01830C_B	C5_01830C	orf19.3190	HAL9	CAALFM_C501830CA	CAALFM_C501830C
C5_03860W_A	C5_03860W_B	C5_03860W	orf19.1108	HAM1	CAALFM_C503860WA	CAALFM_C503860W
C1_07680W_A	C1_07680W_B	C1_07680W	orf19.1228	HAP2	CAALFM_C107680WA	CAALFM_C107680W
C4_01390W_A	C4_01390W_B	C4_01390W	orf19.4647	HAP3	CAALFM_C401390WA	CAALFM_C401390W
CR_04290W_A	CR_04290W_B	CR_04290W	orf19.517	HAP31	CAALFM_CR04290WA	CAALFM_CR04290W
C4_05110C_A	C4_05110C_B	C4_05110C	orf19.740	HAP41	CAALFM_C405110CA	CAALFM_C405110C
C2_01700C_A	C2_01700C_B	C2_01700C	orf19.1481	HAP42	CAALFM_C201700CA	CAALFM_C201700C
C1_11210C_A	C1_11210C_B	C1_11210C	orf19.681	HAP43	CAALFM_C111210CA	CAALFM_C111210C
C5_00940C_A	C5_00940C_B	C5_00940C	orf19.1973	HAP5	CAALFM_C500940CA	CAALFM_C500940C
C5_04750C_A	C5_04750C_B	C5_04750C	orf19.3962	HAS1	CAALFM_C504750CA	CAALFM_C504750C
C1_04670W_A	C1_04670W_B	C1_04670W	orf19.779	HAT1	CAALFM_C104670WA	CAALFM_C104670W
C6_04540C_A	C6_04540C_B	C6_04540C	orf19.2146	HAT2	CAALFM_C604540CA	CAALFM_C604540C
C1_00340W_A	C1_00340W_B	C1_00340W	orf19.6074	HBR1	CAALFM_C100340WA	CAALFM_C100340W
C6_04220C_A	C6_04220C_B	C6_04220C	orf19.1078	HBR2	CAALFM_C604220CA	CAALFM_C604220C
C3_03650W_A	C3_03650W_B	C3_03650W	orf19.6955	HBR3	CAALFM_C303650WA	CAALFM_C303650W
C4_02830C_A	C4_02830C_B	C4_02830C	orf19.2712	HCA4	CAALFM_C402830CA	CAALFM_C402830C
C6_01860C_A	C6_01860C_B	C6_01860C	orf19.3396	HCH1	CAALFM_C601860CA	CAALFM_C601860C
C1_09870W_A	C1_09870W_B	C1_09870W	orf19.4853	HCM1	CAALFM_C109870WA	CAALFM_C109870W
CR_10370W_A	CR_10370W_B	CR_10370W	orf19.7613	HCR1	CAALFM_CR10370WA	CAALFM_CR10370W
CR_02050C_A	CR_02050C_B	CR_02050C	orf19.2606	HDA1	CAALFM_CR02050CA	CAALFM_CR02050C
CR_02000C_A	CR_02000C_B	CR_02000C	orf19.2601	HEM1	CAALFM_CR02000CA	CAALFM_CR02000C
C3_04060C_A	C3_04060C_B	C3_04060C	orf19.2803	HEM13	CAALFM_C304060CA	CAALFM_C304060C
C1_08880W_A	C1_08880W_B	C1_08880W	orf19.4747	HEM14	CAALFM_C108880WA	CAALFM_C108880W
C2_07490W_A	C2_07490W_B	C2_07490W	orf19.1880	HEM15	CAALFM_C207490WA	CAALFM_C207490W
C2_03300W_A	C2_03300W_B	C2_03300W	orf19.898	HEM2	CAALFM_C203300WA	CAALFM_C203300W
C2_10360C_A	C2_10360C_B	C2_10360C	orf19.1742	HEM3	CAALFM_C210360CA	CAALFM_C210360C
C2_10340W_A	C2_10340W_B	C2_10340W	orf19.1744	HEM4	CAALFM_C210340WA	CAALFM_C210340W
C6_00100C_A	C6_00100C_B	C6_00100C	orf19.6327	HET1	CAALFM_C600100CA	CAALFM_C600100C
C5_03610W_A	C5_03610W_B	C5_03610W	orf19.6673	HEX1	CAALFM_C503610WA	CAALFM_C503610W
C2_02240C_A	C2_02240C_B	C2_02240C	orf19.1542	HEX3	CAALFM_C202240CA	CAALFM_C202240C
C1_03640C_A	C1_03640C_B	C1_03640C	orf19.3063	HFL1	CAALFM_C103640CA	CAALFM_C103640C
C4_02630C_A	C4_02630C_B	C4_02630C	orf19.2736	HFL2	CAALFM_C402630CA	CAALFM_C402630C
C1_00780C_A	C1_00780C_B	C1_00780C	orf19.6028	HGC1	CAALFM_C100780CA	CAALFM_C100780C
C4_02050W_A	C4_02050W_B	C4_02050W	orf19.4587	HGH1	CAALFM_C402050WA	CAALFM_C402050W
C1_01980W_A	C1_01980W_B	C1_01980W	orf19.4527	HGT1	CAALFM_C101980WA	CAALFM_C101980W
C6_03790C_A	C6_03790C_B	C6_03790C	orf19.5753	HGT10	CAALFM_C603790CA	CAALFM_C603790C
C7_00280W_A	C7_00280W_B	C7_00280W	orf19.7094	HGT12	CAALFM_C700280WA	CAALFM_C700280W
C7_00290C_A	C7_00290C_B	C7_00290C	orf19.7093	HGT13	CAALFM_C700290CA	CAALFM_C700290C
CR_07730W_A	CR_07730W_B	CR_07730W	orf19.2633	HGT14	CAALFM_CR07730WA	CAALFM_CR07730W
CR_07270C_A	CR_07270C_B	CR_07270C	orf19.6141	HGT16	CAALFM_CR07270CA	CAALFM_CR07270C
C4_01070W_A	C4_01070W_B	C4_01070W	orf19.4682	HGT17	CAALFM_C401070WA	CAALFM_C401070W
CR_03040C_A	CR_03040C_B	CR_03040C	orf19.2425	HGT18	CAALFM_CR03040CA	CAALFM_CR03040C
C3_00220W_A	C3_00220W_B	C3_00220W	orf19.5447	HGT19	CAALFM_C300220WA	CAALFM_C300220W
C1_02110C_A	C1_02110C_B	C1_02110C	orf19.3668	HGT2	CAALFM_C102110CA	CAALFM_C102110C
C2_02610C_A	C2_02610C_B	C2_02610C	orf19.1587	HGT20	CAALFM_C202610CA	CAALFM_C202610C
CR_03850W_A	CR_03850W_B	CR_03850W	orf19.4356	HGT3	CAALFM_CR03850WA	CAALFM_CR03850W
C3_04930C_A	C3_04930C_B	C3_04930C	orf19.5962	HGT4	CAALFM_C304930CA	CAALFM_C304930C
C3_05270C_A	C3_05270C_B	C3_05270C	orf19.6005	HGT5	CAALFM_C305270CA	CAALFM_C305270C
C2_01020W_A	C2_01020W_B	C2_01020W	orf19.2020	HGT6	CAALFM_C201020WA	CAALFM_C201020W
C2_01000W_A	C2_01000W_B	C2_01000W	orf19.2023	HGT7	CAALFM_C201000WA	CAALFM_C201000W
C2_01010W_A	C2_01010W_B	C2_01010W	orf19.2021	HGT8	CAALFM_C201010WA	CAALFM_C201010W
CR_05090C_A	CR_05090C_B	CR_05090C	orf19.644	HGT9	CAALFM_CR05090CA	CAALFM_CR05090C
C1_04240C_A	C1_04240C_B	C1_04240C	orf19.1059	HHF1	CAALFM_C104240CA	CAALFM_C104240C
CR_06800C_A	CR_06800C_B	CR_06800C	orf19.1854	HHF22	CAALFM_CR06800CA	CAALFM_CR06800C
C7_03180C_A	C7_03180C_B	C7_03180C	orf19.5137.1	HHO1	CAALFM_C703180CA	CAALFM_C703180C
C3_07090W_A	C3_07090W_B	C3_07090W	orf19.6791	HHT1	CAALFM_C307090WA	CAALFM_C307090W
CR_06810W_A	CR_06810W_B	CR_06810W	orf19.1853	HHT2	CAALFM_CR06810WA	CAALFM_CR06810W
C1_04260W_A	C1_04260W_B	C1_04260W	orf19.1061	HHT21	CAALFM_C104260WA	CAALFM_C104260W
C5_01800C_A	C5_01800C_B	C5_01800C	orf19.3195	HIP1	CAALFM_C501800CA	CAALFM_C501800C
C2_00330C_A	C2_00330C_B	C2_00330C	orf19.2099	HIR1	CAALFM_C200330CA	CAALFM_C200330C
C5_02750C_A	C5_02750C_B	C5_02750C	orf19.4295	HIR2	CAALFM_C502750CA	CAALFM_C502750C
C3_07680W_A	C3_07680W_B	C3_07680W	orf19.6719	HIR3	CAALFM_C307680WA	CAALFM_C307680W
C5_05320C_A	C5_05320C_B	C5_05320C	orf19.4026	HIS1	CAALFM_C505320CA	CAALFM_C505320C
C2_04810W_A	C2_04810W_B	C2_04810W	orf19.183	HIS3	CAALFM_C204810WA	CAALFM_C204810W
C4_00140C_A	C4_00140C_B	C4_00140C	orf19.5639	HIS4	CAALFM_C400140CA	CAALFM_C400140C
C4_00650W_A	C4_00650W_B	C4_00650W	orf19.4177	HIS5	CAALFM_C400650WA	CAALFM_C400650W
C7_03720C_A	C7_03720C_B	C7_03720C	orf19.5505	HIS7	CAALFM_C703720CA	CAALFM_C703720C
C4_02750W_A	C4_02750W_B	C4_02750W	orf19.2723	HIT1	CAALFM_C402750WA	CAALFM_C402750W
C7_04050W_A	C7_04050W_B	C7_04050W	orf19.7175	HLJ1	CAALFM_C704050WA	CAALFM_C704050W
C2_00170C_A	C2_00170C_B	C2_00170C	orf19.2115	HMA1	CAALFM_C200170CA	CAALFM_C200170C
C1_03780C_A	C1_03780C_B	C1_03780C	orf19.1031	HMG1	CAALFM_C103780CA	CAALFM_C103780C
CR_10720W_A	CR_10720W_B	CR_10720W	orf19.7661	HMI1	CAALFM_CR10720WA	CAALFM_CR10720W
CR_05670C_A	CR_05670C_B	CR_05670C	orf19.6645	HMO1	CAALFM_CR05670CA	CAALFM_CR05670C
C5_00670C_A	C5_00670C_B	C5_00670C	orf19.921	HMS1	CAALFM_C500670CA	CAALFM_C500670C
C1_01030W_A	C1_01030W_B	C1_01030W	orf19.3291	HMT1	CAALFM_C101030WA	CAALFM_C101030W
C1_00350C_A	C1_00350C_B	C1_00350C	orf19.6073	HMX1	CAALFM_C100350CA	CAALFM_C100350C
C2_01210C_A	C2_01210C_B	C2_01210C	orf19.2003	HNM1	CAALFM_C201210CA	CAALFM_C201210C
C1_02580W_A	C1_02580W_B	C1_02580W	orf19.2946	HNM4	CAALFM_C102580WA	CAALFM_C102580W
C1_10780C_A	C1_10780C_B	C1_10780C	orf19.2341	HNT1	CAALFM_C110780CA	CAALFM_C110780C
C3_06340W_A	C3_06340W_B	C3_06340W	orf19.7419	HNT2	CAALFM_C306340WA	CAALFM_C306340W
C6_01390W_A	C6_01390W_B	C6_01390W	orf19.3445	HOC1	CAALFM_C601390WA	CAALFM_C601390W
C4_00370W_A	C4_00370W_B	C4_00370W	orf19.5664	HOF1	CAALFM_C400370WA	CAALFM_C400370W
C2_03330C_A	C2_03330C_B	C2_03330C	orf19.895	HOG1	CAALFM_C203330CA	CAALFM_C203330C
C1_03000W_A	C1_03000W_B	C1_03000W	orf19.2991	HOL1	CAALFM_C103000WA	CAALFM_C103000W
C1_01780C_A	C1_01780C_B	C1_01780C	orf19.4546	HOL4	CAALFM_C101780CA	CAALFM_C101780C
C2_02370C_A	C2_02370C_B	C2_02370C	orf19.1559	HOM2	CAALFM_C202370CA	CAALFM_C202370C
C4_05540W_A	C4_05540W_B	C4_05540W	orf19.1235	HOM3	CAALFM_C405540WA	CAALFM_C405540W
C1_02620C_A	C1_02620C_B	C1_02620C	orf19.2951	HOM6	CAALFM_C102620CA	CAALFM_C102620C
C4_06010C_A	C4_06010C_B	C4_06010C	orf19.4411	HOS1	CAALFM_C406010CA	CAALFM_C406010C
C3_00780W_A	C3_00780W_B	C3_00780W	orf19.5377	HOS2	CAALFM_C300780WA	CAALFM_C300780W
C4_02300W_A	C4_02300W_B	C4_02300W	orf19.2772	HOS3	CAALFM_C402300WA	CAALFM_C402300W
C1_01390C_A	C1_01390C_B	C1_01390C	orf19.3328	HOT1	CAALFM_C101390CA	CAALFM_C101390C
C6_00140C_A	C6_00140C_B	C6_00140C	orf19.6323	HPA2	CAALFM_C600140CA	CAALFM_C600140C
C1_13970C_A	C1_13970C_B	C1_13970C	orf19.5035	HPC2	CAALFM_C113970CA	CAALFM_C113970C
C6_02890C_A	C6_02890C_B	C6_02890C	orf19.5565	HPD1	CAALFM_C602890CA	CAALFM_C602890C
C2_02740C_A	C2_02740C_B	C2_02740C	orf19.5832	HPT1	CAALFM_C202740CA	CAALFM_C202740C
C4_02230C_A	C4_02230C_B	C4_02230C	orf19.4567	HQD2	CAALFM_C402230CA	CAALFM_C402230C
CR_06470W_A	CR_06470W_B	CR_06470W	orf19.719	HRD1	CAALFM_CR06470WA	CAALFM_CR06470W
C3_00550C_A	C3_00550C_B	C3_00550C	orf19.5408	HRK1	CAALFM_C300550CA	CAALFM_C300550C
C4_03820C_A	C4_03820C_B	C4_03820C	orf19.5037	HRQ2	CAALFM_C403820CA	CAALFM_C403820C
C6_02340W_A	C6_02340W_B	C6_02340W	orf19.3476	HRR25	CAALFM_C602340WA	CAALFM_C602340W
C3_02450W_A	C3_02450W_B	C3_02450W	orf19.233.1	HRT1	CAALFM_C302450WA	CAALFM_C302450W
C4_01690C_A	C4_01690C_B	C4_01690C	orf19.4624	HRT2	CAALFM_C401690CA	CAALFM_C401690C
CR_01210C_A	CR_01210C_B	CR_01210C	orf19.3233	HSE1	CAALFM_CR01210CA	CAALFM_CR01210C
C2_01710W_A	C2_01710W_B	C2_01710W	orf19.1482	HSK3	CAALFM_C201710WA	CAALFM_C201710W
C5_02840C_A	C5_02840C_B	C5_02840C	orf19.4308	HSL1	CAALFM_C502840CA	CAALFM_C502840C
C7_03450C_A	C7_03450C_B	C7_03450C	orf19.1331	HSM3	CAALFM_C703450CA	CAALFM_C703450C
CR_08250C_A	CR_08250C_B	CR_08250C	orf19.6387	HSP104	CAALFM_CR08250CA	CAALFM_CR08250C
C5_02080C_A	C5_02080C_B	C5_02080C	orf19.3160	HSP12	CAALFM_C502080CA	CAALFM_C502080C
C2_04010C_A	C2_04010C_B	C2_04010C	orf19.822	HSP21	CAALFM_C204010CA	CAALFM_C204010C
C1_01990W_A	C1_01990W_B	C1_01990W	orf19.4526	HSP30	CAALFM_C101990WA	CAALFM_C101990W
C1_02070W_A	C1_02070W_B	C1_02070W	orf19.3664	HSP31	CAALFM_C102070WA	CAALFM_C102070W
CR_06490C_A	CR_06490C_B	CR_06490C	orf19.717	HSP60	CAALFM_CR06490CA	CAALFM_CR06490C
C1_13480W_A	C1_13480W_B	C1_13480W	orf19.4980	HSP70	CAALFM_C113480WA	CAALFM_C113480W
C2_03390C_A	C2_03390C_B	C2_03390C	orf19.882	HSP78	CAALFM_C203390CA	CAALFM_C203390C
C7_02030W_A	C7_02030W_B	C7_02030W	orf19.6515	HSP90	CAALFM_C702030WA	CAALFM_C702030W
C1_09050W_A	C1_09050W_B	C1_09050W	orf19.4761	HST1	CAALFM_C109050WA	CAALFM_C109050W
CR_01800C_A	CR_01800C_B	CR_01800C	orf19.2580	HST2	CAALFM_CR01800CA	CAALFM_CR01800C
C5_01340W_A	C5_01340W_B	C5_01340W	orf19.1934	HST3	CAALFM_C501340WA	CAALFM_C501340W
C3_06510C_A	C3_06510C_B	C3_06510C	orf19.7440	HST6	CAALFM_C306510CA	CAALFM_C306510C
CR_03900W_A	CR_03900W_B	CR_03900W	orf19.469	HST7	CAALFM_CR03900WA	CAALFM_CR03900W
C4_02010C_A	C4_02010C_B	C4_02010C	orf19.4592	HSX11	CAALFM_C402010CA	CAALFM_C402010C
C3_03910W_A	C3_03910W_B	C3_03910W	orf19.6924	HTA1	CAALFM_C303910WA	CAALFM_C303910W
C1_04170C_A	C1_04170C_B	C1_04170C	orf19.1051	HTA2	CAALFM_C104170CA	CAALFM_C104170C
C3_03280C_A	C3_03280C_B	C3_03280C	orf19.327	HTA3	CAALFM_C303280CA	CAALFM_C303280C
C3_03900C_A	C3_03900C_B	C3_03900C	orf19.6925	HTB1	CAALFM_C303900CA	CAALFM_C303900C
C5_05490C_A	C5_05490C_B	C5_05490C	orf19.4051	HTS1	CAALFM_C505490CA	CAALFM_C505490C
C3_06980W_A	C3_06980W_B	C3_06980W	orf19.6803	HUT1	CAALFM_C306980WA	CAALFM_C306980W
C4_03570W_A	C4_03570W_B	C4_03570W	orf19.1321	HWP1	CAALFM_C403570WA	CAALFM_C403570W
C4_03510C_A	C4_03510C_B	C4_03510C	orf19.3380	HWP2	CAALFM_C403510CA	CAALFM_C403510C
C6_04580W_A	C6_04580W_B	C6_04580W	orf19.2154	HXK1	CAALFM_C604580WA	CAALFM_C604580W
CR_04510W_A	CR_04510W_B	CR_04510W	orf19.542	HXK2	CAALFM_CR04510WA	CAALFM_CR04510W
CR_03450W_A	CR_03450W_B	CR_03450W	orf19.4384	HXT5	CAALFM_CR03450WA	CAALFM_CR03450W
CR_03450W_B				HXT5
C2_04240C_A	C2_04240C_B	C2_04240C	orf19.796	HYM1	CAALFM_C204240CA	CAALFM_C204240C
C1_13450W_A	C1_13450W_B	C1_13450W	orf19.4975	HYR1	CAALFM_C113450WA	CAALFM_C113450W
C5_00730W_A	C5_00730W_B	C5_00730W	orf19.575	HYR3	CAALFM_C500730WA	CAALFM_C500730W
CR_00760C_A	CR_00760C_B	CR_00760C	orf19.3279	HYR4	CAALFM_CR00760CA	CAALFM_CR00760C
C5_04740C_A	C5_04740C_B	C5_04740C	orf19.3960	HYS2	CAALFM_C504740CA	CAALFM_C504740C
C2_02990C_A	C2_02990C_B	C2_02990C	orf19.5804	HYU1	CAALFM_C202990CA	CAALFM_C202990C
CR_10780C_A	CR_10780C_B	CR_10780C	orf19.7667	IAH1	CAALFM_CR10780CA	CAALFM_CR10780C
CR_06640C_A	CR_06640C_B	CR_06640C	orf19.698	ICE2	CAALFM_CR06640CA	CAALFM_CR06640C
C1_04500W_A	C1_04500W_B	C1_04500W	orf19.6844	ICL1	CAALFM_C104500WA	CAALFM_C104500W
C1_09630W_A	C1_09630W_B	C1_09630W	orf19.4826	IDH1	CAALFM_C109630WA	CAALFM_C109630W
C2_03080W_A	C2_03080W_B	C2_03080W	orf19.5791	IDH2	CAALFM_C203080WA	CAALFM_C203080W
C4_02280W_A	C4_02280W_B	C4_02280W	orf19.2775	IDI1	CAALFM_C402280WA	CAALFM_C402280W
C2_05890C_A	C2_05890C_B	C2_05890C	orf19.5211	IDP1	CAALFM_C205890CA	CAALFM_C205890C
CR_02360W_A	CR_02360W_B	CR_02360W	orf19.3733	IDP2	CAALFM_CR02360WA	CAALFM_CR02360W
CR_09780C_A	CR_09780C_B	CR_09780C	orf19.7550	IFA14	CAALFM_CR09780CA	CAALFM_CR09780C
C7_03170W_A	C7_03170W_B	C7_03170W	orf19.5138	IFA21	CAALFM_C703170WA	CAALFM_C703170W
C2_04420W_A	C2_04420W_B	C2_04420W	orf19.4510	IFA4	CAALFM_C204420WA	CAALFM_C204420W
C1_04010C_A	C1_04010C_B	C1_04010C	orf19.4476	IFD1	CAALFM_C104010CA	CAALFM_C104010C
C1_01240W_A	C1_01240W_B	C1_01240W	orf19.3311	IFD3	CAALFM_C101240WA	CAALFM_C101240W
C1_04140W_A	C1_04140W_B	C1_04140W	orf19.1048	IFD6	CAALFM_C104140WA	CAALFM_C104140W
C1_04750W_A	C1_04750W_B	C1_04750W	orf19.769	IFE1	CAALFM_C104750WA	CAALFM_C104750W
CR_05340C_A	CR_05340C_B	CR_05340C	orf19.5288	IFE2	CAALFM_CR05340CA	CAALFM_CR05340C
C3_00600W_A	C3_00600W_B	C3_00600W	orf19.5399	IFF11	CAALFM_C300600WA	CAALFM_C300600W
CR_03630W_A	CR_03630W_B	CR_03630W	orf19.4361	IFF3	CAALFM_CR03630WA	CAALFM_CR03630W
CR_00610W_A	CR_00610W_B	CR_00610W	orf19.7472	IFF4	CAALFM_CR00610WA	CAALFM_CR00610W
C4_06550C_A	C4_06550C_B	C4_06550C	orf19.2879	IFF5	CAALFM_C406550CA	CAALFM_C406550C
C2_09130C_A	C2_09130C_B	C2_09130C	orf19.4072	IFF6	CAALFM_C209130CA	CAALFM_C209130C
C5_00710W_A	C5_00710W_B	C5_00710W	orf19.570	IFF8	CAALFM_C500710WA	CAALFM_C500710W
CR_03880W_A	CR_03880W_B	CR_03880W	orf19.465	IFF9	CAALFM_CR03880WA	CAALFM_CR03880W
C5_00450C_A	C5_00450C_B	C5_00450C	orf19.944	IFG3	CAALFM_C500450CA	CAALFM_C500450C
C5_02650C_A	C5_02650C_B	C5_02650C	orf19.4282	IFH1	CAALFM_C502650CA	CAALFM_C502650C
C1_04060W_A	C1_04060W_B	C1_04060W	orf19.4482	IFI3	CAALFM_C104060WA	CAALFM_C104060W
C2_03620W_A	C2_03620W_B	C2_03620W	orf19.856	IFK2	CAALFM_C203620WA	CAALFM_C203620W
C7_02940C_A	C7_02940C_B	C7_02940C	orf19.5167	IFM1	CAALFM_C702940CA	CAALFM_C702940C
C2_08080C_A	C2_08080C_B	C2_08080C	orf19.2176	IFM3	CAALFM_C208080CA	CAALFM_C208080C
C2_10180W_A	C2_10180W_B	C2_10180W	orf19.1763	IFR1	CAALFM_C210180WA	CAALFM_C210180W
CR_03280W_A	CR_03280W_B	CR_03280W	orf19.2396	IFR2	CAALFM_CR03280WA	CAALFM_CR03280W
CR_01730W_A	CR_01730W_B	CR_01730W	orf19.2568	IFU5	CAALFM_CR01730WA	CAALFM_CR01730W
C6_03850C_A	C6_03850C_B	C6_03850C	orf19.5760	IHD1	CAALFM_C603850CA	CAALFM_C603850C
C1_00850W_A	C1_00850W_B	C1_00850W	orf19.6021	IHD2	CAALFM_C100850WA	CAALFM_C100850W
C6_04520W_A	C6_04520W_B	C6_04520W	orf19.2138	ILS1	CAALFM_C604520WA	CAALFM_C604520W
C2_06190W_A	C2_06190W_B	C2_06190W	orf19.5480	ILV1	CAALFM_C206190WA	CAALFM_C206190W
C3_02320W_A	C3_02320W_B	C3_02320W	orf19.1613	ILV2	CAALFM_C302320WA	CAALFM_C302320W
C5_05410C_A	C5_05410C_B	C5_05410C	orf19.4040	ILV3	CAALFM_C505410CA	CAALFM_C505410C
C6_00870C_A	C6_00870C_B	C6_00870C	orf19.88	ILV5	CAALFM_C600870CA	CAALFM_C600870C
C4_01370W_A	C4_01370W_B	C4_01370W	orf19.4650	ILV6	CAALFM_C401370WA	CAALFM_C401370W
CR_03290C_A	CR_03290C_B	CR_03290C	orf19.2395	IME2	CAALFM_CR03290CA	CAALFM_CR03290C
C4_05020W_A	C4_05020W_B	C4_05020W	orf19.3777	IMG2	CAALFM_C405020WA	CAALFM_C405020W
C2_06390C_A	C2_06390C_B	C2_06390C	orf19.18	IMH3	CAALFM_C206390CA	CAALFM_C206390C
C1_02610W_A	C1_02610W_B	C1_02610W	orf19.2949	IML1	CAALFM_C102610WA	CAALFM_C102610W
C1_14210C_A	C1_14210C_B	C1_14210C	orf19.7229	IML2	CAALFM_C114210CA	CAALFM_C114210C
C1_03610C_A	C1_03610C_B	C1_03610C	orf19.3061	IMP1	CAALFM_C103610CA	CAALFM_C103610C
C5_00860W_A	C5_00860W_B	C5_00860W	orf19.1981	IMP2	CAALFM_C500860WA	CAALFM_C500860W
CR_07950W_A	CR_07950W_B	CR_07950W	orf19.603	IMP4	CAALFM_CR07950WA	CAALFM_CR07950W
CR_02740W_A	CR_02740W_B	CR_02740W	orf19.2832	INN1	CAALFM_CR02740WA	CAALFM_CR02740W
CR_10100C_A	CR_10100C_B	CR_10100C	orf19.7585	INO1	CAALFM_CR10100CA	CAALFM_CR10100C
CR_00050W_A	CR_00050W_B	CR_00050W	orf19.7539	INO2	CAALFM_CR00050WA	CAALFM_CR00050W
C2_03840C_A	C2_03840C_B	C2_03840C	orf19.837.1	INO4	CAALFM_C203840CA	CAALFM_C203840C
CR_04720C_A	CR_04720C_B	CR_04720C	orf19.1734	INO80	CAALFM_CR04720CA	CAALFM_CR04720C
C2_09770C_A	C2_09770C_B	C2_09770C	orf19.1373	INP51	CAALFM_C209770CA	CAALFM_C209770C
C7_00670C_A	C7_00670C_B	C7_00670C	orf19.7052	INP52	CAALFM_C700670CA	CAALFM_C700670C
C5_01920C_A	C5_01920C_B	C5_01920C	orf19.3180	INP54	CAALFM_C501920CA	CAALFM_C501920C
C5_02470W_A	C5_02470W_B	C5_02470W	orf19.4257	INT1	CAALFM_C502470WA	CAALFM_C502470W
C4_03330W_A	C4_03330W_B	C4_03330W	orf19.1439	IPK1	CAALFM_C403330WA	CAALFM_C403330W
C2_09730C_A	C2_09730C_B	C2_09730C	orf19.1377	IPK2	CAALFM_C209730CA	CAALFM_C209730C
C6_02320C_A	C6_02320C_B	C6_02320C	orf19.3474	IPL1	CAALFM_C602320CA	CAALFM_C602320C
C2_08810C_A	C2_08810C_B	C2_08810C	orf19.3590	IPP1	CAALFM_C208810CA	CAALFM_C208810C
C1_09120W_A	C1_09120W_B	C1_09120W	orf19.4769	IPT1	CAALFM_C109120WA	CAALFM_C109120W
C7_01840W_A	C7_01840W_B	C7_01840W	orf19.6536	IQG1	CAALFM_C701840WA	CAALFM_C701840W
C1_12450C_A	C1_12450C_B	C1_12450C	orf19.5219	IRA2	CAALFM_C112450CA	CAALFM_C112450C
C1_07970C_A	C1_07970C_B	C1_07970C	orf19.5068	IRE1	CAALFM_C107970CA	CAALFM_C107970C
C2_08890W_A	C2_08890W_B	C2_08890W	orf19.217	IRF1	CAALFM_C208890WA	CAALFM_C208890W
C3_01360C_A	C3_01360C_B	C3_01360C	orf19.1715	IRO1	CAALFM_C301360CA	CAALFM_C301360C
C1_14230C_A	C1_14230C_B	C1_14230C	orf19.7232	IRR1	CAALFM_C114230CA	CAALFM_C114230C
C3_03660W_A	C3_03660W_B	C3_03660W	orf19.6953	IRS4	CAALFM_C303660WA	CAALFM_C303660W
C6_02520W_A	C6_02520W_B	C6_02520W	orf19.5521	ISA1	CAALFM_C602520WA	CAALFM_C602520W
C3_06900W_A	C3_06900W_B	C3_06900W	orf19.6811	ISA2	CAALFM_C306900WA	CAALFM_C306900W
CR_05830C_A	CR_05830C_B	CR_05830C	orf19.6629	ISC1	CAALFM_CR05830CA	CAALFM_CR05830C
C1_01650W_A	C1_01650W_B	C1_01650W	orf19.3355	ISN1	CAALFM_C101650WA	CAALFM_C101650W
C3_00540C_A	C3_00540C_B	C3_00540C	orf19.5409	IST1	CAALFM_C300540CA	CAALFM_C300540C
C1_07520C_A	C1_07520C_B	C1_07520C	orf19.2792	IST2	CAALFM_C107520CA	CAALFM_C107520C
C7_01760C_A	C7_01760C_B	C7_01760C	orf19.6548	ISU1	CAALFM_C701760CA	CAALFM_C701760C
C3_06310C_A	C3_06310C_B	C3_06310C	orf19.7401	ISW2	CAALFM_C306310CA	CAALFM_C306310C
C7_03530C_A	C7_03530C_B	C7_03530C	orf19.6685	ISY1	CAALFM_C703530CA	CAALFM_C703530C
C2_04940C_A	C2_04940C_B	C2_04940C	orf19.3526	ITR1	CAALFM_C204940CA	CAALFM_C204940C
CR_08780W_A	CR_08780W_B	CR_08780W		ITS1	CAALFM_CR08780WA	CAALFM_CR08780W
CR_08800W_A	CR_08800W_B	CR_08800W		ITS2	CAALFM_CR08800WA	CAALFM_CR08800W
C4_03450C_A	C4_03450C_B	C4_03450C	orf19.3371	JAB1	CAALFM_C403450CA	CAALFM_C403450C
C2_08790W_A	C2_08790W_B	C2_08790W	orf19.3592	JEM1	CAALFM_C208790WA	CAALFM_C208790W
C3_06580W_A	C3_06580W_B	C3_06580W	orf19.7447	JEN1	CAALFM_C306580WA	CAALFM_C306580W
C4_04030W_A	C4_04030W_B	C4_04030W	orf19.5307	JEN2	CAALFM_C404030WA	CAALFM_C404030W
C1_08870C_A	C1_08870C_B	C1_08870C	orf19.4746	JIP5	CAALFM_C108870CA	CAALFM_C108870C
C7_04030C_A	C7_04030C_B	C7_04030C	orf19.7177	KAP120	CAALFM_C704030CA	CAALFM_C704030C
C2_01120W_A	C2_01120W_B	C2_01120W	orf19.2013	KAR2	CAALFM_C201120WA	CAALFM_C201120W
C2_09370C_A	C2_09370C_B	C2_09370C	orf19.564	KAR3	CAALFM_C209370CA	CAALFM_C209370C
CR_02330C_A	CR_02330C_B	CR_02330C	orf19.3736	KAR4	CAALFM_CR02330CA	CAALFM_CR02330C
C6_01010W_A	C6_01010W_B	C6_01010W	orf19.103	KAR5	CAALFM_C601010WA	CAALFM_C601010W
C1_13740W_A	C1_13740W_B	C1_13740W	orf19.5011	KAR9	CAALFM_C113740WA	CAALFM_C113740W
C7_01620C_A	C7_01620C_B	C7_01620C	orf19.6563	KCH1	CAALFM_C701620CA	CAALFM_C701620C
CR_05260C_A	CR_05260C_B	CR_05260C	orf19.1007	KCS1	CAALFM_CR05260CA	CAALFM_CR05260C
C1_00140W_A	C1_00140W_B	C1_00140W	orf19.6092	KEL1	CAALFM_C100140WA	CAALFM_C100140W
C1_13420C_A	C1_13420C_B	C1_13420C	orf19.4969	KEM1	CAALFM_C113420CA	CAALFM_C113420C
C7_00940W_A	C7_00940W_B	C7_00940W	orf19.7020	KEX1	CAALFM_C700940WA	CAALFM_C700940W
C1_08990C_A	C1_08990C_B	C1_08990C	orf19.4755	KEX2	CAALFM_C108990CA	CAALFM_C108990C
C3_00880W_A	C3_00880W_B	C3_00880W	orf19.6165	KGD1	CAALFM_C300880WA	CAALFM_C300880W
CR_07420W_A	CR_07420W_B	CR_07420W	orf19.6126	KGD2	CAALFM_CR07420WA	CAALFM_CR07420W
C2_04760W_A	C2_04760W_B	C2_04760W	orf19.191	KIC1	CAALFM_C204760WA	CAALFM_C204760W
CR_00260W_A	CR_00260W_B	CR_00260W	orf19.7510	KIN2	CAALFM_CR00260WA	CAALFM_CR00260W
C1_06710W_A	C1_06710W_B	C1_06710W	orf19.6239	KIN28	CAALFM_C106710WA	CAALFM_C106710W
C2_10530C_A	C2_10530C_B	C2_10530C	orf19.5325	KIN3	CAALFM_C210530CA	CAALFM_C210530C
CR_06540W_A	CR_06540W_B	CR_06540W	orf19.712	KIP1	CAALFM_CR06540WA	CAALFM_CR06540W
C2_10310C_A	C2_10310C_B	C2_10310C	orf19.1747	KIP2	CAALFM_C210310CA	CAALFM_C210310C
C3_05720C_A	C3_05720C_B	C3_05720C	orf19.7353	KIP3	CAALFM_C305720CA	CAALFM_C305720C
C1_12010C_A	C1_12010C_B	C1_12010C	orf19.5265	KIP4	CAALFM_C112010CA	CAALFM_C112010C
C2_09230C_A	C2_09230C_B	C2_09230C	orf19.4084	KIS1	CAALFM_C209230CA	CAALFM_C209230C
C1_13610C_A	C1_13610C_B	C1_13610C	orf19.4997	KIS2	CAALFM_C113610CA	CAALFM_C113610C
C1_13470W_A	C1_13470W_B	C1_13470W	orf19.4979	KNS1	CAALFM_C113470WA	CAALFM_C113470W
C1_05460W_A	C1_05460W_B	C1_05460W	orf19.418	KOG1	CAALFM_C105460WA	CAALFM_C105460W
CR_03790C_A	CR_03790C_B	CR_03790C	orf19.4377	KRE1	CAALFM_CR03790CA	CAALFM_CR03790C
C2_08000C_A	C2_08000C_B	C2_08000C	orf19.2183	KRE30	CAALFM_C208000CA	CAALFM_C208000C
C3_02960C_A	C3_02960C_B	C3_02960C	orf19.290	KRE5	CAALFM_C302960CA	CAALFM_C302960C
C3_05830W_A	C3_05830W_B	C3_05830W	orf19.7363	KRE6	CAALFM_C305830WA	CAALFM_C305830W
C5_00470C_A	C5_00470C_B	C5_00470C	orf19.942	KRE62	CAALFM_C500470CA	CAALFM_C500470C
C3_04180W_A	C3_04180W_B	C3_04180W	orf19.5861	KRE9	CAALFM_C304180WA	CAALFM_C304180W
C1_01070C_A	C1_01070C_B	C1_01070C	orf19.3295	KRP1	CAALFM_C101070CA	CAALFM_C101070C
C1_11420W_A	C1_11420W_B	C1_11420W	orf19.661	KRR1	CAALFM_C111420WA	CAALFM_C111420W
C3_07410C_A	C3_07410C_B	C3_07410C	orf19.6749	KRS1	CAALFM_C307410CA	CAALFM_C307410C
C1_07380C_A	C1_07380C_B	C1_07380C	orf19.4432	KSP1	CAALFM_C107380CA	CAALFM_C107380C
CR_07380C_A	CR_07380C_B	CR_07380C	orf19.6131	KSR1	CAALFM_CR07380CA	CAALFM_CR07380C
C2_05620W_A	C2_05620W_B	C2_05620W	orf19.6873.1	KTI11	CAALFM_C205620WA	CAALFM_C205620W
CR_03370C_A	CR_03370C_B	CR_03370C	orf19.2385	KTI12	CAALFM_CR03370CA	CAALFM_CR03370C
C2_04560W_A	C2_04560W_B	C2_04560W	orf19.4494	KTR2	CAALFM_C204560WA	CAALFM_C204560W
C1_04000C_A	C1_04000C_B	C1_04000C	orf19.4475	KTR4	CAALFM_C104000CA	CAALFM_C104000C
C4_02290W_A	C4_02290W_B	C4_02290W	orf19.2774	LAB5	CAALFM_C402290WA	CAALFM_C402290W
C3_05730C_A	C3_05730C_B	C3_05730C	orf19.7354	LAC1	CAALFM_C305730CA	CAALFM_C305730C
CR_01060W_A	CR_01060W_B	CR_01060W	orf19.3249	LAG1	CAALFM_CR01060WA	CAALFM_CR01060W
CR_04480C_A	CR_04480C_B	CR_04480C	orf19.539	LAP3	CAALFM_CR04480CA	CAALFM_CR04480C
C5_03590W_A	C5_03590W_B	C5_03590W	orf19.6671	LAP4	CAALFM_C503590WA	CAALFM_C503590W
C3_02170C_A	C3_02170C_B	C3_02170C	orf19.1628	LAP41	CAALFM_C302170CA	CAALFM_C302170C
C2_06000W_A	C2_06000W_B	C2_06000W	orf19.4120	LAS1	CAALFM_C206000WA	CAALFM_C206000W
C7_01640W_A	C7_01640W_B	C7_01640W	orf19.6561	LAT1	CAALFM_C701640WA	CAALFM_C701640W
C1_13900C_A	C1_13900C_B	C1_13900C	orf19.5027	LCB2	CAALFM_C113900CA	CAALFM_C113900C
C1_12080W_A	C1_12080W_B	C1_12080W	orf19.5257	LCB4	CAALFM_C112080WA	CAALFM_C112080W
C7_02270W_A	C7_02270W_B	C7_02270W	orf19.6486	LDG3	CAALFM_C702270WA	CAALFM_C702270W
C4_05750C_A	C4_05750C_B	C4_05750C	orf19.1260	LEA1	CAALFM_C405750CA	CAALFM_C405750C
C2_05110W_A	C2_05110W_B	C2_05110W	orf19.3542	LEM3	CAALFM_C205110WA	CAALFM_C205110W
CR_00360C_A	CR_00360C_B	CR_00360C	orf19.7498	LEU1	CAALFM_CR00360CA	CAALFM_CR00360C
C7_00400W_A	C7_00400W_B	C7_00400W	orf19.7080	LEU2	CAALFM_C700400WA	CAALFM_C700400W
C5_02180C_A	C5_02180C_B	C5_02180C	orf19.4225	LEU3	CAALFM_C502180CA	CAALFM_C502180C
C1_00170W_A	C1_00170W_B	C1_00170W	orf19.6086	LEU4	CAALFM_C100170WA	CAALFM_C100170W
C2_09750W_A	C2_09750W_B	C2_09750W	orf19.1375	LEU42	CAALFM_C209750WA	CAALFM_C209750W
C2_00150W_A	C2_00150W_B	C2_00150W	orf19.2117	LEU5	CAALFM_C200150WA	CAALFM_C200150W
C1_07500C_A	C1_07500C_B	C1_07500C	orf19.2795	LHP1	CAALFM_C107500CA	CAALFM_C107500C
C2_02760W_A	C2_02760W_B	C2_02760W	orf19.5830	LHS1	CAALFM_C202760WA	CAALFM_C202760W
C7_02060W_A	C7_02060W_B	C7_02060W	orf19.6511	LIG1	CAALFM_C702060WA	CAALFM_C702060W
C2_03030W_A	C2_03030W_B	C2_03030W	orf19.5798	LIG4	CAALFM_C203030WA	CAALFM_C203030W
C1_09580C_A	C1_09580C_B	C1_09580C	orf19.4821	LIP1	CAALFM_C109580CA	CAALFM_C109580C
C1_09590C_A	C1_09590C_B	C1_09590C	orf19.4822	LIP10	CAALFM_C109590CA	CAALFM_C109590C
C1_09420W_A	C1_09420W_B	C1_09420W	orf19.4804	LIP2	CAALFM_C109420WA	CAALFM_C109420W
C1_09900W_A	C1_09900W_B	C1_09900W	orf19.4856	LIP3	CAALFM_C109900WA	CAALFM_C109900W
C6_04490W_A	C6_04490W_B	C6_04490W	orf19.2133	LIP4	CAALFM_C604490WA	CAALFM_C604490W
C7_02830C_A	C7_02830C_B	C7_02830C	orf19.5179	LIP5	CAALFM_C702830CA	CAALFM_C702830C
C1_09600C_A	C1_09600C_B	C1_09600C	orf19.4823	LIP6	CAALFM_C109600CA	CAALFM_C109600C
CR_09220C_A	CR_09220C_B	CR_09220C	orf19.7320	LIP7	CAALFM_CR09220CA	CAALFM_CR09220C
C7_03300C_A	C7_03300C_B	C7_03300C	orf19.1345	LIP8	CAALFM_C703300CA	CAALFM_C703300C
C7_02880C_A	C7_02880C_B	C7_02880C	orf19.5172	LIP9	CAALFM_C702880CA	CAALFM_C702880C
C1_10490W_A	C1_10490W_B	C1_10490W	orf19.992	LKH1	CAALFM_C110490WA	CAALFM_C110490W
C7_03080W_A	C7_03080W_B	C7_03080W	orf19.5147	LMO1	CAALFM_C703080WA	CAALFM_C703080W
CR_07400C_A	CR_07400C_B	CR_07400C	orf19.6127	LPD1	CAALFM_CR07400CA	CAALFM_CR07400C
C1_04740W_A	C1_04740W_B	C1_04740W	orf19.771	LPG20	CAALFM_C104740WA	CAALFM_C104740W
C7_01780W_A	C7_01780W_B	C7_01780W	orf19.6544	LPI9	CAALFM_C701780WA	CAALFM_C701780W
C2_07480W_A	C2_07480W_B	C2_07480W	orf19.1881	LPT1	CAALFM_C207480WA	CAALFM_C207480W
CR_00440C_A	CR_00440C_B	CR_00440C	orf19.7489	LRG1	CAALFM_CR00440CA	CAALFM_CR00440C
C1_00870W_A	C1_00870W_B	C1_00870W	orf19.6018	LRO1	CAALFM_C100870WA	CAALFM_C100870W
C1_01690C_A	C1_01690C_B	C1_01690C	orf19.3358	LSC1	CAALFM_C101690CA	CAALFM_C101690C
CR_06760C_A	CR_06760C_B	CR_06760C	orf19.1860	LSC2	CAALFM_CR06760CA	CAALFM_CR06760C
CR_00240W_A	CR_00240W_B	CR_00240W	orf19.7509.2	LSM6	CAALFM_CR00240WA	CAALFM_CR00240W
C2_06730W_A	C2_06730W_B	C2_06730W	orf19.3149	LSP1	CAALFM_C206730WA	CAALFM_C206730W
C2_06860W_A	C2_06860W_B	C2_06860W	orf19.2238	LTE1	CAALFM_C206860WA	CAALFM_C206860W
C1_08260C_A	C1_08260C_B	C1_08260C	orf19.5104	LTP1	CAALFM_C108260CA	CAALFM_C108260C
CR_10650W_A	CR_10650W_B	CR_10650W	orf19.7650	LTV1	CAALFM_CR10650WA	CAALFM_CR10650W
CR_05020W_A	CR_05020W_B	CR_05020W	orf19.651	LYP1	CAALFM_CR05020WA	CAALFM_CR05020W
C4_05320W_A	C4_05320W_B	C4_05320W	orf19.1789.1	LYS1	CAALFM_C405320WA	CAALFM_C405320W
CR_01400W_A	CR_01400W_B	CR_01400W	orf19.2525	LYS12	CAALFM_CR01400WA	CAALFM_CR01400W
C6_02750C_A	C6_02750C_B	C6_02750C	orf19.5548	LYS14	CAALFM_C602750CA	CAALFM_C602750C
C1_09200W_A	C1_09200W_B	C1_09200W	orf19.4778	LYS142	CAALFM_C109200WA	CAALFM_C109200W
C1_09180W_A	C1_09180W_B	C1_09180W	orf19.4776	LYS143	CAALFM_C109180WA	CAALFM_C109180W
C3_00750W_A	C3_00750W_B	C3_00750W	orf19.5380	LYS144	CAALFM_C300750WA	CAALFM_C300750W
C1_02820W_A	C1_02820W_B	C1_02820W	orf19.2970	LYS2	CAALFM_C102820WA	CAALFM_C102820W
C1_04730C_A	C1_04730C_B	C1_04730C	orf19.772	LYS21	CAALFM_C104730CA	CAALFM_C104730C
C2_04460W_A	C2_04460W_B	C2_04460W	orf19.4506	LYS22	CAALFM_C204460WA	CAALFM_C204460W
C4_04410C_A	C4_04410C_B	C4_04410C	orf19.3846	LYS4	CAALFM_C404410CA	CAALFM_C404410C
CR_04890W_A	CR_04890W_B	CR_04890W	orf19.6304	LYS5	CAALFM_CR04890WA	CAALFM_CR04890W
C3_06590W_A	C3_06590W_B	C3_06590W	orf19.7448	LYS9	CAALFM_C306590WA	CAALFM_C306590W
C7_00510W_A	C7_00510W_B	C7_00510W	orf19.7068	MAC1	CAALFM_C700510WA	CAALFM_C700510W
C1_04080W_A	C1_04080W_B	C1_04080W	orf19.1040	MAD2	CAALFM_C104080WA	CAALFM_C104080W
C6_01670W_A	C6_01670W_B	C6_01670W	orf19.3419	MAE1	CAALFM_C601670WA	CAALFM_C601670W
C2_08120W_A	C2_08120W_B	C2_08120W	orf19.2173	MAF1	CAALFM_C208120WA	CAALFM_C208120W
C2_06360C_A	C2_06360C_B	C2_06360C	orf19.5500	MAK16	CAALFM_C206360CA	CAALFM_C206360C
C3_04560W_A	C3_04560W_B	C3_04560W	orf19.5912	MAK21	CAALFM_C304560WA	CAALFM_C304560W
C1_01770W_A	C1_01770W_B	C1_01770W	orf19.4548	MAK32	CAALFM_C101770WA	CAALFM_C101770W
C2_05090W_A	C2_05090W_B	C2_05090W	orf19.3540	MAK5	CAALFM_C205090WA	CAALFM_C205090W
CR_10790W_A	CR_10790W_B	CR_10790W	orf19.7668	MAL2	CAALFM_CR10790WA	CAALFM_CR10790W
C5_04930C_A	C5_04930C_B	C5_04930C	orf19.3981	MAL31	CAALFM_C504930CA	CAALFM_C504930C
C7_03930C_A	C7_03930C_B	C7_03930C	orf19.7187	MAM33	CAALFM_C703930CA	CAALFM_C703930C
C1_03300C_A	C1_03300C_B	C1_03300C	orf19.3026	MAS1	CAALFM_C103300CA	CAALFM_C103300C
C5_01640W_A	C5_01640W_B	C5_01640W	orf19.6295	MAS2	CAALFM_C501640WA	CAALFM_C501640W
C1_01060W_A	C1_01060W_B	C1_01060W	orf19.3294	MBF1	CAALFM_C101060WA	CAALFM_C101060W
C3_04110C_A	C3_04110C_B	C3_04110C	orf19.5855	MBP1	CAALFM_C304110CA	CAALFM_C304110C
C3_05190C_A	C3_05190C_B	C3_05190C	orf19.5995	MCA1	CAALFM_C305190CA	CAALFM_C305190C
CR_10540C_A	CR_10540C_B	CR_10540C	orf19.7634	MCD1	CAALFM_CR10540CA	CAALFM_CR10540C
C1_12200W_A	C1_12200W_B	C1_12200W	orf19.5244	MCD4	CAALFM_C112200WA	CAALFM_C112200W
CR_01740W_A	CR_01740W_B	CR_01740W	orf19.2570	MCI4	CAALFM_CR01740WA	CAALFM_CR01740W
C7_00890C_A	C7_00890C_B	C7_00890C	orf19.7025	MCM1	CAALFM_C700890CA	CAALFM_C700890C
CR_03830C_A	CR_03830C_B	CR_03830C	orf19.4354	MCM2	CAALFM_CR03830CA	CAALFM_CR03830C
C2_07350W_A	C2_07350W_B	C2_07350W	orf19.1901	MCM3	CAALFM_C207350WA	CAALFM_C207350W
CR_02110W_A	CR_02110W_B	CR_02110W	orf19.2611	MCM6	CAALFM_CR02110WA	CAALFM_CR02110W
C7_01750W_A	C7_01750W_B	C7_01750W	orf19.6550	MCP1	CAALFM_C701750WA	CAALFM_C701750W
C6_02040W_A	C6_02040W_B	C6_02040W	orf19.3507	MCR1	CAALFM_C602040WA	CAALFM_C602040W
CR_05690W_A	CR_05690W_B	CR_05690W	orf19.6643	MCT1	CAALFM_CR05690WA	CAALFM_CR05690W
C1_13520C_A	C1_13520C_B	C1_13520C	orf19.4983	MCU1	CAALFM_C113520CA	CAALFM_C113520C
C1_14290C_A	C1_14290C_B	C1_14290C	orf19.7239	MDG1	CAALFM_C114290CA	CAALFM_C114290C
CR_00540C_A	CR_00540C_B	CR_00540C	orf19.7481	MDH1	CAALFM_CR00540CA	CAALFM_CR00540C
C4_01900C_A	C4_01900C_B	C4_01900C	orf19.4602	MDH1-1	CAALFM_C401900CA	CAALFM_C401900C
C2_10480W_A	C2_10480W_B	C2_10480W	orf19.5323	MDH1-3	CAALFM_C210480WA	CAALFM_C210480W
C5_03600W_A	C5_03600W_B	C5_03600W	orf19.6672	MDJ1	CAALFM_C503600WA	CAALFM_C503600W
C2_05450C_A	C2_05450C_B	C2_05450C	orf19.3574	MDJ2	CAALFM_C205450CA	CAALFM_C205450C
CR_02150W_A	CR_02150W_B	CR_02150W	orf19.2615	MDL1	CAALFM_CR02150WA	CAALFM_CR02150W
C6_03140C_A	C6_03140C_B	C6_03140C	orf19.5599	MDL2	CAALFM_C603140CA	CAALFM_C603140C
C2_04800C_A	C2_04800C_B	C2_04800C	orf19.184	MDM10	CAALFM_C204800CA	CAALFM_C204800C
C7_01180W_A	C7_01180W_B	C7_01180W	orf19.6900	MDM12	CAALFM_C701180WA	CAALFM_C701180W
C1_06230C_A	C1_06230C_B	C1_06230C	orf19.1826	MDM34	CAALFM_C106230CA	CAALFM_C106230C
C4_00970C_A	C4_00970C_B	C4_00970C	orf19.4697	MDN1	CAALFM_C400970CA	CAALFM_C400970C
C6_03170C_A	C6_03170C_B	C6_03170C	orf19.5604	MDR1	CAALFM_C603170CA	CAALFM_C603170C
C3_07320W_A	C3_07320W_B	C3_07320W	orf19.6760	MDS3	CAALFM_C307320WA	CAALFM_C307320W
C3_04610W_A	C3_04610W_B	C3_04610W	orf19.5919	MEA1	CAALFM_C304610WA	CAALFM_C304610W
C5_04060C_A	C5_04060C_B	C5_04060C	orf19.1283	MEC1	CAALFM_C504060CA	CAALFM_C504060C
C2_06220C_A	C2_06220C_B	C2_06220C	orf19.5485	MEC3	CAALFM_C206220CA	CAALFM_C206220C
C2_03980C_A	C2_03980C_B	C2_03980C	orf19.826	MED1	CAALFM_C203980CA	CAALFM_C203980C
C1_11980W_A	C1_11980W_B	C1_11980W	orf19.5268	MED10	CAALFM_C111980WA	CAALFM_C111980W
C7_01290W_A	C7_01290W_B	C7_01290W	orf19.6909	MED11	CAALFM_C701290WA	CAALFM_C701290W
C5_03160W_A	C5_03160W_B	C5_03160W	orf19.4348	MED14	CAALFM_C503160WA	CAALFM_C503160W
C1_08270C_A	C1_08270C_B	C1_08270C	orf19.5105	MED15	CAALFM_C108270CA	CAALFM_C108270C
C7_03320C_A	C7_03320C_B	C7_03320C	orf19.1343	MED16	CAALFM_C703320CA	CAALFM_C703320C
C1_03530W_A	C1_03530W_B	C1_03530W	orf19.3055	MED17	CAALFM_C103530WA	CAALFM_C103530W
C2_09300W_A	C2_09300W_B	C2_09300W	orf19.4091	MED18	CAALFM_C209300WA	CAALFM_C209300W
C6_01640W_A	C6_01640W_B	C6_01640W	orf19.3421.1	MED19	CAALFM_C601640WA	CAALFM_C601640W
C4_02840C_A	C4_02840C_B	C4_02840C	orf19.2711.1	MED20	CAALFM_C402840CA	CAALFM_C402840C
CR_09760W_A	CR_09760W_B	CR_09760W	orf19.7548	MED21	CAALFM_CR09760WA	CAALFM_CR09760W
C1_01280C_A	C1_01280C_B	C1_01280C	orf19.3317	MED22	CAALFM_C101280CA	CAALFM_C101280C
C4_06050W_A	C4_06050W_B	C4_06050W	orf19.4415	MED3	CAALFM_C406050WA	CAALFM_C406050W
C2_07500C_A	C2_07500C_B	C2_07500C	orf19.1878	MED4	CAALFM_C207500CA	CAALFM_C207500C
CR_04950W_A	CR_04950W_B	CR_04950W	orf19.1808	MED5	CAALFM_CR04950WA	CAALFM_CR04950W
C3_02440C_A	C3_02440C_B	C3_02440C	orf19.232	MED7	CAALFM_C302440CA	CAALFM_C302440C
C2_04530W_A	C2_04530W_B	C2_04530W	orf19.4497	MED8	CAALFM_C204530WA	CAALFM_C204530W
C7_04100C_A	C7_04100C_B	C7_04100C	orf19.7165	MED9	CAALFM_C704100CA	CAALFM_C704100C
C1_07000W_A	C1_07000W_B	C1_07000W	orf19.6208	MEF2	CAALFM_C107000WA	CAALFM_C107000W
C3_02310W_A	C3_02310W_B	C3_02310W	orf19.1614	MEP1	CAALFM_C302310WA	CAALFM_C302310W
C4_00430W_A	C4_00430W_B	C4_00430W	orf19.5672	MEP2	CAALFM_C400430WA	CAALFM_C400430W
C5_04700C_A	C5_04700C_B	C5_04700C	orf19.3955	MES1	CAALFM_C504700CA	CAALFM_C504700C
C2_02940W_A	C2_02940W_B	C2_02940W	orf19.5811	MET1	CAALFM_C202940WA	CAALFM_C202940W
C2_09140C_A	C2_09140C_B	C2_09140C	orf19.4076	MET10	CAALFM_C209140CA	CAALFM_C209140C
C3_02950C_A	C3_02950C_B	C3_02950C	orf19.288	MET13	CAALFM_C302950CA	CAALFM_C302950C
C5_00430W_A	C5_00430W_B	C5_00430W	orf19.946	MET14	CAALFM_C500430WA	CAALFM_C500430W
C4_00200C_A	C4_00200C_B	C4_00200C	orf19.5645	MET15	CAALFM_C400200CA	CAALFM_C400200C
C4_07030W_A	C4_07030W_B	C4_07030W	orf19.3106	MET16	CAALFM_C407030WA	CAALFM_C407030W
C3_01450C_A	C3_01450C_B	C3_01450C	orf19.1706	MET18	CAALFM_C301450CA	CAALFM_C301450C
CR_02170W_A	CR_02170W_B	CR_02170W	orf19.2618	MET2	CAALFM_CR02170WA	CAALFM_CR02170W
C7_00730W_A	C7_00730W_B	C7_00730W	orf19.7046	MET28	CAALFM_C700730WA	CAALFM_C700730W
C1_13870W_A	C1_13870W_B	C1_13870W	orf19.5025	MET3	CAALFM_C113870WA	CAALFM_C113870W
C2_10230W_A	C2_10230W_B	C2_10230W	orf19.1757	MET32	CAALFM_C210230WA	CAALFM_C210230W
C4_04000W_A	C4_04000W_B	C4_04000W	orf19.5312	MET4	CAALFM_C404000WA	CAALFM_C404000W
CR_01620C_A	CR_01620C_B	CR_01620C	orf19.2551	MET6	CAALFM_CR01620CA	CAALFM_CR01620C
C3_07210W_A	C3_07210W_B	C3_07210W	orf19.6780	MET8	CAALFM_C307210WA	CAALFM_C307210W
C3_03790W_A	C3_03790W_B	C3_03790W	orf19.6938	MEU1	CAALFM_C303790WA	CAALFM_C303790W
CR_04050C_A	CR_04050C_B	CR_04050C	orf19.488	MEX67	CAALFM_CR04050CA	CAALFM_CR04050C
C2_08210C_A	C2_08210C_B	C2_08210C	orf19.2164.1	MFA1	CAALFM_C208210CA	CAALFM_C208210C
C1_04050C_A	C1_04050C_B	C1_04050C	orf19.4481	MFALPHA	CAALFM_C104050CA	CAALFM_C104050C
C2_08730W_A	C2_08730W_B	C2_08730W	orf19.3603	MFG1	CAALFM_C208730WA	CAALFM_C208730W
CR_01390W_A	CR_01390W_B	CR_01390W	orf19.2524	MGE1	CAALFM_CR01390WA	CAALFM_CR01390W
C4_03020W_A	C4_03020W_B	C4_03020W	orf19.2690	MGM1	CAALFM_C403020WA	CAALFM_C403020W
C1_02660C_A	C1_02660C_B	C1_02660C	orf19.2956	MGM101	CAALFM_C102660CA	CAALFM_C102660C
CR_05920C_A	CR_05920C_B	CR_05920C	orf19.6621	MHP1	CAALFM_CR05920CA	CAALFM_CR05920C
C1_02880C_A	C1_02880C_B	C1_02880C	orf19.2977	MIA40	CAALFM_C102880CA	CAALFM_C102880C
C5_03990W_A	C5_03990W_B	C5_03990W	orf19.3212	MID1	CAALFM_C503990WA	CAALFM_C503990W
C6_02780C_A	C6_02780C_B	C6_02780C	orf19.5551	MIF2	CAALFM_C602780CA	CAALFM_C602780C
C5_02940C_A	C5_02940C_B	C5_02940C	orf19.4318	MIG1	CAALFM_C502940CA	CAALFM_C502940C
C2_10540W_A	C2_10540W_B	C2_10540W	orf19.5326	MIG2	CAALFM_C210540WA	CAALFM_C210540W
C3_00800W_A	C3_00800W_B	C3_00800W	orf19.3071	MIH1	CAALFM_C300800WA	CAALFM_C300800W
CR_04520W_A	CR_04520W_B	CR_04520W	orf19.542.2	MIM1	CAALFM_CR04520WA	CAALFM_CR04520W
C1_10160W_A	C1_10160W_B	C1_10160W	orf19.4885	MIR1	CAALFM_C110160WA	CAALFM_C110160W
CR_07010W_A	CR_07010W_B	CR_07010W	orf19.2364	MIS11	CAALFM_CR07010WA	CAALFM_CR07010W
CR_00080W_A	CR_00080W_B	CR_00080W	orf19.7534	MIS12	CAALFM_CR00080WA	CAALFM_CR00080W
C2_09150W_A	C2_09150W_B	C2_09150W	orf19.4077	MIT1	CAALFM_C209150WA	CAALFM_C209150W
CR_00120C_A	CR_00120C_B	CR_00120C	orf19.7523	MKC1	CAALFM_CR00120CA	CAALFM_CR00120C
C2_05780C_A	C2_05780C_B	C2_05780C	orf19.6889	MKK2	CAALFM_C205780CA	CAALFM_C205780C
CR_03090C_A	CR_03090C_B	CR_03090C	orf19.2416.1	MLC1	CAALFM_CR03090CA	CAALFM_CR03090C
C4_00790C_A	C4_00790C_B	C4_00790C	orf19.4162	MLH1	CAALFM_C400790CA	CAALFM_C400790C
C1_14400C_A	C1_14400C_B	C1_14400C	orf19.7257	MLH3	CAALFM_C114400CA	CAALFM_C114400C
C4_01060W_A	C4_01060W_B	C4_01060W	orf19.4683	MLP1	CAALFM_C401060WA	CAALFM_C401060W
C1_09690W_A	C1_09690W_B	C1_09690W	orf19.4833	MLS1	CAALFM_C109690WA	CAALFM_C109690W
C1_08210C_A	C1_08210C_B	C1_08210C	orf19.5100	MLT1	CAALFM_C108210CA	CAALFM_C108210C
C1_06900C_A	C1_06900C_B	C1_06900C	orf19.6220.3	MMD1	CAALFM_C106900CA	CAALFM_C106900C
C4_00560C_A	C4_00560C_B	C4_00560C	orf19.4187	MMM1	CAALFM_C400560CA	CAALFM_C400560C
C1_12650C_A	C1_12650C_B	C1_12650C	orf19.6358	MMS2	CAALFM_C112650CA	CAALFM_C112650C
C3_06200C_A	C3_06200C_B	C3_06200C	orf19.7413	MMS21	CAALFM_C306200CA	CAALFM_C306200C
CR_00390W_A	CR_00390W_B	CR_00390W	orf19.7494	MMS22	CAALFM_CR00390WA	CAALFM_CR00390W
C3_01110C_A	C3_01110C_B	C3_01110C	orf19.2513	MNE1	CAALFM_C301110CA	CAALFM_C301110C
CR_07450C_A	CR_07450C_B	CR_07450C	orf19.6121	MNL1	CAALFM_CR07450CA	CAALFM_CR07450C
C5_02630C_A	C5_02630C_B	C5_02630C	orf19.4279	MNN1	CAALFM_C502630CA	CAALFM_C502630C
C4_00310C_A	C4_00310C_B	C4_00310C	orf19.5658	MNN10	CAALFM_C400310CA	CAALFM_C400310C
C1_02400C_A	C1_02400C_B	C1_02400C	orf19.2927	MNN11	CAALFM_C102400CA	CAALFM_C102400C
C1_10300W_A	C1_10300W_B	C1_10300W	orf19.4900	MNN12	CAALFM_C110300WA	CAALFM_C110300W
C5_02570W_A	C5_02570W_B	C5_02570W	orf19.4270	MNN13	CAALFM_C502570WA	CAALFM_C502570W
C3_05610W_A	C3_05610W_B	C3_05610W	orf19.6996	MNN14	CAALFM_C305610WA	CAALFM_C305610W
C1_04900W_A	C1_04900W_B	C1_04900W	orf19.753	MNN15	CAALFM_C104900WA	CAALFM_C104900W
C1_10720C_A	C1_10720C_B	C1_10720C	orf19.2347	MNN2	CAALFM_C110720CA	CAALFM_C110720C
CR_05300C_A	CR_05300C_B	CR_05300C	orf19.1011	MNN21	CAALFM_CR05300CA	CAALFM_CR05300C
C4_04770C_A	C4_04770C_B	C4_04770C	orf19.3803	MNN22	CAALFM_C404770CA	CAALFM_C404770C
C1_10070C_A	C1_10070C_B	C1_10070C	orf19.4874	MNN23	CAALFM_C110070CA	CAALFM_C110070C
C2_01300C_A	C2_01300C_B	C2_01300C	orf19.1995	MNN24	CAALFM_C201300CA	CAALFM_C201300C
C7_03600W_A	C7_03600W_B	C7_03600W	orf19.6692	MNN26	CAALFM_C703600WA	CAALFM_C703600W
C4_06540W_A	C4_06540W_B	C4_06540W	orf19.2881	MNN4	CAALFM_C406540WA	CAALFM_C406540W
C2_03710W_A	C2_03710W_B	C2_03710W	orf19.849	MNN41	CAALFM_C203710WA	CAALFM_C203710W
C2_03690C_A	C2_03690C_B	C2_03690C	orf19.851	MNN42	CAALFM_C203690CA	CAALFM_C203690C
C1_02670C_A	C1_02670C_B	C1_02670C	orf19.2957	MNN43	CAALFM_C102670CA	CAALFM_C102670C
C1_02680C_A	C1_02680C_B	C1_02680C	orf19.2958	MNN44	CAALFM_C102680CA	CAALFM_C102680C
C6_02830W_A	C6_02830W_B	C6_02830W	orf19.5557	MNN45	CAALFM_C602830WA	CAALFM_C602830W
C4_06990W_A	C4_06990W_B	C4_06990W	orf19.3110	MNN46	CAALFM_C406990WA	CAALFM_C406990W
C1_09130W_A	C1_09130W_B	C1_09130W	orf19.4771	MNN47	CAALFM_C109130WA	CAALFM_C109130W
C3_06020W_A	C3_06020W_B	C3_06020W	orf19.7383	MNN9	CAALFM_C306020WA	CAALFM_C306020W
C4_00400W_A	C4_00400W_B	C4_00400W	orf19.5667	MNR2	CAALFM_C400400WA	CAALFM_C400400W
C1_03730C_A	C1_03730C_B	C1_03730C	orf19.1036	MNS1	CAALFM_C103730CA	CAALFM_C103730C
C3_01810C_A	C3_01810C_B	C3_01810C	orf19.1665	MNT1	CAALFM_C301810CA	CAALFM_C301810C
C3_01830C_A	C3_01830C_B	C3_01830C	orf19.1663	MNT2	CAALFM_C301830CA	CAALFM_C301830C
CR_05290W_A	CR_05290W_B	CR_05290W	orf19.1010	MNT3	CAALFM_CR05290WA	CAALFM_CR05290W
CR_04800W_A	CR_04800W_B	CR_04800W	orf19.6313	MNT4	CAALFM_CR04800WA	CAALFM_CR04800W
C6_02590C_A	C6_02590C_B	C6_02590C	orf19.5528	MOB1	CAALFM_C602590CA	CAALFM_C602590C
C1_00620W_A	C1_00620W_B	C1_00620W	orf19.6044	MOB2	CAALFM_C100620WA	CAALFM_C100620W
C1_13910C_A	C1_13910C_B	C1_13910C	orf19.5029	MODF	CAALFM_C113910CA	CAALFM_C113910C
C4_03430W_A	C4_03430W_B	C4_03430W	orf19.3369	MOH1	CAALFM_C403430WA	CAALFM_C403430W
C1_13120C_A	C1_13120C_B	C1_13120C	orf19.4939	MON2	CAALFM_C113120CA	CAALFM_C113120C
C2_10030C_A	C2_10030C_B	C2_10030C	orf19.1779	MP65	CAALFM_C210030CA	CAALFM_C210030C
C4_06190C_A	C4_06190C_B	C4_06190C	orf19.2919	MPH1	CAALFM_C406190CA	CAALFM_C406190C
C2_00070C_A	C2_00070C_B	C2_00070C	orf19.1915	MPP10	CAALFM_C200070CA	CAALFM_C200070C
CR_08960C_A	CR_08960C_B	CR_08960C	orf19.7293	MPS1	CAALFM_CR08960CA	CAALFM_CR08960C
C1_13570W_A	C1_13570W_B	C1_13570W	orf19.4991	MPT5	CAALFM_C113570WA	CAALFM_C113570W
C7_01340W_A	C7_01340W_B	C7_01340W	orf19.6915	MRE11	CAALFM_C701340WA	CAALFM_C701340W
C1_11700C_A	C1_11700C_B	C1_11700C	orf19.1149	MRF1	CAALFM_C111700CA	CAALFM_C111700C
C5_00420C_A	C5_00420C_B	C5_00420C	orf19.947	MRP17	CAALFM_C500420CA	CAALFM_C500420C
C5_05290C_A	C5_05290C_B	C5_05290C	orf19.4023	MRP2	CAALFM_C505290CA	CAALFM_C505290C
C1_01600W_A	C1_01600W_B	C1_01600W	orf19.3350	MRP20	CAALFM_C101600WA	CAALFM_C101600W
CR_02950C_A	CR_02950C_B	CR_02950C	orf19.2852	MRP21	CAALFM_CR02950CA	CAALFM_CR02950C
C7_03790W_A	C7_03790W_B	C7_03790W	orf19.7203	MRP7	CAALFM_C703790WA	CAALFM_C703790W
C4_04430W_A	C4_04430W_B	C4_04430W	orf19.3844	MRP8	CAALFM_C404430WA	CAALFM_C404430W
C2_05000C_A	C2_05000C_B	C2_05000C	orf19.3532	MRPL10	CAALFM_C205000CA	CAALFM_C205000C
C1_06790C_A	C1_06790C_B	C1_06790C	orf19.6231	MRPL19	CAALFM_C106790CA	CAALFM_C106790C
C1_03650C_A	C1_03650C_B	C1_03650C	orf19.3064	MRPL27	CAALFM_C103650CA	CAALFM_C103650C
C1_07910C_A	C1_07910C_B	C1_07910C	orf19.5064	MRPL3	CAALFM_C107910CA	CAALFM_C107910C
C3_01080W_A	C3_01080W_B	C3_01080W	orf19.2511.1	MRPL33	CAALFM_C301080WA	CAALFM_C301080W
C1_04880C_A	C1_04880C_B	C1_04880C	orf19.755	MRPL37	CAALFM_C104880CA	CAALFM_C104880C
CR_04010C_A	CR_04010C_B	CR_04010C	orf19.484	MRPL40	CAALFM_CR04010CA	CAALFM_CR04010C
CR_00480W_A	CR_00480W_B	CR_00480W	orf19.7486	MRPL6	CAALFM_CR00480WA	CAALFM_CR00480W
CR_07390C_A	CR_07390C_B	CR_07390C	orf19.6129	MRPL8	CAALFM_CR07390CA	CAALFM_CR07390C
C1_12340C_A	C1_12340C_B	C1_12340C	orf19.5230	MRPS9	CAALFM_C112340CA	CAALFM_C112340C
C3_05920W_A	C3_05920W_B	C3_05920W	orf19.7372	MRR1	CAALFM_C305920WA	CAALFM_C305920W
C3_07860C_A	C3_07860C_B	C3_07860C	orf19.6182	MRR2	CAALFM_C307860CA	CAALFM_C307860C
CR_01960C_A	CR_01960C_B	CR_01960C	orf19.2597	MRS2	CAALFM_CR01960CA	CAALFM_CR01960C
C2_08070C_A	C2_08070C_B	C2_08070C	orf19.2178	MRS4	CAALFM_C208070CA	CAALFM_C208070C
C1_01320W_A	C1_01320W_B	C1_01320W	orf19.3321	MRS7	CAALFM_C101320WA	CAALFM_C101320W
C6_02770W_A	C6_02770W_B	C6_02770W	orf19.5550	MRT4	CAALFM_C602770WA	CAALFM_C602770W
C4_00980C_A	C4_00980C_B	C4_00980C	orf19.4691	MRV1	CAALFM_C400980CA	CAALFM_C400980C
C5_04190W_A	C5_04190W_B	C5_04190W	orf19.3902	MRV2	CAALFM_C504190WA	CAALFM_C504190W
C5_04200W_A	C5_04200W_B	C5_04200W	orf19.3903	MRV3	CAALFM_C504200WA	CAALFM_C504200W
C5_04210C_A	C5_04210C_B	C5_04210C	orf19.3904	MRV4	CAALFM_C504210CA	CAALFM_C504210C
C5_04220W_A	C5_04220W_B	C5_04220W	orf19.3905	MRV5	CAALFM_C504220WA	CAALFM_C504220W
C5_04230W_A	C5_04230W_B	C5_04230W	orf19.3906	MRV6	CAALFM_C504230WA	CAALFM_C504230W
C5_04250W_A	C5_04250W_B	C5_04250W	orf19.3908	MRV8	CAALFM_C504250WA	CAALFM_C504250W
C1_03710C_A	C1_03710C_B	C1_03710C	orf19.1133	MSB1	CAALFM_C103710CA	CAALFM_C103710C
C2_01780W_A	C2_01780W_B	C2_01780W	orf19.1490	MSB2	CAALFM_C201780WA	CAALFM_C201780W
C2_07600C_A	C2_07600C_B	C2_07600C	orf19.1865	MSC7	CAALFM_C207600CA	CAALFM_C207600C
C2_00850W_A	C2_00850W_B	C2_00850W	orf19.2039	MSF1	CAALFM_C200850WA	CAALFM_C200850W
C4_07120C_A	C4_07120C_B	C4_07120C	orf19.3093	MSH2	CAALFM_C407120CA	CAALFM_C407120C
C2_08680W_A	C2_08680W_B	C2_08680W	orf19.3608	MSH3	CAALFM_C208680WA	CAALFM_C208680W
C1_13170C_A	C1_13170C_B	C1_13170C	orf19.4945	MSH6	CAALFM_C113170CA	CAALFM_C113170C
C1_06100C_A	C1_06100C_B	C1_06100C	orf19.2435	MSI3	CAALFM_C106100CA	CAALFM_C106100C
C7_01870W_A	C7_01870W_B	C7_01870W	orf19.6533	MSK1	CAALFM_C701870WA	CAALFM_C701870W
C5_04650C_A	C5_04650C_B	C5_04650C	orf19.3950	MSM1	CAALFM_C504650CA	CAALFM_C504650C
C1_08940C_A	C1_08940C_B	C1_08940C	orf19.4752	MSN4	CAALFM_C108940CA	CAALFM_C108940C
C4_03280W_A	C4_03280W_B	C4_03280W	orf19.2665	MSN5	CAALFM_C403280WA	CAALFM_C403280W
C1_12160W_A	C1_12160W_B	C1_12160W	orf19.5248	MSO1	CAALFM_C112160WA	CAALFM_C112160W
CR_04840C_A	CR_04840C_B	CR_04840C	orf19.6309	MSS11	CAALFM_CR04840CA	CAALFM_CR04840C
C1_08810C_A	C1_08810C_B	C1_08810C	orf19.4739	MSS116	CAALFM_C108810CA	CAALFM_C108810C
C5_05090W_A	C5_05090W_B	C5_05090W	orf19.4001	MSS2	CAALFM_C505090WA	CAALFM_C505090W
C3_01160W_A	C3_01160W_B	C3_01160W	orf19.3153	MSS4	CAALFM_C301160WA	CAALFM_C301160W
CR_10010C_A	CR_10010C_B	CR_10010C	orf19.7577	MSS51	CAALFM_CR10010CA	CAALFM_CR10010C
C1_02930C_A	C1_02930C_B	C1_02930C	orf19.2984	MST1	CAALFM_C102930CA	CAALFM_C102930C
C2_08550C_A	C2_08550C_B	C2_08550C	orf19.3624	MSU1	CAALFM_C208550CA	CAALFM_C208550C
C5_02770W_A	C5_02770W_B	C5_02770W	orf19.4299	MSW1	CAALFM_C502770WA	CAALFM_C502770W
CR_03380W_A	CR_03380W_B	CR_03380W	orf19.2384	MTG1	CAALFM_CR03380WA	CAALFM_CR03380W
CR_05620C_A	CR_05620C_B	CR_05620C	orf19.6653	MTG2	CAALFM_CR05620CA	CAALFM_CR05620C
C5_01740C_A	C5_01740C_B	C5_01740C	orf19.3201	MTLA1	CAALFM_C501740CA	CAALFM_C501740C
C5_01750C_A	C5_01750C_B	C5_01750C	orf19.3200	MTLA2	CAALFM_C501750CA	CAALFM_C501750C
C5_01755C_B		C5_01755C	orf19.10712	MTLALPHA1
C5_01785W_B		C5_01785W		MTLALPHA2
C1_05470W_A	C1_05470W_B	C1_05470W	orf19.417	MTM1	CAALFM_C105470WA	CAALFM_C105470W
C1_07800W_A	C1_07800W_B	C1_07800W	orf19.5050	MTO1	CAALFM_C107800WA	CAALFM_C107800W
C5_03760C_A	C5_03760C_B	C5_03760C	orf19.1119	MTR10	CAALFM_C503760CA	CAALFM_C503760C
C2_10640C_A	C2_10640C_B	C2_10640C	orf19.5342.1	MTR2	CAALFM_C210640CA	CAALFM_C210640C
C1_09680W_A	C1_09680W_B	C1_09680W	orf19.4831	MTS1	CAALFM_C109680WA	CAALFM_C109680W
C2_09840W_A	C2_09840W_B	C2_09840W	orf19.1367	MTW1	CAALFM_C209840WA	CAALFM_C209840W
C3_06210C_A	C3_06210C_B	C3_06210C	orf19.7412	MUB1	CAALFM_C306210CA	CAALFM_C306210C
C4_00600C_A	C4_00600C_B	C4_00600C	orf19.4183	MUC1	CAALFM_C400600CA	CAALFM_C400600C
C5_05450C_A	C5_05450C_B	C5_05450C	orf19.4044	MUM2	CAALFM_C505450CA	CAALFM_C505450C
C1_11870W_A	C1_11870W_B	C1_11870W	orf19.5280	MUP1	CAALFM_C111870WA	CAALFM_C111870W
C2_00260C_A	C2_00260C_B	C2_00260C	orf19.2107	MUQ1	CAALFM_C200260CA	CAALFM_C200260C
CR_04790W_A	CR_04790W_B	CR_04790W	orf19.6313.2	MVB12	CAALFM_CR04790WA	CAALFM_CR04790W
C1_00070W_A	C1_00070W_B	C1_00070W	orf19.6105	MVD	CAALFM_C100070WA	CAALFM_C100070W
C2_00960C_A	C2_00960C_B	C2_00960C	orf19.2028	MXR1	CAALFM_C200960CA	CAALFM_C200960C
C5_01650C_A	C5_01650C_B	C5_01650C	orf19.6294	MYO1	CAALFM_C501650CA	CAALFM_C501650C
C1_13780W_A	C1_13780W_B	C1_13780W	orf19.5015	MYO2	CAALFM_C113780WA	CAALFM_C113780W
C4_05100C_A	C4_05100C_B	C4_05100C	orf19.738	MYO5	CAALFM_C405100CA	CAALFM_C405100C
C1_06650W_A	C1_06650W_B	C1_06650W	orf19.6246	NAA20	CAALFM_C106650WA	CAALFM_C106650W
C1_00380C_A	C1_00380C_B	C1_00380C	orf19.6071	NAA25	CAALFM_C100380CA	CAALFM_C100380C
C6_02600W_A	C6_02600W_B	C6_02600W	orf19.5530	NAB3	CAALFM_C602600WA	CAALFM_C602600W
CM_00060W		CM_00060W	CaalfMp03	NAD1	CaalfMp03	CaalfMp03
CM_00310W		CM_00310W	CaalfMp09	NAD2	CaalfMp09	CaalfMp09
CM_00320W		CM_00320W	CaalfMp10	NAD3	CaalfMp10	CaalfMp10
CM_00440W		CM_00440W	CaalfMp14	NAD4	CaalfMp14	CaalfMp14
CM_00370W		CM_00370W	CaalfMp12	NAD4L	CaalfMp12	CaalfMp12
CM_00380W		CM_00380W	CaalfMp13	NAD5	CaalfMp13	CaalfMp13
CM_00050W		CM_00050W	CaalfMp02	NAD6	CaalfMp02	CaalfMp02
C6_04590C_A	C6_04590C_B	C6_04590C	orf19.2156	NAG1	CAALFM_C604590CA	CAALFM_C604590C
C6_04610C_A	C6_04610C_B	C6_04610C	orf19.2158	NAG3	CAALFM_C604610CA	CAALFM_C604610C
C6_04620C_A	C6_04620C_B	C6_04620C	orf19.2160	NAG4	CAALFM_C604620CA	CAALFM_C604620C
C6_04570W_A	C6_04570W_B	C6_04570W	orf19.2151	NAG6	CAALFM_C604570WA	CAALFM_C604570W
C6_03450C_A	C6_03450C_B	C6_03450C	orf19.5705	NAM2	CAALFM_C603450CA	CAALFM_C603450C
C5_00500W_A	C5_00500W_B	C5_00500W	orf19.939	NAM7	CAALFM_C500500WA	CAALFM_C500500W
C4_03030C_A	C4_03030C_B	C4_03030C	orf19.2688	NAN1	CAALFM_C403030CA	CAALFM_C403030C
CR_00320C_A	CR_00320C_B	CR_00320C	orf19.7501	NAP1	CAALFM_CR00320CA	CAALFM_CR00320C
C1_09010W_A	C1_09010W_B	C1_09010W	orf19.4757	NAR1	CAALFM_C109010WA	CAALFM_C109010W
C2_00160C_A	C2_00160C_B	C2_00160C	orf19.2116	NAT2	CAALFM_C200160CA	CAALFM_C200160C
C4_01250W_A	C4_01250W_B	C4_01250W	orf19.4664	NAT4	CAALFM_C401250WA	CAALFM_C401250W
CR_04070W_A	CR_04070W_B	CR_04070W	orf19.490	NAT5	CAALFM_CR04070WA	CAALFM_CR04070W
C2_03430W_A	C2_03430W_B	C2_03430W	orf19.878	NBN1	CAALFM_C203430WA	CAALFM_C203430W
C7_01410C_A	C7_01410C_B	C7_01410C	orf19.6588	NBP2	CAALFM_C701410CA	CAALFM_C701410C
C4_05170C_A	C4_05170C_B	C4_05170C	orf19.747	NBP35	CAALFM_C405170CA	CAALFM_C405170C
C2_02810C_A	C2_02810C_B	C2_02810C	orf19.5825	NCB2	CAALFM_C202810CA	CAALFM_C202810C
C3_04910C_A	C3_04910C_B	C3_04910C	orf19.5960	NCE102	CAALFM_C304910CA	CAALFM_C304910C
C3_01300C_A	C3_01300C_B	C3_01300C	orf19.1721	NCE103	CAALFM_C301300CA	CAALFM_C301300C
C2_10450W_A	C2_10450W_B	C2_10450W	orf19.5320	NCE4	CAALFM_C210450WA	CAALFM_C210450W
C4_03180W_A	C4_03180W_B	C4_03180W	orf19.2672	NCP1	CAALFM_C403180WA	CAALFM_C403180W
C1_14300C_A	C1_14300C_B	C1_14300C	orf19.7242	NCR1	CAALFM_C114300CA	CAALFM_C114300C
CR_03550W_A	CR_03550W_B	CR_03550W	orf19.4399	NCS2	CAALFM_CR03550WA	CAALFM_CR03550W
C3_03420C_A	C3_03420C_B	C3_03420C	orf19.339	NDE1	CAALFM_C303420CA	CAALFM_C303420C
C2_04550C_A	C2_04550C_B	C2_04550C	orf19.4495	NDH51	CAALFM_C204550CA	CAALFM_C204550C
C2_00140W_A	C2_00140W_B	C2_00140W	orf19.2119	NDT80	CAALFM_C200140WA	CAALFM_C200140W
C3_00960W_A	C3_00960W_B	C3_00960W	orf19.2500	NDU1	CAALFM_C300960WA	CAALFM_C300960W
C1_04630C_A	C1_04630C_B	C1_04630C	orf19.783	NEO1	CAALFM_C104630CA	CAALFM_C104630C
C1_11380W_A	C1_11380W_B	C1_11380W	orf19.665	NEP1	CAALFM_C111380WA	CAALFM_C111380W
C1_03290W_A	C1_03290W_B	C1_03290W	orf19.3023	NGG1	CAALFM_C103290WA	CAALFM_C103290W
CR_00190W_A	CR_00190W_B	CR_00190W	orf19.7516	NGS1	CAALFM_CR00190WA	CAALFM_CR00190W
C3_00650W_A	C3_00650W_B	C3_00650W	orf19.5392	NGT1	CAALFM_C300650WA	CAALFM_C300650W
CR_04360C_A	CR_04360C_B	CR_04360C	orf19.526	NHP2	CAALFM_CR04360CA	CAALFM_CR04360C
C4_01700C_A	C4_01700C_B	C4_01700C	orf19.4623.3	NHP6A	CAALFM_C401700CA	CAALFM_C401700C
C6_00570C_A	C6_00570C_B	C6_00570C	orf19.4201	NHX1	CAALFM_C600570CA	CAALFM_C600570C
C4_05960W_A	C4_05960W_B	C4_05960W	orf19.4406	NIF3	CAALFM_C405960WA	CAALFM_C405960W
C7_02800W_A	C7_02800W_B	C7_02800W	orf19.5181	NIK1	CAALFM_C702800WA	CAALFM_C702800W
C4_01490W_A	C4_01490W_B	C4_01490W	orf19.4635	NIP1	CAALFM_C401490WA	CAALFM_C401490W
CR_04030W_A	CR_04030W_B	CR_04030W	orf19.486	NIP100	CAALFM_CR04030WA	CAALFM_CR04030W
C6_02360W_A	C6_02360W_B	C6_02360W	orf19.3478	NIP7	CAALFM_C602360WA	CAALFM_C602360W
CR_08840C_A	CR_08840C_B	CR_08840C	orf19.7279	NIT2	CAALFM_CR08840CA	CAALFM_CR08840C
C1_10700C_A	C1_10700C_B	C1_10700C	orf19.2351	NIT3	CAALFM_C110700CA	CAALFM_C110700C
C1_00990C_A	C1_00990C_B	C1_00990C	orf19.3288	NMA111	CAALFM_C100990CA	CAALFM_C100990C
CR_06720W_A	CR_06720W_B	CR_06720W	orf19.706	NMD3	CAALFM_CR06720WA	CAALFM_CR06720W
C4_00540C_A	C4_00540C_B	C4_00540C	orf19.4188	NMD5	CAALFM_C400540CA	CAALFM_C400540C
C4_01440W_A	C4_01440W_B	C4_01440W	orf19.4641	NMT1	CAALFM_C401440WA	CAALFM_C401440W
CR_01360W_A	CR_01360W_B	CR_01360W	orf19.2519	NNF1	CAALFM_CR01360WA	CAALFM_CR01360W
CR_05520W_A	CR_05520W_B	CR_05520W	orf19.5850	NOC2	CAALFM_CR05520WA	CAALFM_CR05520W
C2_07340W_A	C2_07340W_B	C2_07340W	orf19.1902	NOC4	CAALFM_C207340WA	CAALFM_C207340W
C3_06030W_A	C3_06030W_B	C3_06030W	orf19.7384	NOG1	CAALFM_C306030WA	CAALFM_C306030W
C6_03640W_A	C6_03640W_B	C6_03640W	orf19.5732	NOG2	CAALFM_C603640WA	CAALFM_C603640W
C4_06720W_A	C4_06720W_B	C4_06720W	orf19.3138	NOP1	CAALFM_C406720WA	CAALFM_C406720W
CR_08020C_A	CR_08020C_B	CR_08020C	orf19.596.1	NOP10	CAALFM_CR08020CA	CAALFM_CR08020C
C3_07300W_A	C3_07300W_B	C3_07300W	orf19.6766	NOP13	CAALFM_C307300WA	CAALFM_C307300W
C3_04900W_A	C3_04900W_B	C3_04900W	orf19.5959	NOP14	CAALFM_C304900WA	CAALFM_C304900W
C7_00690W_A	C7_00690W_B	C7_00690W	orf19.7050	NOP15	CAALFM_C700690WA	CAALFM_C700690W
C1_04390C_A	C1_04390C_B	C1_04390C	orf19.5198	NOP4	CAALFM_C104390CA	CAALFM_C104390C
C6_00370C_A	C6_00370C_B	C6_00370C	orf19.1199	NOP5	CAALFM_C600370CA	CAALFM_C600370C
C1_06740C_A	C1_06740C_B	C1_06740C	orf19.6236	NOP6	CAALFM_C106740CA	CAALFM_C106740C
C6_04330W_A	C6_04330W_B	C6_04330W	orf19.1091	NOP8	CAALFM_C604330WA	CAALFM_C604330W
C2_01130W_A	C2_01130W_B	C2_01130W	orf19.2012	NOT3	CAALFM_C201130WA	CAALFM_C201130W
CR_03420C_A	CR_03420C_B	CR_03420C	orf19.2379	NOT4	CAALFM_CR03420CA	CAALFM_CR03420C
C1_08300W_A	C1_08300W_B	C1_08300W	orf19.5107	NOT5	CAALFM_C108300WA	CAALFM_C108300W
C1_14280C_A	C1_14280C_B	C1_14280C	orf19.7238	NPL3	CAALFM_C114280CA	CAALFM_C114280C
C1_06110C_A	C1_06110C_B	C1_06110C	orf19.2434	NPL4	CAALFM_C106110CA	CAALFM_C106110C
C2_00710W_A	C2_00710W_B	C2_00710W	orf19.2055	NPL6	CAALFM_C200710WA	CAALFM_C200710W
C1_06780W_A	C1_06780W_B	C1_06780W	orf19.6232	NPR1	CAALFM_C106780WA	CAALFM_C106780W
C3_03290C_A	C3_03290C_B	C3_03290C	orf19.328	NPR2	CAALFM_C303290CA	CAALFM_C303290C
C7_04040C_A	C7_04040C_B	C7_04040C	orf19.7176	NPT1	CAALFM_C704040CA	CAALFM_C704040C
C7_04230W_A	C7_04230W_B	C7_04230W	orf19.7150	NRG1	CAALFM_C704230WA	CAALFM_C704230W
C6_00010W_A	C6_00010W_B	C6_00010W	orf19.6339	NRG2	CAALFM_C600010WA	CAALFM_C600010W
C2_01370C_A	C2_01370C_B	C2_01370C	orf19.1441	NRI1	CAALFM_C201370CA	CAALFM_C201370C
C1_01800W_A	C1_01800W_B	C1_01800W	orf19.4544	NRI2	CAALFM_C101800WA	CAALFM_C101800W
C1_00840C_A	C1_00840C_B	C1_00840C	orf19.6022	NRM1	CAALFM_C100840CA	CAALFM_C100840C
C1_08000W_A	C1_08000W_B	C1_08000W	orf19.5071	NRP1	CAALFM_C108000WA	CAALFM_C108000W
C2_07960C_A	C2_07960C_B	C2_07960C	orf19.2185	NSA1	CAALFM_C207960CA	CAALFM_C207960C
C3_06380W_A	C3_06380W_B	C3_06380W	orf19.7424	NSA2	CAALFM_C306380WA	CAALFM_C306380W
C3_02820C_A	C3_02820C_B	C3_02820C	orf19.273	NSG2	CAALFM_C302820CA	CAALFM_C302820C
C7_01830W_A	C7_01830W_B	C7_01830W	orf19.6537	NSL1	CAALFM_C701830WA	CAALFM_C701830W
C2_03280W_A	C2_03280W_B	C2_03280W	orf19.900	NSP1	CAALFM_C203280WA	CAALFM_C203280W
C1_10100C_A	C1_10100C_B	C1_10100C	orf19.4879.2	NTF2	CAALFM_C110100CA	CAALFM_C110100C
C1_08200W_A	C1_08200W_B	C1_08200W	orf19.5098	NTG1	CAALFM_C108200WA	CAALFM_C108200W
CR_00560W_A	CR_00560W_B	CR_00560W	orf19.7479	NTH1	CAALFM_CR00560WA	CAALFM_CR00560W
C7_01900W_A	C7_01900W_B	C7_01900W	orf19.6531	NUC2	CAALFM_C701900WA	CAALFM_C701900W
CR_02600W_A	CR_02600W_B	CR_02600W	orf19.2819	NUE1	CAALFM_CR02600WA	CAALFM_CR02600W
C1_03930W_A	C1_03930W_B	C1_03930W	orf19.4467	NUE2	CAALFM_C103930WA	CAALFM_C103930W
C5_01280C_A	C5_01280C_B	C5_01280C	orf19.1941	NUF2	CAALFM_C501280CA	CAALFM_C501280C
CR_09550C_A	CR_09550C_B	CR_09550C	orf19.6607	NUO1	CAALFM_CR09550CA	CAALFM_CR09550C
C3_02940C_A	C3_02940C_B	C3_02940C	orf19.287	NUO2	CAALFM_C302940CA	CAALFM_C302940C
C6_00200C_A	C6_00200C_B	C6_00200C	orf19.1179	NUO3	CAALFM_C600200CA	CAALFM_C600200C
C1_08050W_A	C1_08050W_B	C1_08050W	orf19.5077	NUO4	CAALFM_C108050WA	CAALFM_C108050W
C7_01560C_A	C7_01560C_B	C7_01560C	orf19.6570	NUP	CAALFM_C701560CA	CAALFM_C701560C
C3_07780C_A	C3_07780C_B	C3_07780C	orf19.6171	NUP159	CAALFM_C307780CA	CAALFM_C307780C
C1_09450C_A	C1_09450C_B	C1_09450C	orf19.4808	NUP188	CAALFM_C109450CA	CAALFM_C109450C
C1_13550C_A	C1_13550C_B	C1_13550C	orf19.4987	NUP49	CAALFM_C113550CA	CAALFM_C113550C
C4_06350C_A	C4_06350C_B	C4_06350C	orf19.2901	NUP60	CAALFM_C406350CA	CAALFM_C406350C
C6_03900W_A	C6_03900W_B	C6_03900W	orf19.5765	NUP82	CAALFM_C603900WA	CAALFM_C603900W
C4_03800C_A	C4_03800C_B	C4_03800C	orf19.1298	NUP84	CAALFM_C403800CA	CAALFM_C403800C
C3_04400C_A	C3_04400C_B	C3_04400C	orf19.5887	NUP85	CAALFM_C304400CA	CAALFM_C304400C
C3_04940W_A	C3_04940W_B	C3_04940W	orf19.5963	NUS1	CAALFM_C304940WA	CAALFM_C304940W
C3_06220C_A	C3_06220C_B	C3_06220C	orf19.7411	OAC1	CAALFM_C306220CA	CAALFM_C306220C
C5_01770C_A	C5_01770C_B	C5_01770C	orf19.3198	OBPA	CAALFM_C501770CA	CAALFM_C501770C
C5_01775C_B	orf19.10710	C5_01775C_A	orf19.10709	OBPALPHA
C2_10190C_A	C2_10190C_B	C2_10190C	orf19.1762	OCA1	CAALFM_C210190CA	CAALFM_C210190C
C1_13990W_A	C1_13990W_B	C1_13990W	orf19.7206	OCA6	CAALFM_C113990WA	CAALFM_C113990W
C3_06090C_A	C3_06090C_B	C3_06090C	orf19.7391	OCH1	CAALFM_C306090CA	CAALFM_C306090C
C6_00340C_A	C6_00340C_B	C6_00340C	orf19.1195	OCT1	CAALFM_C600340CA	CAALFM_C600340C
C4_05460C_A	C4_05460C_B	C4_05460C	orf19.1802	OFD1	CAALFM_C405460CA	CAALFM_C405460C
C1_13440C_A	C1_13440C_B	C1_13440C	orf19.4972	OFI1	CAALFM_C113440CA	CAALFM_C113440C
C1_08060W_A	C1_08060W_B	C1_08060W	orf19.5078	OFR1	CAALFM_C108060WA	CAALFM_C108060W
C7_03910W_A	C7_03910W_B	C7_03910W	orf19.7190	OGG1	CAALFM_C703910WA	CAALFM_C703910W
C1_08360C_A	C1_08360C_B	C1_08360C	orf19.5117	OLE1	CAALFM_C108360CA	CAALFM_C108360C
C2_07090C_A	C2_07090C_B	C2_07090C	orf19.2264	OLE2	CAALFM_C207090CA	CAALFM_C207090C
C4_04550C_A	C4_04550C_B	C4_04550C	orf19.3827	OMA1	CAALFM_C404550CA	CAALFM_C404550C
C1_13080W_A	C1_13080W_B	C1_13080W	orf19.4934	OP4	CAALFM_C113080WA	CAALFM_C113080W
C2_02250C_A	C2_02250C_B	C2_02250C	orf19.1543	OPI1	CAALFM_C202250CA	CAALFM_C202250C
C3_06570C_A	C3_06570C_B	C3_06570C	orf19.7446	OPI3	CAALFM_C306570CA	CAALFM_C306570C
CR_02020C_A	CR_02020C_B	CR_02020C	orf19.2602	OPT1	CAALFM_CR02020CA	CAALFM_CR02020C
CR_02240C_A	CR_02240C_B	CR_02240C	orf19.3746	OPT2	CAALFM_CR02240CA	CAALFM_CR02240C
CR_02220C_A	CR_02220C_B	CR_02220C	orf19.3749	OPT3	CAALFM_CR02220CA	CAALFM_CR02220C
CR_02490W_A	CR_02490W_B	CR_02490W	orf19.176	OPT4	CAALFM_CR02490WA	CAALFM_CR02490W
C2_08360C_A	C2_08360C_B	C2_08360C	orf19.5121	OPT5	CAALFM_C208360CA	CAALFM_C208360C
C4_01320C_A	C4_01320C_B	C4_01320C	orf19.4655	OPT6	CAALFM_C401320CA	CAALFM_C401320C
C4_00440C_A	C4_00440C_B	C4_00440C	orf19.5673	OPT7	CAALFM_C400440CA	CAALFM_C400440C
C6_03930W_A	C6_03930W_B	C6_03930W	orf19.5770	OPT8	CAALFM_C603930WA	CAALFM_C603930W
CR_01860W_A	CR_01860W_B	CR_01860W	orf19.2584	OPT9	CAALFM_CR01860WA	CAALFM_CR01860W
C5_02370C_A	C5_02370C_B	C5_02370C	orf19.4245	OPY1	CAALFM_C502370CA	CAALFM_C502370C
C1_08310W_A	C1_08310W_B	C1_08310W	orf19.5110	OPY2	CAALFM_C108310WA	CAALFM_C108310W
C1_03070C_A	C1_03070C_B	C1_03070C	orf19.3000	ORC1	CAALFM_C103070CA	CAALFM_C103070C
C2_10760C_A	C2_10760C_B	C2_10760C	orf19.5358	ORC2	CAALFM_C210760CA	CAALFM_C210760C
C3_03750C_A	C3_03750C_B	C3_03750C	orf19.6942	ORC3	CAALFM_C303750CA	CAALFM_C303750C
C5_02150C_A	C5_02150C_B	C5_02150C	orf19.4221	ORC4	CAALFM_C502150CA	CAALFM_C502150C
CR_06960W_A	CR_06960W_B	CR_06960W	orf19.2369	ORC5	CAALFM_CR06960WA	CAALFM_CR06960W
C1_01000C_A	C1_01000C_B	C1_01000C	orf19.3289	ORC6	CAALFM_C101000CA	CAALFM_C101000C
C6_00980C_A	C6_00980C_B	C6_00980C	orf19.100	orf19.100	CAALFM_C600980CA	CAALFM_C600980C
C1_10560C_A	C1_10560C_B	C1_10560C	orf19.1002	orf19.1002	CAALFM_C110560CA	CAALFM_C110560C
C1_10570C_A	C1_10570C_B	C1_10570C	orf19.1005	orf19.1005	CAALFM_C110570CA	CAALFM_C110570C
CR_05270W_A	CR_05270W_B	CR_05270W	orf19.1008	orf19.1008	CAALFM_CR05270WA	CAALFM_CR05270W
CR_05280W_A	CR_05280W_B	CR_05280W	orf19.1009	orf19.1009	CAALFM_CR05280WA	CAALFM_CR05280W
CR_05310W_A	CR_05310W_B	CR_05310W	orf19.1012	orf19.1012	CAALFM_CR05310WA	CAALFM_CR05310W
C1_03830C_A	C1_03830C_B	C1_03830C	orf19.1026	orf19.1026	CAALFM_C103830CA	CAALFM_C103830C
C1_03840W_A	C1_03840W_B	C1_03840W	orf19.1026.1	orf19.1026.1	CAALFM_C103840WA	CAALFM_C103840W
C1_03790C_A	C1_03790C_B	C1_03790C	orf19.1030	orf19.1030	CAALFM_C103790CA	CAALFM_C103790C
C1_03750W_A	C1_03750W_B	C1_03750W	orf19.1034	orf19.1034	CAALFM_C103750WA	CAALFM_C103750W
C1_03720C_A	C1_03720C_B	C1_03720C	orf19.1037	orf19.1037	CAALFM_C103720CA	CAALFM_C103720C
C6_01020W_A	C6_01020W_B	C6_01020W	orf19.104	orf19.104	CAALFM_C601020WA	CAALFM_C601020W
C1_04090C_A	C1_04090C_B	C1_04090C	orf19.1041	orf19.1041	CAALFM_C104090CA	CAALFM_C104090C
C1_04110W_A	C1_04110W_B	C1_04110W	orf19.1043	orf19.1043	CAALFM_C104110WA	CAALFM_C104110W
C1_04120C_A	C1_04120C_B	C1_04120C	orf19.1045	orf19.1045	CAALFM_C104120CA	CAALFM_C104120C
C1_04150C_A	C1_04150C_B	C1_04150C	orf19.1049	orf19.1049	CAALFM_C104150CA	CAALFM_C104150C
C1_04160C_A	C1_04160C_B	C1_04160C	orf19.1050	orf19.1050	CAALFM_C104160CA	CAALFM_C104160C
C1_04180W_A	C1_04180W_B	C1_04180W	orf19.1052	orf19.1052	CAALFM_C104180WA	CAALFM_C104180W
C1_04200C_A	C1_04200C_B	C1_04200C	orf19.1054	orf19.1054	CAALFM_C104200CA	CAALFM_C104200C
C1_04220C_A	C1_04220C_B	C1_04220C	orf19.1057	orf19.1057	CAALFM_C104220CA	CAALFM_C104220C
C1_04250C_A	C1_04250C_B	C1_04250C	orf19.1060	orf19.1060	CAALFM_C104250CA	CAALFM_C104250C
C1_04270C_A	C1_04270C_B	C1_04270C	orf19.1062	orf19.1062	CAALFM_C104270CA	CAALFM_C104270C
C1_04280C_A	C1_04280C_B	C1_04280C	orf19.1063	orf19.1063	CAALFM_C104280CA	CAALFM_C104280C
C6_01040C_A	C6_01040C_B	C6_01040C	orf19.107	orf19.107	CAALFM_C601040CA	CAALFM_C601040C
C1_04340C_A	C1_04340C_B	C1_04340C	orf19.1070	orf19.1070	CAALFM_C104340CA	CAALFM_C104340C
C6_04190C_A	C6_04190C_B	C6_04190C	orf19.1075	orf19.1075	CAALFM_C604190CA	CAALFM_C604190C
C6_04200C_A	C6_04200C_B	C6_04200C	orf19.1075.1	orf19.1075.1	CAALFM_C604200CA	CAALFM_C604200C
C6_04230W_A	C6_04230W_B	C6_04230W	orf19.1080	orf19.1080	CAALFM_C604230WA	CAALFM_C604230W
C6_04240W_A	C6_04240W_B	C6_04240W	orf19.1082	orf19.1082	CAALFM_C604240WA	CAALFM_C604240W
C6_04250W_A	C6_04250W_B	C6_04250W	orf19.1082.1	orf19.1082.1	CAALFM_C604250WA	CAALFM_C604250W
C6_04260C_A	C6_04260C_B	C6_04260C	orf19.1083	orf19.1083	CAALFM_C604260CA	CAALFM_C604260C
C6_04280W_A	C6_04280W_B	C6_04280W	orf19.1085	orf19.1085	CAALFM_C604280WA	CAALFM_C604280W
C6_04290W_A	C6_04290W_B	C6_04290W	orf19.1086	orf19.1086	CAALFM_C604290WA	CAALFM_C604290W
C6_04300W_A	C6_04300W_B	C6_04300W	orf19.1087	orf19.1087	CAALFM_C604300WA	CAALFM_C604300W
C6_01050W_A	C6_01050W_B	C6_01050W	orf19.109	orf19.109	CAALFM_C601050WA	CAALFM_C601050W
C6_04320C_A	C6_04320C_B	C6_04320C	orf19.1090	orf19.1090	CAALFM_C604320CA	CAALFM_C604320C
C6_04340W_A	C6_04340W_B	C6_04340W	orf19.1092	orf19.1092	CAALFM_C604340WA	CAALFM_C604340W
C6_04370W_A	C6_04370W_B	C6_04370W	orf19.1096	orf19.1096	CAALFM_C604370WA	CAALFM_C604370W
CR_07140C_A	CR_07140C_B	CR_07140C	orf19.11	orf19.11	CAALFM_CR07140CA	CAALFM_CR07140C
C5_03910C_A	C5_03910C_B	C5_03910C	orf19.1105	orf19.1105	CAALFM_C503910CA	CAALFM_C503910C
C5_03880C_A	C5_03880C_B	C5_03880C	orf19.1106	orf19.1106	CAALFM_C503880CA	CAALFM_C503880C
C5_03870C_A	C5_03870C_B	C5_03870C	orf19.1107	orf19.1107	CAALFM_C503870CA	CAALFM_C503870C
C5_03850W_A	C5_03850W_B	C5_03850W	orf19.1109	orf19.1109	CAALFM_C503850WA	CAALFM_C503850W
C5_03840W_A	C5_03840W_B	C5_03840W	orf19.1110	orf19.1110	CAALFM_C503840WA	CAALFM_C503840W
C5_03830C_A	C5_03830C_B	C5_03830C	orf19.1111	orf19.1111	CAALFM_C503830CA	CAALFM_C503830C
C5_03810C_A	C5_03810C_B	C5_03810C	orf19.1113	orf19.1113	CAALFM_C503810CA	CAALFM_C503810C
C5_03800W_A	C5_03800W_B	C5_03800W	orf19.1114	orf19.1114	CAALFM_C503800WA	CAALFM_C503800W
C5_03780C_A	C5_03780C_B	C5_03780C	orf19.1116	orf19.1116	CAALFM_C503780CA	CAALFM_C503780C
C5_03770C_A	C5_03770C_B	C5_03770C	orf19.1117	orf19.1117	CAALFM_C503770CA	CAALFM_C503770C
C5_03740W_A	C5_03740W_B	C5_03740W	orf19.1121	orf19.1121	CAALFM_C503740WA	CAALFM_C503740W
C5_03730W_A	C5_03730W_B	C5_03730W	orf19.1122	orf19.1122	CAALFM_C503730WA	CAALFM_C503730W
C5_03720C_A	C5_03720C_B	C5_03720C	orf19.1123	orf19.1123	CAALFM_C503720CA	CAALFM_C503720C
C5_03710C_A	C5_03710C_B	C5_03710C	orf19.1124	orf19.1124	CAALFM_C503710CA	CAALFM_C503710C
C5_03700C_A	C5_03700C_B	C5_03700C	orf19.1124.2	orf19.1124.2	CAALFM_C503700CA	CAALFM_C503700C
C1_11800C_A	C1_11800C_B	C1_11800C	orf19.1136	orf19.1136	CAALFM_C111800CA	CAALFM_C111800C
C1_11790W_A	C1_11790W_B	C1_11790W	orf19.1137	orf19.1137	CAALFM_C111790WA	CAALFM_C111790W
C1_11770C_A	C1_11770C_B	C1_11770C	orf19.1139	orf19.1139	CAALFM_C111770CA	CAALFM_C111770C
C6_01080C_A	C6_01080C_B	C6_01080C	orf19.114	orf19.114	CAALFM_C601080CA	CAALFM_C601080C
C1_11760C_A	C1_11760C_B	C1_11760C	orf19.1140	orf19.1140	CAALFM_C111760CA	CAALFM_C111760C
C1_11740W_A	C1_11740W_B	C1_11740W	orf19.1143	orf19.1143	CAALFM_C111740WA	CAALFM_C111740W
C1_11730W_A	C1_11730W_B	C1_11730W	orf19.1144	orf19.1144	CAALFM_C111730WA	CAALFM_C111730W
C1_11720W_A	C1_11720W_B	C1_11720W	orf19.1146	orf19.1146	CAALFM_C111720WA	CAALFM_C111720W
C6_01090C_A	C6_01090C_B	C6_01090C	orf19.115	orf19.115	CAALFM_C601090CA	CAALFM_C601090C
C1_11690W_A	C1_11690W_B	C1_11690W	orf19.1150	orf19.1150	CAALFM_C111690WA	CAALFM_C111690W
C1_11680C_A	C1_11680C_B	C1_11680C	orf19.1150.1	orf19.1150.1	CAALFM_C111680CA	CAALFM_C111680C
C1_11670W_A	C1_11670W_B	C1_11670W	orf19.1152	orf19.1152	CAALFM_C111670WA	CAALFM_C111670W
C1_11620W_A	C1_11620W_B	C1_11620W	orf19.1158	orf19.1158	CAALFM_C111620WA	CAALFM_C111620W
C1_11610C_A	C1_11610C_B	C1_11610C	orf19.1159	orf19.1159	CAALFM_C111610CA	CAALFM_C111610C
C1_11600W_A	C1_11600W_B	C1_11600W	orf19.1160	orf19.1160	CAALFM_C111600WA	CAALFM_C111600W
C1_11580W_A	C1_11580W_B	C1_11580W	orf19.1162	orf19.1162	CAALFM_C111580WA	CAALFM_C111580W
C1_11570W_A	C1_11570W_B	C1_11570W	orf19.1162.1	orf19.1162.1	CAALFM_C111570WA	CAALFM_C111570W
C1_11560C_A	C1_11560C_B	C1_11560C	orf19.1163	orf19.1163	CAALFM_C111560CA	CAALFM_C111560C
C1_11530C_A	C1_11530C_B	C1_11530C	orf19.1167	orf19.1167	CAALFM_C111530CA	CAALFM_C111530C
C1_11510C_A	C1_11510C_B	C1_11510C	orf19.1169	orf19.1169	CAALFM_C111510CA	CAALFM_C111510C
C6_00190W_A	C6_00190W_B	C6_00190W	orf19.1177	orf19.1177	CAALFM_C600190WA	CAALFM_C600190W
C6_00180C_A	C6_00180C_B	C6_00180C	orf19.1178	orf19.1178	CAALFM_C600180CA	CAALFM_C600180C
C6_00210W_A	C6_00210W_B	C6_00210W	orf19.1180	orf19.1180	CAALFM_C600210WA	CAALFM_C600210W
C6_00230W_A	C6_00230W_B	C6_00230W	orf19.1181	orf19.1181	CAALFM_C600230WA	CAALFM_C600230W
C6_00240C_A	C6_00240C_B	C6_00240C	orf19.1182	orf19.1182	CAALFM_C600240CA	CAALFM_C600240C
C6_00250W_A	C6_00250W_B	C6_00250W	orf19.1183	orf19.1183	CAALFM_C600250WA	CAALFM_C600250W
C6_00260W_A	C6_00260W_B	C6_00260W	orf19.1185	orf19.1185	CAALFM_C600260WA	CAALFM_C600260W
C6_00270W_A	C6_00270W_B	C6_00270W	orf19.1186	orf19.1186	CAALFM_C600270WA	CAALFM_C600270W
C6_00290W_A	C6_00290W_B	C6_00290W	orf19.1189	orf19.1189	CAALFM_C600290WA	CAALFM_C600290W
C6_01120C_A	C6_01120C_B	C6_01120C	orf19.119	orf19.119	CAALFM_C601120CA	CAALFM_C601120C
C6_00310W_A	C6_00310W_B	C6_00310W	orf19.1191	orf19.1191	CAALFM_C600310WA	CAALFM_C600310W
C6_00360C_A	C6_00360C_B	C6_00360C	orf19.1198	orf19.1198	CAALFM_C600360CA	CAALFM_C600360C
C6_01130W_A	C6_01130W_B	C6_01130W	orf19.120	orf19.120	CAALFM_C601130WA	CAALFM_C601130W
C6_00380C_A	C6_00380C_B	C6_00380C	orf19.1200	orf19.1200	CAALFM_C600380CA	CAALFM_C600380C
C6_00390W_A	C6_00390W_B	C6_00390W	orf19.1201	orf19.1201	CAALFM_C600390WA	CAALFM_C600390W
C6_00400C_A	C6_00400C_B	C6_00400C	orf19.1202	orf19.1202	CAALFM_C600400CA	CAALFM_C600400C
C6_00430C_A	C6_00430C_B	C6_00430C	orf19.1204	orf19.1204	CAALFM_C600430CA	CAALFM_C600430C
C4_03970W_A	C4_03970W_B	C4_03970W	orf19.1207	orf19.1207	CAALFM_C403970WA	CAALFM_C403970W
C4_03990C_A	C4_03990C_B	C4_03990C	orf19.1208	orf19.1208	CAALFM_C403990CA	CAALFM_C403990C
C6_04110W_A	C6_04110W_B	C6_04110W	orf19.1210	orf19.1210	CAALFM_C604110WA	CAALFM_C604110W
C6_04100W_A	C6_04100W_B	C6_04100W	orf19.1212	orf19.1212	CAALFM_C604100WA	CAALFM_C604100W
C6_04080W_A	C6_04080W_B	C6_04080W	orf19.1214	orf19.1214	CAALFM_C604080WA	CAALFM_C604080W
C6_04070C_A	C6_04070C_B	C6_04070C	orf19.1215	orf19.1215	CAALFM_C604070CA	CAALFM_C604070C
C6_04060W_A	C6_04060W_B	C6_04060W	orf19.1217	orf19.1217	CAALFM_C604060WA	CAALFM_C604060W
C6_04050W_A	C6_04050W_B	C6_04050W	orf19.1219	orf19.1219	CAALFM_C604050WA	CAALFM_C604050W
C1_07690C_A	C1_07690C_B	C1_07690C	orf19.1229	orf19.1229	CAALFM_C107690CA	CAALFM_C107690C
C4_05580C_A	C4_05580C_B	C4_05580C	orf19.1239	orf19.1239	CAALFM_C405580CA	CAALFM_C405580C
C4_05590W_A	C4_05590W_B	C4_05590W	orf19.1240	orf19.1240	CAALFM_C405590WA	CAALFM_C405590W
C4_05610C_A	C4_05610C_B	C4_05610C	orf19.1246	orf19.1246	CAALFM_C405610CA	CAALFM_C405610C
C4_05620C_A	C4_05620C_B	C4_05620C	orf19.1247	orf19.1247	CAALFM_C405620CA	CAALFM_C405620C
C4_05630W_A	C4_05630W_B	C4_05630W	orf19.1248	orf19.1248	CAALFM_C405630WA	CAALFM_C405630W
C4_05640C_A	C4_05640C_B	C4_05640C	orf19.1249	orf19.1249	CAALFM_C405640CA	CAALFM_C405640C
C4_05650W_A	C4_05650W_B	C4_05650W	orf19.1250	orf19.1250	CAALFM_C405650WA	CAALFM_C405650W
C4_05720W_A	C4_05720W_B	C4_05720W	orf19.1257	orf19.1257	CAALFM_C405720WA	CAALFM_C405720W
C4_05730W_A	C4_05730W_B	C4_05730W	orf19.1258	orf19.1258	CAALFM_C405730WA	CAALFM_C405730W
C4_05740C_A	C4_05740C_B	C4_05740C	orf19.1259	orf19.1259	CAALFM_C405740CA	CAALFM_C405740C
C4_05790W_A	C4_05790W_B	C4_05790W	orf19.1265	orf19.1265	CAALFM_C405790WA	CAALFM_C405790W
C4_05800C_A	C4_05800C_B	C4_05800C	orf19.1266	orf19.1266	CAALFM_C405800CA	CAALFM_C405800C
C4_05810W_A	C4_05810W_B	C4_05810W	orf19.1267	orf19.1267	CAALFM_C405810WA	CAALFM_C405810W
C4_05820W_A	C4_05820W_B	C4_05820W	orf19.1267.1	orf19.1267.1	CAALFM_C405820WA	CAALFM_C405820W
C4_05830W_A	C4_05830W_B	C4_05830W	orf19.1268	orf19.1268	CAALFM_C405830WA	CAALFM_C405830W
C4_05850C_A	C4_05850C_B	C4_05850C	orf19.1272	orf19.1272	CAALFM_C405850CA	CAALFM_C405850C
C4_05860W_A	C4_05860W_B	C4_05860W	orf19.1273	orf19.1273	CAALFM_C405860WA	CAALFM_C405860W
C4_05870C_A	C4_05870C_B	C4_05870C	orf19.1274	orf19.1274	CAALFM_C405870CA	CAALFM_C405870C
C4_05890W_A	C4_05890W_B	C4_05890W	orf19.1276	orf19.1276	CAALFM_C405890WA	CAALFM_C405890W
C4_05900C_A	C4_05900C_B	C4_05900C	orf19.1277	orf19.1277	CAALFM_C405900CA	CAALFM_C405900C
C5_04080C_A	C5_04080C_B	C5_04080C	orf19.1281	orf19.1281	CAALFM_C504080CA	CAALFM_C504080C
C5_04050W_A	C5_04050W_B	C5_04050W	orf19.1285	orf19.1285	CAALFM_C504050WA	CAALFM_C504050W
C5_04040C_A	C5_04040C_B	C5_04040C	orf19.1286	orf19.1286	CAALFM_C504040CA	CAALFM_C504040C
C5_04030W_A	C5_04030W_B	C5_04030W	orf19.1287	orf19.1287	CAALFM_C504030WA	CAALFM_C504030W
C2_06650C_A	C2_06650C_B	C2_06650C	orf19.1296	orf19.1296	CAALFM_C206650CA	CAALFM_C206650C
C4_03810W_A	C4_03810W_B	C4_03810W	orf19.1297	orf19.1297	CAALFM_C403810WA	CAALFM_C403810W
C4_03780C_A	C4_03780C_B	C4_03780C	orf19.1300	orf19.1300	CAALFM_C403780CA	CAALFM_C403780C
C4_03770W_A	C4_03770W_B	C4_03770W	orf19.1301	orf19.1301	CAALFM_C403770WA	CAALFM_C403770W
C4_03760W_A	C4_03760W_B	C4_03760W	orf19.1302	orf19.1302	CAALFM_C403760WA	CAALFM_C403760W
C4_03750C_A	C4_03750C_B	C4_03750C	orf19.1303	orf19.1303	CAALFM_C403750CA	CAALFM_C403750C
C4_03740W_A	C4_03740W_B	C4_03740W	orf19.1304	orf19.1304	CAALFM_C403740WA	CAALFM_C403740W
C4_03730C_A	C4_03730C_B	C4_03730C	orf19.1305	orf19.1305	CAALFM_C403730CA	CAALFM_C403730C
C4_03720C_A	C4_03720C_B	C4_03720C	orf19.1306	orf19.1306	CAALFM_C403720CA	CAALFM_C403720C
C4_03710C_A	C4_03710C_B	C4_03710C	orf19.1307	orf19.1307	CAALFM_C403710CA	CAALFM_C403710C
C4_03700W_A	C4_03700W_B	C4_03700W	orf19.1308	orf19.1308	CAALFM_C403700WA	CAALFM_C403700W
C4_03690C_A	C4_03690C_B	C4_03690C	orf19.1309	orf19.1309	CAALFM_C403690CA	CAALFM_C403690C
C6_01200W_A	C6_01200W_B	C6_01200W	orf19.131	orf19.131	CAALFM_C601200WA	CAALFM_C601200W
C6_01210W_A	C6_01210W_B	C6_01210W	orf19.131.2	orf19.131.2	CAALFM_C601210WA	CAALFM_C601210W
C4_03680C_A	C4_03680C_B	C4_03680C	orf19.1310	orf19.1310	CAALFM_C403680CA	CAALFM_C403680C
C4_03600C_A	C4_03600C_B	C4_03600C	orf19.1314	orf19.1314	CAALFM_C403600CA	CAALFM_C403600C
C4_03580W_A	C4_03580W_B	C4_03580W	orf19.1318	orf19.1318	CAALFM_C403580WA	CAALFM_C403580W
C6_01220C_A	C6_01220C_B	C6_01220C	orf19.132	orf19.132	CAALFM_C601220CA	CAALFM_C601220C
C4_03560W_A	C4_03560W_B	C4_03560W	orf19.1323	orf19.1323	CAALFM_C403560WA	CAALFM_C403560W
C4_03530W_A	C4_03530W_B	C4_03530W	orf19.1326	orf19.1326	CAALFM_C403530WA	CAALFM_C403530W
C6_01250W_A	C6_01250W_B	C6_01250W	orf19.133	orf19.133	CAALFM_C601250WA	CAALFM_C601250W
C7_03460W_A	C7_03460W_B	C7_03460W	orf19.1330	orf19.1330	CAALFM_C703460WA	CAALFM_C703460W
C7_03410C_A	C7_03410C_B	C7_03410C	orf19.1334	orf19.1334	CAALFM_C703410CA	CAALFM_C703410C
C7_03400C_A	C7_03400C_B	C7_03400C	orf19.1335	orf19.1335	CAALFM_C703400CA	CAALFM_C703400C
C7_03380W_A	C7_03380W_B	C7_03380W	orf19.1336.2	orf19.1336.2	CAALFM_C703380WA	CAALFM_C703380W
C7_03370C_A	C7_03370C_B	C7_03370C	orf19.1338	orf19.1338	CAALFM_C703370CA	CAALFM_C703370C
C6_01260W_A	C6_01260W_B	C6_01260W	orf19.134	orf19.134	CAALFM_C601260WA	CAALFM_C601260W
C7_03350C_A	C7_03350C_B	C7_03350C	orf19.1340	orf19.1340	CAALFM_C703350CA	CAALFM_C703350C
C7_03310W_A	C7_03310W_B	C7_03310W	orf19.1344	orf19.1344	CAALFM_C703310WA	CAALFM_C703310W
C2_08350C_A	C2_08350C_B	C2_08350C	orf19.1348	orf19.1348	CAALFM_C208350CA	CAALFM_C208350C
C2_08340C_A	C2_08340C_B	C2_08340C	orf19.1349	orf19.1349	CAALFM_C208340CA	CAALFM_C208340C
C2_08330W_A	C2_08330W_B	C2_08330W	orf19.1350	orf19.1350	CAALFM_C208330WA	CAALFM_C208330W
C2_08320C_A	C2_08320C_B	C2_08320C	orf19.1351	orf19.1351	CAALFM_C208320CA	CAALFM_C208320C
C2_08300C_A	C2_08300C_B	C2_08300C	orf19.1353	orf19.1353	CAALFM_C208300CA	CAALFM_C208300C
C2_09970C_A	C2_09970C_B	C2_09970C	orf19.1355	orf19.1355	CAALFM_C209970CA	CAALFM_C209970C
C2_09960W_A	C2_09960W_B	C2_09960W	orf19.1356	orf19.1356	CAALFM_C209960WA	CAALFM_C209960W
C2_09930W_A	C2_09930W_B	C2_09930W	orf19.1359	orf19.1359	CAALFM_C209930WA	CAALFM_C209930W
C2_09920W_A	C2_09920W_B	C2_09920W	orf19.1360	orf19.1360	CAALFM_C209920WA	CAALFM_C209920W
C2_09910C_A	C2_09910C_B	C2_09910C	orf19.1360.1	orf19.1360.1	CAALFM_C209910CA	CAALFM_C209910C
C2_09880C_A	C2_09880C_B	C2_09880C	orf19.1363	orf19.1363	CAALFM_C209880CA	CAALFM_C209880C
C2_09870W_A	C2_09870W_B	C2_09870W	orf19.1364	orf19.1364	CAALFM_C209870WA	CAALFM_C209870W
C2_09860C_A	C2_09860C_B	C2_09860C	orf19.1365	orf19.1365	CAALFM_C209860CA	CAALFM_C209860C
C2_09850C_A	C2_09850C_B	C2_09850C	orf19.1366	orf19.1366	CAALFM_C209850CA	CAALFM_C209850C
C2_09830C_A	C2_09830C_B	C2_09830C	orf19.1367.1	orf19.1367.1	CAALFM_C209830CA	CAALFM_C209830C
C2_09820W_A	C2_09820W_B	C2_09820W	orf19.1368	orf19.1368	CAALFM_C209820WA	CAALFM_C209820W
C2_09810C_A	C2_09810C_B	C2_09810C	orf19.1369	orf19.1369	CAALFM_C209810CA	CAALFM_C209810C
C6_01300W_A	C6_01300W_B	C6_01300W	orf19.137	orf19.137	CAALFM_C601300WA	CAALFM_C601300W
C2_09800C_A	C2_09800C_B	C2_09800C	orf19.1370	orf19.1370	CAALFM_C209800CA	CAALFM_C209800C
C2_09780C_A	C2_09780C_B	C2_09780C	orf19.1372	orf19.1372	CAALFM_C209780CA	CAALFM_C209780C
C2_09760W_A	C2_09760W_B	C2_09760W	orf19.1374	orf19.1374	CAALFM_C209760WA	CAALFM_C209760W
C2_09710C_A	C2_09710C_B	C2_09710C	orf19.1381	orf19.1381	CAALFM_C209710CA	CAALFM_C209710C
C2_09690C_A	C2_09690C_B	C2_09690C	orf19.1383	orf19.1383	CAALFM_C209690CA	CAALFM_C209690C
C2_09680W_A	C2_09680W_B	C2_09680W	orf19.1386	orf19.1386	CAALFM_C209680WA	CAALFM_C209680W
C2_09670C_A	C2_09670C_B	C2_09670C	orf19.1387	orf19.1387	CAALFM_C209670CA	CAALFM_C209670C
C2_09660W_A	C2_09660W_B	C2_09660W	orf19.1388	orf19.1388	CAALFM_C209660WA	CAALFM_C209660W
C2_09650W_A	C2_09650W_B	C2_09650W	orf19.1389	orf19.1389	CAALFM_C209650WA	CAALFM_C209650W
C2_09630C_A	C2_09630C_B	C2_09630C	orf19.1391	orf19.1391	CAALFM_C209630CA	CAALFM_C209630C
C2_09620W_A	C2_09620W_B	C2_09620W	orf19.1392	orf19.1392	CAALFM_C209620WA	CAALFM_C209620W
C2_09610W_A	C2_09610W_B	C2_09610W	orf19.1393	orf19.1393	CAALFM_C209610WA	CAALFM_C209610W
C2_09600C_A	C2_09600C_B	C2_09600C	orf19.1394	orf19.1394	CAALFM_C209600CA	CAALFM_C209600C
C2_09590C_A	C2_09590C_B	C2_09590C	orf19.1395	orf19.1395	CAALFM_C209590CA	CAALFM_C209590C
C2_09570C_A	C2_09570C_B	C2_09570C	orf19.1397	orf19.1397	CAALFM_C209570CA	CAALFM_C209570C
C2_09560C_A	C2_09560C_B	C2_09560C	orf19.1400	orf19.1400	CAALFM_C209560CA	CAALFM_C209560C
C2_09510C_A	C2_09510C_B	C2_09510C	orf19.1403	orf19.1403	CAALFM_C209510CA	CAALFM_C209510C
C2_09500W_A	C2_09500W_B	C2_09500W	orf19.1404	orf19.1404	CAALFM_C209500WA	CAALFM_C209500W
C2_09480W_A	C2_09480W_B	C2_09480W	orf19.1406	orf19.1406	CAALFM_C209480WA	CAALFM_C209480W
C4_04390W_A	C4_04390W_B	C4_04390W	orf19.1409.1	orf19.1409.1	CAALFM_C404390WA	CAALFM_C404390W
C4_04380C_A	C4_04380C_B	C4_04380C	orf19.1409.2	orf19.1409.2	CAALFM_C404380CA	CAALFM_C404380C
C4_04400C_A	C4_04400C_B	C4_04400C	orf19.1409.3	orf19.1409.3	CAALFM_C404400CA	CAALFM_C404400C
C4_04360W_A	C4_04360W_B	C4_04360W	orf19.1411	orf19.1411	CAALFM_C404360WA	CAALFM_C404360W
C4_04350W_A	C4_04350W_B	C4_04350W	orf19.1412	orf19.1412	CAALFM_C404350WA	CAALFM_C404350W
C4_04330C_A	C4_04330C_B	C4_04330C	orf19.1414	orf19.1414	CAALFM_C404330CA	CAALFM_C404330C
C4_04300C_A	C4_04300C_B	C4_04300C	orf19.1417	orf19.1417	CAALFM_C404300CA	CAALFM_C404300C
C4_04280C_A	C4_04280C_B	C4_04280C	orf19.1420	orf19.1420	CAALFM_C404280CA	CAALFM_C404280C
C4_04270W_A	C4_04270W_B	C4_04270W	orf19.1421	orf19.1421	CAALFM_C404270WA	CAALFM_C404270W
C4_04250W_A	C4_04250W_B	C4_04250W	orf19.1424	orf19.1424	CAALFM_C404250WA	CAALFM_C404250W
C4_04240C_A	C4_04240C_B	C4_04240C	orf19.1426	orf19.1426	CAALFM_C404240CA	CAALFM_C404240C
C4_04230W_A	C4_04230W_B	C4_04230W	orf19.1427	orf19.1427	CAALFM_C404230WA	CAALFM_C404230W
C4_04190C_A	C4_04190C_B	C4_04190C	orf19.1430	orf19.1430	CAALFM_C404190CA	CAALFM_C404190C
C2_08390W_A	C2_08390W_B	C2_08390W	orf19.1433	orf19.1433	CAALFM_C208390WA	CAALFM_C208390W
C2_08400C_A	C2_08400C_B	C2_08400C	orf19.1433.1	orf19.1433.1	CAALFM_C208400CA	CAALFM_C208400C
C2_08410C_A	C2_08410C_B	C2_08410C	orf19.1433.2	orf19.1433.2	CAALFM_C208410CA	CAALFM_C208410C
C2_08380C_A	C2_08380C_B	C2_08380C	orf19.1434	orf19.1434	CAALFM_C208380CA	CAALFM_C208380C
C4_03320W_A	C4_03320W_B	C4_03320W	orf19.1440	orf19.1440	CAALFM_C403320WA	CAALFM_C403320W
C4_03310C_A	C4_03310C_B	C4_03310C	orf19.1440.1	orf19.1440.1	CAALFM_C403310CA	CAALFM_C403310C
C4_03300C_A	C4_03300C_B	C4_03300C	orf19.1440.2	orf19.1440.2	CAALFM_C403300CA	CAALFM_C403300C
C2_01420C_A	C2_01420C_B	C2_01420C	orf19.1447	orf19.1447	CAALFM_C201420CA	CAALFM_C201420C
C2_01440C_A	C2_01440C_B	C2_01440C	orf19.1448.1	orf19.1448.1	CAALFM_C201440CA	CAALFM_C201440C
C2_01450C_A	C2_01450C_B	C2_01450C	orf19.1449	orf19.1449	CAALFM_C201450CA	CAALFM_C201450C
C2_01460C_A	C2_01460C_B	C2_01460C	orf19.1450	orf19.1450	CAALFM_C201460CA	CAALFM_C201460C
C2_01500W_A	C2_01500W_B	C2_01500W	orf19.1456	orf19.1456	CAALFM_C201500WA	CAALFM_C201500W
C2_01490C_A	C2_01490C_B	C2_01490C	orf19.1457	orf19.1457	CAALFM_C201490CA	CAALFM_C201490C
C2_01510C_A	C2_01510C_B	C2_01510C	orf19.1458	orf19.1458	CAALFM_C201510CA	CAALFM_C201510C
C2_01530C_A	C2_01530C_B	C2_01530C	orf19.1460	orf19.1460	CAALFM_C201530CA	CAALFM_C201530C
C2_01540W_A	C2_01540W_B	C2_01540W	orf19.1461	orf19.1461	CAALFM_C201540WA	CAALFM_C201540W
C2_01570W_A	C2_01570W_B	C2_01570W	orf19.1465	orf19.1465	CAALFM_C201570WA	CAALFM_C201570W
C2_01630W_A	C2_01630W_B	C2_01630W	orf19.1473	orf19.1473	CAALFM_C201630WA	CAALFM_C201630W
C2_01650W_A	C2_01650W_B	C2_01650W	orf19.1476	orf19.1476	CAALFM_C201650WA	CAALFM_C201650W
C2_01660C_A	C2_01660C_B	C2_01660C	orf19.1477	orf19.1477	CAALFM_C201660CA	CAALFM_C201660C
C2_01680C_A	C2_01680C_B	C2_01680C	orf19.1479	orf19.1479	CAALFM_C201680CA	CAALFM_C201680C
C2_01690W_A	C2_01690W_B	C2_01690W	orf19.1480	orf19.1480	CAALFM_C201690WA	CAALFM_C201690W
C2_01720C_A	C2_01720C_B	C2_01720C	orf19.1483	orf19.1483	CAALFM_C201720CA	CAALFM_C201720C
C2_01730W_A	C2_01730W_B	C2_01730W	orf19.1484	orf19.1484	CAALFM_C201730WA	CAALFM_C201730W
C2_01740C_A	C2_01740C_B	C2_01740C	orf19.1485	orf19.1485	CAALFM_C201740CA	CAALFM_C201740C
C2_01750C_A	C2_01750C_B	C2_01750C	orf19.1486	orf19.1486	CAALFM_C201750CA	CAALFM_C201750C
C2_01760C_A	C2_01760C_B	C2_01760C	orf19.1488	orf19.1488	CAALFM_C201760CA	CAALFM_C201760C
C2_04670W_A	C2_04670W_B	C2_04670W	orf19.149	orf19.149	CAALFM_C204670WA	CAALFM_C204670W
C2_01800W_A	C2_01800W_B	C2_01800W	orf19.1490.1	orf19.1490.1	CAALFM_C201800WA	CAALFM_C201800W
C2_01810W_A	C2_01810W_B	C2_01810W	orf19.1490.2	orf19.1490.2	CAALFM_C201810WA	CAALFM_C201810W
C2_01820C_A	C2_01820C_B	C2_01820C	orf19.1491	orf19.1491	CAALFM_C201820CA	CAALFM_C201820C
C2_01860C_A	C2_01860C_B	C2_01860C	orf19.1495	orf19.1495	CAALFM_C201860CA	CAALFM_C201860C
C2_01870C_A	C2_01870C_B	C2_01870C	orf19.1496	orf19.1496	CAALFM_C201870CA	CAALFM_C201870C
C2_01900C_A	C2_01900C_B	C2_01900C	orf19.1500	orf19.1500	CAALFM_C201900CA	CAALFM_C201900C
C2_01910W_A	C2_01910W_B	C2_01910W	orf19.1502	orf19.1502	CAALFM_C201910WA	CAALFM_C201910W
C2_01920C_A	C2_01920C_B	C2_01920C	orf19.1504	orf19.1504	CAALFM_C201920CA	CAALFM_C201920C
C2_01930C_A	C2_01930C_B	C2_01930C	orf19.1505	orf19.1505	CAALFM_C201930CA	CAALFM_C201930C
C2_01940C_A	C2_01940C_B	C2_01940C	orf19.1506	orf19.1506	CAALFM_C201940CA	CAALFM_C201940C
C2_01960C_A	C2_01960C_B	C2_01960C	orf19.1508	orf19.1508	CAALFM_C201960CA	CAALFM_C201960C
C2_02000W_A	C2_02000W_B	C2_02000W	orf19.1514	orf19.1514	CAALFM_C202000WA	CAALFM_C202000W
C2_02020W_A	C2_02020W_B	C2_02020W	orf19.1516	orf19.1516	CAALFM_C202020WA	CAALFM_C202020W
C2_02040W_A	C2_02040W_B	C2_02040W	orf19.1519	orf19.1519	CAALFM_C202040WA	CAALFM_C202040W
C2_02050C_A	C2_02050C_B	C2_02050C	orf19.1522	orf19.1522	CAALFM_C202050CA	CAALFM_C202050C
C2_02090W_A	C2_02090W_B	C2_02090W	orf19.1525	orf19.1525	CAALFM_C202090WA	CAALFM_C202090W
C2_02110C_A	C2_02110C_B	C2_02110C	orf19.1527	orf19.1527	CAALFM_C202110CA	CAALFM_C202110C
C2_02120W_A	C2_02120W_B	C2_02120W	orf19.1528	orf19.1528	CAALFM_C202120WA	CAALFM_C202120W
C2_02130C_A	C2_02130C_B	C2_02130C	orf19.1529	orf19.1529	CAALFM_C202130CA	CAALFM_C202130C
C2_02140C_A	C2_02140C_B	C2_02140C	orf19.1530	orf19.1530	CAALFM_C202140CA	CAALFM_C202140C
C2_02150C_A	C2_02150C_B	C2_02150C	orf19.1531	orf19.1531	CAALFM_C202150CA	CAALFM_C202150C
C2_02170W_A	C2_02170W_B	C2_02170W	orf19.1533	orf19.1533	CAALFM_C202170WA	CAALFM_C202170W
C2_02190C_A	C2_02190C_B	C2_02190C	orf19.1535	orf19.1535	CAALFM_C202190CA	CAALFM_C202190C
C2_02220C_A	C2_02220C_B	C2_02220C	orf19.1539	orf19.1539	CAALFM_C202220CA	CAALFM_C202220C
C2_04700C_A	C2_04700C_B	C2_04700C	orf19.154	orf19.154	CAALFM_C204700CA	CAALFM_C204700C
C2_02230C_A	C2_02230C_B	C2_02230C	orf19.1541	orf19.1541	CAALFM_C202230CA	CAALFM_C202230C
C2_02260W_A	C2_02260W_B	C2_02260W	orf19.1544	orf19.1544	CAALFM_C202260WA	CAALFM_C202260W
C2_02270C_A	C2_02270C_B	C2_02270C	orf19.1545	orf19.1545	CAALFM_C202270CA	CAALFM_C202270C
C2_02280W_A	C2_02280W_B	C2_02280W	orf19.1546	orf19.1546	CAALFM_C202280WA	CAALFM_C202280W
C2_02290C_A	C2_02290C_B	C2_02290C	orf19.1547	orf19.1547	CAALFM_C202290CA	CAALFM_C202290C
C2_02300W_A	C2_02300W_B	C2_02300W	orf19.1548	orf19.1548	CAALFM_C202300WA	CAALFM_C202300W
C2_02310W_A	C2_02310W_B	C2_02310W	orf19.1549	orf19.1549	CAALFM_C202310WA	CAALFM_C202310W
C2_02330W_A	C2_02330W_B	C2_02330W	orf19.1551	orf19.1551	CAALFM_C202330WA	CAALFM_C202330W
C2_02360C_A	C2_02360C_B	C2_02360C	orf19.1557	orf19.1557	CAALFM_C202360CA	CAALFM_C202360C
C2_02390W_A	C2_02390W_B	C2_02390W	orf19.1562	orf19.1562	CAALFM_C202390WA	CAALFM_C202390W
[truncated: 4,677 more rows]

## Sheet: Understanding the Output
Understanding the Output	Notes
General Overview	In brief, the "Gene List Goes Here" tab uses the vlookup function to determine whether every gene in your list maps to all 123 pathways. The number of genes that map to each pathway is then determined (COUNTIF function). The count for each pathway is then automatically applied to the "Output is Here" Tab, which already contains the number of all C. albicans genes (5998) that mapped to each pathwa…
Statistical Test Overview	The "Number of Genes Expected to Map" and "RATIO MAPPED / EXPECTED" columns make no statistical claims. The "UNDER" and "OVER" columns use the Hypergeometric Distribution (HYPGEOM.DIST function) with the Cumulative option set to “TRUE”; to which the Bonferroni Correction is applied (based on the "Output Settings" tab) as indicated by Red Coloring
Column Name	Notes
Pathway number	KEGGs Pathway number for this system
Name	KEGGs name for the pathway/system [there might be typos for some names]
Genes that Map Whole Genome	For the 5998 genes which has a KEGG gene name acceptable format when this file was generated, how many map to a given pathway
Genes that Map, Your List	For your set of genes (the list you added to the "Gene List Goes Here" tab), how many map to each pathway
Number of Genes Expected to Map	How many genes would have been expected to map by random change [equal to your set size / 5998 genes * number of the 5998 genes that map to given pahtway or Column C * Cell 'D3' / Cell 'C3']
RATIO MAPPED / EXPECTED	Ratio of genes from your set that DID map to number expected to map by chance [so Column D / Column E]. Color scale is default excel red/low to green/high
UNDER / Prop at most	UNDER is probability of having at Most the number of genes that map (e.g. 0 or 1 or 2 or…. # mapped). This is to determine if your gene list is under-represented for this pathway (so fewer genes than expected). Uses the Hypergeometric Distribution function with Cumulative option set to “TRUE”. Considers (1) How many of your genes map to the pathway, (2) how many of the 5998 genes map to the pathw…
OVER / Prop at least	OVER is the probablilty of having at least one more than number of genes that mapped (so 1 - UNDER value). This is to determine if your gene list is over-represented for this pathway (so more genes than expected). Colored red if significant post multi-sample testing correction
Default crude bonferonni multi-sample testing assumes 108 tests (basically all systems with 5 or more genes, so 108 of the 121 have built in), uses alpha 0.05
	Can change test number in Output L4
	Change alpha value in Output L5
	If pass this threshold stat box is colored red. UNDER/OVER assumed separate
UNDER/OVER based on hypergeometic distribution, cumulative version.
	UNDER is probability of having at Most the number of genes that map (e.g. 0 or 1 or 2 or…. # mapped)
	OVER is the probablilty of having at least one more than number of genes that mapped (so 1 - UNDER value)
	UNDER/OVER colored RED if meet multi-sample testing correction threshold

## Sheet: GENE LIST GOES HERE
	Glycolysis / Gluconeogenesis - Candida albicans	Citrate cycle (TCA cycle) - Candida albicans	Pentose phosphate pathway - Candida albicans	Pentose and glucuronate interconversions - Candida albicans	Fructose and mannose metabolism - Candida albicans	Galactose metabolism - Candida albicans	Ascorbate and aldarate metabolism - Candida albicans	Fatty acid biosynthesis - Candida albicans	Fatty acid elongation - Candida albicans	Fatty acid degradation - Candida albicans	Steroid biosynthesis - Candida albicans	Ubiquinone and other terpenoid-quinone biosynthesis - Candida albicans	Oxidative phosphorylation - Candida albicans	Arginine biosynthesis - Candida albicans	Purine metabolism - Candida albicans	Pyrimidine metabolism - Candida albicans	Alanine, aspartate and glutamate metabolism - Candida albicans	Glycine, serine and threonine metabolism - Candida albicans	Monobactam biosynthesis - Candida albicans	Cysteine and methionine metabolism - Candida albicans	Valine, leucine and isoleucine degradation - Candida albicans	Valine, leucine and isoleucine biosynthesis - Candida albicans	Lysine biosynthesis - Candida albicans	Lysine degradation - Candida albicans	Arginine and proline metabolism - Candida albicans	Carbapenem biosynthesis - Candida albicans	Histidine metabolism - Candida albicans	Tyrosine metabolism - Candida albicans	Phenylalanine metabolism - Candida albicans	Tryptophan metabolism - Candida albicans	Phenylalanine, tyrosine and tryptophan biosynthesis - Candida albicans	beta-Alanine metabolism - Candida albicans	Taurine and hypotaurine metabolism - Candida albicans	Phosphonate and phosphinate metabolism - Candida albicans	Selenocompound metabolism - Candida albicans	Cyanoamino acid metabolism - Candida albicans	D-Amino acid metabolism - Candida albicans	Glutathione metabolism - Candida albicans	Starch and sucrose metabolism - Candida albicans	N-Glycan biosynthesis - Candida albicans	Other glycan degradation - Candida albicans	Various types of N-glycan biosynthesis - Candida albicans	Other types of O-glycan biosynthesis - Candida albicans	Mannose type O-glycan biosynthesis - Candida albicans	Amino sugar and nucleotide sugar metabolism - Candida albicans	Glycosaminoglycan degradation - Candida albicans	Glycerolipid metabolism - Candida albicans	Inositol phosphate metabolism - Candida albicans	Glycosylphosphatidylinositol (GPI)-anchor biosynthesis - Candida albicans
MAKE SURE IS EMPTY BEFORE PASTING, THEN PASTE LIST HERE	0	0	0	0	0	0	0	0	0	0	0	0	0	0	0	0	0	0	0	0	0	0	0	0	0	0	0	0	0	0	0	0	0	0	0	0	0	0	0	0	0	0	0	0	0	0	0	0	0
	#N/A	#N/A	#N/A	#N/A	#N/A	#N/A	#N/A	#N/A	#N/A	#N/A	#N/A	#N/A	#N/A	#N/A	#N/A	#N/A	#N/A	#N/A	#N/A	#N/A	#N/A	#N/A	#N/A	#N/A	#N/A	#N/A	#N/A	#N/A	#N/A	#N/A	#N/A	#N/A	#N/A	#N/A	#N/A	#N/A	#N/A	#N/A	#N/A	#N/A	#N/A	#N/A	#N/A	#N/A	#N/A	#N/A	#N/A	#N/A	#N/A
	#N/A	#N/A	#N/A	#N/A	#N/A	#N/A	#N/A	#N/A	#N/A	#N/A	#N/A	#N/A	#N/A	#N/A	#N/A	#N/A	#N/A	#N/A	#N/A	#N/A	#N/A	#N/A	#N/A	#N/A	#N/A	#N/A	#N/A	#N/A	#N/A	#N/A	#N/A	#N/A	#N/A	#N/A	#N/A	#N/A	#N/A	#N/A	#N/A	#N/A	#N/A	#N/A	#N/A	#N/A	#N/A	#N/A	#N/A	#N/A	#N/A
	#N/A	#N/A	#N/A	#N/A	#N/A	#N/A	#N/A	#N/A	#N/A	#N/A	#N/A	#N/A	#N/A	#N/A	#N/A	#N/A	#N/A	#N/A	#N/A	#N/A	#N/A	#N/A	#N/A	#N/A	#N/A	#N/A	#N/A	#N/A	#N/A	#N/A	#N/A	#N/A	#N/A	#N/A	#N/A	#N/A	#N/A	#N/A	#N/A	#N/A	#N/A	#N/A	#N/A	#N/A	#N/A	#N/A	#N/A	#N/A	#N/A
	#N/A	#N/A	#N/A	#N/A	#N/A	#N/A	#N/A	#N/A	#N/A	#N/A	#N/A	#N/A	#N/A	#N/A	#N/A	#N/A	#N/A	#N/A	#N/A	#N/A	#N/A	#N/A	#N/A	#N/A	#N/A	#N/A	#N/A	#N/A	#N/A	#N/A	#N/A	#N/A	#N/A	#N/A	#N/A	#N/A	#N/A	#N/A	#N/A	#N/A	#N/A	#N/A	#N/A	#N/A	#N/A	#N/A	#N/A	#N/A	#N/A
	#N/A	#N/A	#N/A	#N/A	#N/A	#N/A	#N/A	#N/A	#N/A	#N/A	#N/A	#N/A	#N/A	#N/A	#N/A	#N/A	#N/A	#N/A	#N/A	#N/A	#N/A	#N/A	#N/A	#N/A	#N/A	#N/A	#N/A	#N/A	#N/A	#N/A	#N/A	#N/A	#N/A	#N/A	#N/A	#N/A	#N/A	#N/A	#N/A	#N/A	#N/A	#N/A	#N/A	#N/A	#N/A	#N/A	#N/A	#N/A	#N/A
	#N/A	#N/A	#N/A	#N/A	#N/A	#N/A	#N/A	#N/A	#N/A	#N/A	#N/A	#N/A	#N/A	#N/A	#N/A	#N/A	#N/A	#N/A	#N/A	#N/A	#N/A	#N/A	#N/A	#N/A	#N/A	#N/A	#N/A	#N/A	#N/A	#N/A	#N/A	#N/A	#N/A	#N/A	#N/A	#N/A	#N/A	#N/A	#N/A	#N/A	#N/A	#N/A	#N/A	#N/A	#N/A	#N/A	#N/A	#N/A	#N/A
	#N/A	#N/A	#N/A	#N/A	#N/A	#N/A	#N/A	#N/A	#N/A	#N/A	#N/A	#N/A	#N/A	#N/A	#N/A	#N/A	#N/A	#N/A	#N/A	#N/A	#N/A	#N/A	#N/A	#N/A	#N/A	#N/A	#N/A	#N/A	#N/A	#N/A	#N/A	#N/A	#N/A	#N/A	#N/A	#N/A	#N/A	#N/A	#N/A	#N/A	#N/A	#N/A	#N/A	#N/A	#N/A	#N/A	#N/A	#N/A	#N/A
	#N/A	#N/A	#N/A	#N/A	#N/A	#N/A	#N/A	#N/A	#N/A	#N/A	#N/A	#N/A	#N/A	#N/A	#N/A	#N/A	#N/A	#N/A	#N/A	#N/A	#N/A	#N/A	#N/A	#N/A	#N/A	#N/A	#N/A	#N/A	#N/A	#N/A	#N/A	#N/A	#N/A	#N/A	#N/A	#N/A	#N/A	#N/A	#N/A	#N/A	#N/A	#N/A	#N/A	#N/A	#N/A	#N/A	#N/A	#N/A	#N/A
	#N/A	#N/A	#N/A	#N/A	#N/A	#N/A	#N/A	#N/A	#N/A	#N/A	#N/A	#N/A	#N/A	#N/A	#N/A	#N/A	#N/A	#N/A	#N/A	#N/A	#N/A	#N/A	#N/A	#N/A	#N/A	#N/A	#N/A	#N/A	#N/A	#N/A	#N/A	#N/A	#N/A	#N/A	#N/A	#N/A	#N/A	#N/A	#N/A	#N/A	#N/A	#N/A	#N/A	#N/A	#N/A	#N/A	#N/A	#N/A	#N/A
	#N/A	#N/A	#N/A	#N/A	#N/A	#N/A	#N/A	#N/A	#N/A	#N/A	#N/A	#N/A	#N/A	#N/A	#N/A	#N/A	#N/A	#N/A	#N/A	#N/A	#N/A	#N/A	#N/A	#N/A	#N/A	#N/A	#N/A	#N/A	#N/A	#N/A	#N/A	#N/A	#N/A	#N/A	#N/A	#N/A	#N/A	#N/A	#N/A	#N/A	#N/A	#N/A	#N/A	#N/A	#N/A	#N/A	#N/A	#N/A	#N/A
	#N/A	#N/A	#N/A	#N/A	#N/A	#N/A	#N/A	#N/A	#N/A	#N/A	#N/A	#N/A	#N/A	#N/A	#N/A	#N/A	#N/A	#N/A	#N/A	#N/A	#N/A	#N/A	#N/A	#N/A	#N/A	#N/A	#N/A	#N/A	#N/A	#N/A	#N/A	#N/A	#N/A	#N/A	#N/A	#N/A	#N/A	#N/A	#N/A	#N/A	#N/A	#N/A	#N/A	#N/A	#N/A	#N/A	#N/A	#N/A	#N/A
	#N/A	#N/A	#N/A	#N/A	#N/A	#N/A	#N/A	#N/A	#N/A	#N/A	#N/A	#N/A	#N/A	#N/A	#N/A	#N/A	#N/A	#N/A	#N/A	#N/A	#N/A	#N/A	#N/A	#N/A	#N/A	#N/A	#N/A	#N/A	#N/A	#N/A	#N/A	#N/A	#N/A	#N/A	#N/A	#N/A	#N/A	#N/A	#N/A	#N/A	#N/A	#N/A	#N/A	#N/A	#N/A	#N/A	#N/A	#N/A	#N/A
	#N/A	#N/A	#N/A	#N/A	#N/A	#N/A	#N/A	#N/A	#N/A	#N/A	#N/A	#N/A	#N/A	#N/A	#N/A	#N/A	#N/A	#N/A	#N/A	#N/A	#N/A	#N/A	#N/A	#N/A	#N/A	#N/A	#N/A	#N/A	#N/A	#N/A	#N/A	#N/A	#N/A	#N/A	#N/A	#N/A	#N/A	#N/A	#N/A	#N/A	#N/A	#N/A	#N/A	#N/A	#N/A	#N/A	#N/A	#N/A	#N/A
	#N/A	#N/A	#N/A	#N/A	#N/A	#N/A	#N/A	#N/A	#N/A	#N/A	#N/A	#N/A	#N/A	#N/A	#N/A	#N/A	#N/A	#N/A	#N/A	#N/A	#N/A	#N/A	#N/A	#N/A	#N/A	#N/A	#N/A	#N/A	#N/A	#N/A	#N/A	#N/A	#N/A	#N/A	#N/A	#N/A	#N/A	#N/A	#N/A	#N/A	#N/A	#N/A	#N/A	#N/A	#N/A	#N/A	#N/A	#N/A	#N/A
	#N/A	#N/A	#N/A	#N/A	#N/A	#N/A	#N/A	#N/A	#N/A	#N/A	#N/A	#N/A	#N/A	#N/A	#N/A	#N/A	#N/A	#N/A	#N/A	#N/A	#N/A	#N/A	#N/A	#N/A	#N/A	#N/A	#N/A	#N/A	#N/A	#N/A	#N/A	#N/A	#N/A	#N/A	#N/A	#N/A	#N/A	#N/A	#N/A	#N/A	#N/A	#N/A	#N/A	#N/A	#N/A	#N/A	#N/A	#N/A	#N/A
	#N/A	#N/A	#N/A	#N/A	#N/A	#N/A	#N/A	#N/A	#N/A	#N/A	#N/A	#N/A	#N/A	#N/A	#N/A	#N/A	#N/A	#N/A	#N/A	#N/A	#N/A	#N/A	#N/A	#N/A	#N/A	#N/A	#N/A	#N/A	#N/A	#N/A	#N/A	#N/A	#N/A	#N/A	#N/A	#N/A	#N/A	#N/A	#N/A	#N/A	#N/A	#N/A	#N/A	#N/A	#N/A	#N/A	#N/A	#N/A	#N/A
	#N/A	#N/A	#N/A	#N/A	#N/A	#N/A	#N/A	#N/A	#N/A	#N/A	#N/A	#N/A	#N/A	#N/A	#N/A	#N/A	#N/A	#N/A	#N/A	#N/A	#N/A	#N/A	#N/A	#N/A	#N/A	#N/A	#N/A	#N/A	#N/A	#N/A	#N/A	#N/A	#N/A	#N/A	#N/A	#N/A	#N/A	#N/A	#N/A	#N/A	#N/A	#N/A	#N/A	#N/A	#N/A	#N/A	#N/A	#N/A	#N/A
	#N/A	#N/A	#N/A	#N/A	#N/A	#N/A	#N/A	#N/A	#N/A	#N/A	#N/A	#N/A	#N/A	#N/A	#N/A	#N/A	#N/A	#N/A	#N/A	#N/A	#N/A	#N/A	#N/A	#N/A	#N/A	#N/A	#N/A	#N/A	#N/A	#N/A	#N/A	#N/A	#N/A	#N/A	#N/A	#N/A	#N/A	#N/A	#N/A	#N/A	#N/A	#N/A	#N/A	#N/A	#N/A	#N/A	#N/A	#N/A	#N/A
	#N/A	#N/A	#N/A	#N/A	#N/A	#N/A	#N/A	#N/A	#N/A	#N/A	#N/A	#N/A	#N/A	#N/A	#N/A	#N/A	#N/A	#N/A	#N/A	#N/A	#N/A	#N/A	#N/A	#N/A	#N/A	#N/A	#N/A	#N/A	#N/A	#N/A	#N/A	#N/A	#N/A	#N/A	#N/A	#N/A	#N/A	#N/A	#N/A	#N/A	#N/A	#N/A	#N/A	#N/A	#N/A	#N/A	#N/A	#N/A	#N/A
	#N/A	#N/A	#N/A	#N/A	#N/A	#N/A	#N/A	#N/A	#N/A	#N/A	#N/A	#N/A	#N/A	#N/A	#N/A	#N/A	#N/A	#N/A	#N/A	#N/A	#N/A	#N/A	#N/A	#N/A	#N/A	#N/A	#N/A	#N/A	#N/A	#N/A	#N/A	#N/A	#N/A	#N/A	#N/A	#N/A	#N/A	#N/A	#N/A	#N/A	#N/A	#N/A	#N/A	#N/A	#N/A	#N/A	#N/A	#N/A	#N/A
	#N/A	#N/A	#N/A	#N/A	#N/A	#N/A	#N/A	#N/A	#N/A	#N/A	#N/A	#N/A	#N/A	#N/A	#N/A	#N/A	#N/A	#N/A	#N/A	#N/A	#N/A	#N/A	#N/A	#N/A	#N/A	#N/A	#N/A	#N/A	#N/A	#N/A	#N/A	#N/A	#N/A	#N/A	#N/A	#N/A	#N/A	#N/A	#N/A	#N/A	#N/A	#N/A	#N/A	#N/A	#N/A	#N/A	#N/A	#N/A	#N/A
	#N/A	#N/A	#N/A	#N/A	#N/A	#N/A	#N/A	#N/A	#N/A	#N/A	#N/A	#N/A	#N/A	#N/A	#N/A	#N/A	#N/A	#N/A	#N/A	#N/A	#N/A	#N/A	#N/A	#N/A	#N/A	#N/A	#N/A	#N/A	#N/A	#N/A	#N/A	#N/A	#N/A	#N/A	#N/A	#N/A	#N/A	#N/A	#N/A	#N/A	#N/A	#N/A	#N/A	#N/A	#N/A	#N/A	#N/A	#N/A	#N/A
	#N/A	#N/A	#N/A	#N/A	#N/A	#N/A	#N/A	#N/A	#N/A	#N/A	#N/A	#N/A	#N/A	#N/A	#N/A	#N/A	#N/A	#N/A	#N/A	#N/A	#N/A	#N/A	#N/A	#N/A	#N/A	#N/A	#N/A	#N/A	#N/A	#N/A	#N/A	#N/A	#N/A	#N/A	#N/A	#N/A	#N/A	#N/A	#N/A	#N/A	#N/A	#N/A	#N/A	#N/A	#N/A	#N/A	#N/A	#N/A	#N/A
	#N/A	#N/A	#N/A	#N/A	#N/A	#N/A	#N/A	#N/A	#N/A	#N/A	#N/A	#N/A	#N/A	#N/A	#N/A	#N/A	#N/A	#N/A	#N/A	#N/A	#N/A	#N/A	#N/A	#N/A	#N/A	#N/A	#N/A	#N/A	#N/A	#N/A	#N/A	#N/A	#N/A	#N/A	#N/A	#N/A	#N/A	#N/A	#N/A	#N/A	#N/A	#N/A	#N/A	#N/A	#N/A	#N/A	#N/A	#N/A	#N/A
	#N/A	#N/A	#N/A	#N/A	#N/A	#N/A	#N/A	#N/A	#N/A	#N/A	#N/A	#N/A	#N/A	#N/A	#N/A	#N/A	#N/A	#N/A	#N/A	#N/A	#N/A	#N/A	#N/A	#N/A	#N/A	#N/A	#N/A	#N/A	#N/A	#N/A	#N/A	#N/A	#N/A	#N/A	#N/A	#N/A	#N/A	#N/A	#N/A	#N/A	#N/A	#N/A	#N/A	#N/A	#N/A	#N/A	#N/A	#N/A	#N/A
	#N/A	#N/A	#N/A	#N/A	#N/A	#N/A	#N/A	#N/A	#N/A	#N/A	#N/A	#N/A	#N/A	#N/A	#N/A	#N/A	#N/A	#N/A	#N/A	#N/A	#N/A	#N/A	#N/A	#N/A	#N/A	#N/A	#N/A	#N/A	#N/A	#N/A	#N/A	#N/A	#N/A	#N/A	#N/A	#N/A	#N/A	#N/A	#N/A	#N/A	#N/A	#N/A	#N/A	#N/A	#N/A	#N/A	#N/A	#N/A	#N/A
	#N/A	#N/A	#N/A	#N/A	#N/A	#N/A	#N/A	#N/A	#N/A	#N/A	#N/A	#N/A	#N/A	#N/A	#N/A	#N/A	#N/A	#N/A	#N/A	#N/A	#N/A	#N/A	#N/A	#N/A	#N/A	#N/A	#N/A	#N/A	#N/A	#N/A	#N/A	#N/A	#N/A	#N/A	#N/A	#N/A	#N/A	#N/A	#N/A	#N/A	#N/A	#N/A	#N/A	#N/A	#N/A	#N/A	#N/A	#N/A	#N/A
	#N/A	#N/A	#N/A	#N/A	#N/A	#N/A	#N/A	#N/A	#N/A	#N/A	#N/A	#N/A	#N/A	#N/A	#N/A	#N/A	#N/A	#N/A	#N/A	#N/A	#N/A	#N/A	#N/A	#N/A	#N/A	#N/A	#N/A	#N/A	#N/A	#N/A	#N/A	#N/A	#N/A	#N/A	#N/A	#N/A	#N/A	#N/A	#N/A	#N/A	#N/A	#N/A	#N/A	#N/A	#N/A	#N/A	#N/A	#N/A	#N/A
	#N/A	#N/A	#N/A	#N/A	#N/A	#N/A	#N/A	#N/A	#N/A	#N/A	#N/A	#N/A	#N/A	#N/A	#N/A	#N/A	#N/A	#N/A	#N/A	#N/A	#N/A	#N/A	#N/A	#N/A	#N/A	#N/A	#N/A	#N/A	#N/A	#N/A	#N/A	#N/A	#N/A	#N/A	#N/A	#N/A	#N/A	#N/A	#N/A	#N/A	#N/A	#N/A	#N/A	#N/A	#N/A	#N/A	#N/A	#N/A	#N/A
	#N/A	#N/A	#N/A	#N/A	#N/A	#N/A	#N/A	#N/A	#N/A	#N/A	#N/A	#N/A	#N/A	#N/A	#N/A	#N/A	#N/A	#N/A	#N/A	#N/A	#N/A	#N/A	#N/A	#N/A	#N/A	#N/A	#N/A	#N/A	#N/A	#N/A	#N/A	#N/A	#N/A	#N/A	#N/A	#N/A	#N/A	#N/A	#N/A	#N/A	#N/A	#N/A	#N/A	#N/A	#N/A	#N/A	#N/A	#N/A	#N/A
	#N/A	#N/A	#N/A	#N/A	#N/A	#N/A	#N/A	#N/A	#N/A	#N/A	#N/A	#N/A	#N/A	#N/A	#N/A	#N/A	#N/A	#N/A	#N/A	#N/A	#N/A	#N/A	#N/A	#N/A	#N/A	#N/A	#N/A	#N/A	#N/A	#N/A	#N/A	#N/A	#N/A	#N/A	#N/A	#N/A	#N/A	#N/A	#N/A	#N/A	#N/A	#N/A	#N/A	#N/A	#N/A	#N/A	#N/A	#N/A	#N/A
	#N/A	#N/A	#N/A	#N/A	#N/A	#N/A	#N/A	#N/A	#N/A	#N/A	#N/A	#N/A	#N/A	#N/A	#N/A	#N/A	#N/A	#N/A	#N/A	#N/A	#N/A	#N/A	#N/A	#N/A	#N/A	#N/A	#N/A	#N/A	#N/A	#N/A	#N/A	#N/A	#N/A	#N/A	#N/A	#N/A	#N/A	#N/A	#N/A	#N/A	#N/A	#N/A	#N/A	#N/A	#N/A	#N/A	#N/A	#N/A	#N/A
	#N/A	#N/A	#N/A	#N/A	#N/A	#N/A	#N/A	#N/A	#N/A	#N/A	#N/A	#N/A	#N/A	#N/A	#N/A	#N/A	#N/A	#N/A	#N/A	#N/A	#N/A	#N/A	#N/A	#N/A	#N/A	#N/A	#N/A	#N/A	#N/A	#N/A	#N/A	#N/A	#N/A	#N/A	#N/A	#N/A	#N/A	#N/A	#N/A	#N/A	#N/A	#N/A	#N/A	#N/A	#N/A	#N/A	#N/A	#N/A	#N/A
	#N/A	#N/A	#N/A	#N/A	#N/A	#N/A	#N/A	#N/A	#N/A	#N/A	#N/A	#N/A	#N/A	#N/A	#N/A	#N/A	#N/A	#N/A	#N/A	#N/A	#N/A	#N/A	#N/A	#N/A	#N/A	#N/A	#N/A	#N/A	#N/A	#N/A	#N/A	#N/A	#N/A	#N/A	#N/A	#N/A	#N/A	#N/A	#N/A	#N/A	#N/A	#N/A	#N/A	#N/A	#N/A	#N/A	#N/A	#N/A	#N/A
	#N/A	#N/A	#N/A	#N/A	#N/A	#N/A	#N/A	#N/A	#N/A	#N/A	#N/A	#N/A	#N/A	#N/A	#N/A	#N/A	#N/A	#N/A	#N/A	#N/A	#N/A	#N/A	#N/A	#N/A	#N/A	#N/A	#N/A	#N/A	#N/A	#N/A	#N/A	#N/A	#N/A	#N/A	#N/A	#N/A	#N/A	#N/A	#N/A	#N/A	#N/A	#N/A	#N/A	#N/A	#N/A	#N/A	#N/A	#N/A	#N/A
	#N/A	#N/A	#N/A	#N/A	#N/A	#N/A	#N/A	#N/A	#N/A	#N/A	#N/A	#N/A	#N/A	#N/A	#N/A	#N/A	#N/A	#N/A	#N/A	#N/A	#N/A	#N/A	#N/A	#N/A	#N/A	#N/A	#N/A	#N/A	#N/A	#N/A	#N/A	#N/A	#N/A	#N/A	#N/A	#N/A	#N/A	#N/A	#N/A	#N/A	#N/A	#N/A	#N/A	#N/A	#N/A	#N/A	#N/A	#N/A	#N/A
	#N/A	#N/A	#N/A	#N/A	#N/A	#N/A	#N/A	#N/A	#N/A	#N/A	#N/A	#N/A	#N/A	#N/A	#N/A	#N/A	#N/A	#N/A	#N/A	#N/A	#N/A	#N/A	#N/A	#N/A	#N/A	#N/A	#N/A	#N/A	#N/A	#N/A	#N/A	#N/A	#N/A	#N/A	#N/A	#N/A	#N/A	#N/A	#N/A	#N/A	#N/A	#N/A	#N/A	#N/A	#N/A	#N/A	#N/A	#N/A	#N/A
	#N/A	#N/A	#N/A	#N/A	#N/A	#N/A	#N/A	#N/A	#N/A	#N/A	#N/A	#N/A	#N/A	#N/A	#N/A	#N/A	#N/A	#N/A	#N/A	#N/A	#N/A	#N/A	#N/A	#N/A	#N/A	#N/A	#N/A	#N/A	#N/A	#N/A	#N/A	#N/A	#N/A	#N/A	#N/A	#N/A	#N/A	#N/A	#N/A	#N/A	#N/A	#N/A	#N/A	#N/A	#N/A	#N/A	#N/A	#N/A	#N/A
	#N/A	#N/A	#N/A	#N/A	#N/A	#N/A	#N/A	#N/A	#N/A	#N/A	#N/A	#N/A	#N/A	#N/A	#N/A	#N/A	#N/A	#N/A	#N/A	#N/A	#N/A	#N/A	#N/A	#N/A	#N/A	#N/A	#N/A	#N/A	#N/A	#N/A	#N/A	#N/A	#N/A	#N/A	#N/A	#N/A	#N/A	#N/A	#N/A	#N/A	#N/A	#N/A	#N/A	#N/A	#N/A	#N/A	#N/A	#N/A	#N/A
	#N/A	#N/A	#N/A	#N/A	#N/A	#N/A	#N/A	#N/A	#N/A	#N/A	#N/A	#N/A	#N/A	#N/A	#N/A	#N/A	#N/A	#N/A	#N/A	#N/A	#N/A	#N/A	#N/A	#N/A	#N/A	#N/A	#N/A	#N/A	#N/A	#N/A	#N/A	#N/A	#N/A	#N/A	#N/A	#N/A	#N/A	#N/A	#N/A	#N/A	#N/A	#N/A	#N/A	#N/A	#N/A	#N/A	#N/A	#N/A	#N/A
	#N/A	#N/A	#N/A	#N/A	#N/A	#N/A	#N/A	#N/A	#N/A	#N/A	#N/A	#N/A	#N/A	#N/A	#N/A	#N/A	#N/A	#N/A	#N/A	#N/A	#N/A	#N/A	#N/A	#N/A	#N/A	#N/A	#N/A	#N/A	#N/A	#N/A	#N/A	#N/A	#N/A	#N/A	#N/A	#N/A	#N/A	#N/A	#N/A	#N/A	#N/A	#N/A	#N/A	#N/A	#N/A	#N/A	#N/A	#N/A	#N/A
	#N/A	#N/A	#N/A	#N/A	#N/A	#N/A	#N/A	#N/A	#N/A	#N/A	#N/A	#N/A	#N/A	#N/A	#N/A	#N/A	#N/A	#N/A	#N/A	#N/A	#N/A	#N/A	#N/A	#N/A	#N/A	#N/A	#N/A	#N/A	#N/A	#N/A	#N/A	#N/A	#N/A	#N/A	#N/A	#N/A	#N/A	#N/A	#N/A	#N/A	#N/A	#N/A	#N/A	#N/A	#N/A	#N/A	#N/A	#N/A	#N/A
	#N/A	#N/A	#N/A	#N/A	#N/A	#N/A	#N/A	#N/A	#N/A	#N/A	#N/A	#N/A	#N/A	#N/A	#N/A	#N/A	#N/A	#N/A	#N/A	#N/A	#N/A	#N/A	#N/A	#N/A	#N/A	#N/A	#N/A	#N/A	#N/A	#N/A	#N/A	#N/A	#N/A	#N/A	#N/A	#N/A	#N/A	#N/A	#N/A	#N/A	#N/A	#N/A	#N/A	#N/A	#N/A	#N/A	#N/A	#N/A	#N/A
	#N/A	#N/A	#N/A	#N/A	#N/A	#N/A	#N/A	#N/A	#N/A	#N/A	#N/A	#N/A	#N/A	#N/A	#N/A	#N/A	#N/A	#N/A	#N/A	#N/A	#N/A	#N/A	#N/A	#N/A	#N/A	#N/A	#N/A	#N/A	#N/A	#N/A	#N/A	#N/A	#N/A	#N/A	#N/A	#N/A	#N/A	#N/A	#N/A	#N/A	#N/A	#N/A	#N/A	#N/A	#N/A	#N/A	#N/A	#N/A	#N/A
	#N/A	#N/A	#N/A	#N/A	#N/A	#N/A	#N/A	#N/A	#N/A	#N/A	#N/A	#N/A	#N/A	#N/A	#N/A	#N/A	#N/A	#N/A	#N/A	#N/A	#N/A	#N/A	#N/A	#N/A	#N/A	#N/A	#N/A	#N/A	#N/A	#N/A	#N/A	#N/A	#N/A	#N/A	#N/A	#N/A	#N/A	#N/A	#N/A	#N/A	#N/A	#N/A	#N/A	#N/A	#N/A	#N/A	#N/A	#N/A	#N/A
	#N/A	#N/A	#N/A	#N/A	#N/A	#N/A	#N/A	#N/A	#N/A	#N/A	#N/A	#N/A	#N/A	#N/A	#N/A	#N/A	#N/A	#N/A	#N/A	#N/A	#N/A	#N/A	#N/A	#N/A	#N/A	#N/A	#N/A	#N/A	#N/A	#N/A	#N/A	#N/A	#N/A	#N/A	#N/A	#N/A	#N/A	#N/A	#N/A	#N/A	#N/A	#N/A	#N/A	#N/A	#N/A	#N/A	#N/A	#N/A	#N/A
	#N/A	#N/A	#N/A	#N/A	#N/A	#N/A	#N/A	#N/A	#N/A	#N/A	#N/A	#N/A	#N/A	#N/A	#N/A	#N/A	#N/A	#N/A	#N/A	#N/A	#N/A	#N/A	#N/A	#N/A	#N/A	#N/A	#N/A	#N/A	#N/A	#N/A	#N/A	#N/A	#N/A	#N/A	#N/A	#N/A	#N/A	#N/A	#N/A	#N/A	#N/A	#N/A	#N/A	#N/A	#N/A	#N/A	#N/A	#N/A	#N/A
	#N/A	#N/A	#N/A	#N/A	#N/A	#N/A	#N/A	#N/A	#N/A	#N/A	#N/A	#N/A	#N/A	#N/A	#N/A	#N/A	#N/A	#N/A	#N/A	#N/A	#N/A	#N/A	#N/A	#N/A	#N/A	#N/A	#N/A	#N/A	#N/A	#N/A	#N/A	#N/A	#N/A	#N/A	#N/A	#N/A	#N/A	#N/A	#N/A	#N/A	#N/A	#N/A	#N/A	#N/A	#N/A	#N/A	#N/A	#N/A	#N/A
	#N/A	#N/A	#N/A	#N/A	#N/A	#N/A	#N/A	#N/A	#N/A	#N/A	#N/A	#N/A	#N/A	#N/A	#N/A	#N/A	#N/A	#N/A	#N/A	#N/A	#N/A	#N/A	#N/A	#N/A	#N/A	#N/A	#N/A	#N/A	#N/A	#N/A	#N/A	#N/A	#N/A	#N/A	#N/A	#N/A	#N/A	#N/A	#N/A	#N/A	#N/A	#N/A	#N/A	#N/A	#N/A	#N/A	#N/A	#N/A	#N/A
	#N/A	#N/A	#N/A	#N/A	#N/A	#N/A	#N/A	#N/A	#N/A	#N/A	#N/A	#N/A	#N/A	#N/A	#N/A	#N/A	#N/A	#N/A	#N/A	#N/A	#N/A	#N/A	#N/A	#N/A	#N/A	#N/A	#N/A	#N/A	#N/A	#N/A	#N/A	#N/A	#N/A	#N/A	#N/A	#N/A	#N/A	#N/A	#N/A	#N/A	#N/A	#N/A	#N/A	#N/A	#N/A	#N/A	#N/A	#N/A	#N/A
	#N/A	#N/A	#N/A	#N/A	#N/A	#N/A	#N/A	#N/A	#N/A	#N/A	#N/A	#N/A	#N/A	#N/A	#N/A	#N/A	#N/A	#N/A	#N/A	#N/A	#N/A	#N/A	#N/A	#N/A	#N/A	#N/A	#N/A	#N/A	#N/A	#N/A	#N/A	#N/A	#N/A	#N/A	#N/A	#N/A	#N/A	#N/A	#N/A	#N/A	#N/A	#N/A	#N/A	#N/A	#N/A	#N/A	#N/A	#N/A	#N/A
	#N/A	#N/A	#N/A	#N/A	#N/A	#N/A	#N/A	#N/A	#N/A	#N/A	#N/A	#N/A	#N/A	#N/A	#N/A	#N/A	#N/A	#N/A	#N/A	#N/A	#N/A	#N/A	#N/A	#N/A	#N/A	#N/A	#N/A	#N/A	#N/A	#N/A	#N/A	#N/A	#N/A	#N/A	#N/A	#N/A	#N/A	#N/A	#N/A	#N/A	#N/A	#N/A	#N/A	#N/A	#N/A	#N/A	#N/A	#N/A	#N/A
	#N/A	#N/A	#N/A	#N/A	#N/A	#N/A	#N/A	#N/A	#N/A	#N/A	#N/A	#N/A	#N/A	#N/A	#N/A	#N/A	#N/A	#N/A	#N/A	#N/A	#N/A	#N/A	#N/A	#N/A	#N/A	#N/A	#N/A	#N/A	#N/A	#N/A	#N/A	#N/A	#N/A	#N/A	#N/A	#N/A	#N/A	#N/A	#N/A	#N/A	#N/A	#N/A	#N/A	#N/A	#N/A	#N/A	#N/A	#N/A	#N/A
	#N/A	#N/A	#N/A	#N/A	#N/A	#N/A	#N/A	#N/A	#N/A	#N/A	#N/A	#N/A	#N/A	#N/A	#N/A	#N/A	#N/A	#N/A	#N/A	#N/A	#N/A	#N/A	#N/A	#N/A	#N/A	#N/A	#N/A	#N/A	#N/A	#N/A	#N/A	#N/A	#N/A	#N/A	#N/A	#N/A	#N/A	#N/A	#N/A	#N/A	#N/A	#N/A	#N/A	#N/A	#N/A	#N/A	#N/A	#N/A	#N/A
	#N/A	#N/A	#N/A	#N/A	#N/A	#N/A	#N/A	#N/A	#N/A	#N/A	#N/A	#N/A	#N/A	#N/A	#N/A	#N/A	#N/A	#N/A	#N/A	#N/A	#N/A	#N/A	#N/A	#N/A	#N/A	#N/A	#N/A	#N/A	#N/A	#N/A	#N/A	#N/A	#N/A	#N/A	#N/A	#N/A	#N/A	#N/A	#N/A	#N/A	#N/A	#N/A	#N/A	#N/A	#N/A	#N/A	#N/A	#N/A	#N/A
	#N/A	#N/A	#N/A	#N/A	#N/A	#N/A	#N/A	#N/A	#N/A	#N/A	#N/A	#N/A	#N/A	#N/A	#N/A	#N/A	#N/A	#N/A	#N/A	#N/A	#N/A	#N/A	#N/A	#N/A	#N/A	#N/A	#N/A	#N/A	#N/A	#N/A	#N/A	#N/A	#N/A	#N/A	#N/A	#N/A	#N/A	#N/A	#N/A	#N/A	#N/A	#N/A	#N/A	#N/A	#N/A	#N/A	#N/A	#N/A	#N/A
	#N/A	#N/A	#N/A	#N/A	#N/A	#N/A	#N/A	#N/A	#N/A	#N/A	#N/A	#N/A	#N/A	#N/A	#N/A	#N/A	#N/A	#N/A	#N/A	#N/A	#N/A	#N/A	#N/A	#N/A	#N/A	#N/A	#N/A	#N/A	#N/A	#N/A	#N/A	#N/A	#N/A	#N/A	#N/A	#N/A	#N/A	#N/A	#N/A	#N/A	#N/A	#N/A	#N/A	#N/A	#N/A	#N/A	#N/A	#N/A	#N/A
	#N/A	#N/A	#N/A	#N/A	#N/A	#N/A	#N/A	#N/A	#N/A	#N/A	#N/A	#N/A	#N/A	#N/A	#N/A	#N/A	#N/A	#N/A	#N/A	#N/A	#N/A	#N/A	#N/A	#N/A	#N/A	#N/A	#N/A	#N/A	#N/A	#N/A	#N/A	#N/A	#N/A	#N/A	#N/A	#N/A	#N/A	#N/A	#N/A	#N/A	#N/A	#N/A	#N/A	#N/A	#N/A	#N/A	#N/A	#N/A	#N/A
	#N/A	#N/A	#N/A	#N/A	#N/A	#N/A	#N/A	#N/A	#N/A	#N/A	#N/A	#N/A	#N/A	#N/A	#N/A	#N/A	#N/A	#N/A	#N/A	#N/A	#N/A	#N/A	#N/A	#N/A	#N/A	#N/A	#N/A	#N/A	#N/A	#N/A	#N/A	#N/A	#N/A	#N/A	#N/A	#N/A	#N/A	#N/A	#N/A	#N/A	#N/A	#N/A	#N/A	#N/A	#N/A	#N/A	#N/A	#N/A	#N/A
	#N/A	#N/A	#N/A	#N/A	#N/A	#N/A	#N/A	#N/A	#N/A	#N/A	#N/A	#N/A	#N/A	#N/A	#N/A	#N/A	#N/A	#N/A	#N/A	#N/A	#N/A	#N/A	#N/A	#N/A	#N/A	#N/A	#N/A	#N/A	#N/A	#N/A	#N/A	#N/A	#N/A	#N/A	#N/A	#N/A	#N/A	#N/A	#N/A	#N/A	#N/A	#N/A	#N/A	#N/A	#N/A	#N/A	#N/A	#N/A	#N/A
	#N/A	#N/A	#N/A	#N/A	#N/A	#N/A	#N/A	#N/A	#N/A	#N/A	#N/A	#N/A	#N/A	#N/A	#N/A	#N/A	#N/A	#N/A	#N/A	#N/A	#N/A	#N/A	#N/A	#N/A	#N/A	#N/A	#N/A	#N/A	#N/A	#N/A	#N/A	#N/A	#N/A	#N/A	#N/A	#N/A	#N/A	#N/A	#N/A	#N/A	#N/A	#N/A	#N/A	#N/A	#N/A	#N/A	#N/A	#N/A	#N/A
	#N/A	#N/A	#N/A	#N/A	#N/A	#N/A	#N/A	#N/A	#N/A	#N/A	#N/A	#N/A	#N/A	#N/A	#N/A	#N/A	#N/A	#N/A	#N/A	#N/A	#N/A	#N/A	#N/A	#N/A	#N/A	#N/A	#N/A	#N/A	#N/A	#N/A	#N/A	#N/A	#N/A	#N/A	#N/A	#N/A	#N/A	#N/A	#N/A	#N/A	#N/A	#N/A	#N/A	#N/A	#N/A	#N/A	#N/A	#N/A	#N/A
	#N/A	#N/A	#N/A	#N/A	#N/A	#N/A	#N/A	#N/A	#N/A	#N/A	#N/A	#N/A	#N/A	#N/A	#N/A	#N/A	#N/A	#N/A	#N/A	#N/A	#N/A	#N/A	#N/A	#N/A	#N/A	#N/A	#N/A	#N/A	#N/A	#N/A	#N/A	#N/A	#N/A	#N/A	#N/A	#N/A	#N/A	#N/A	#N/A	#N/A	#N/A	#N/A	#N/A	#N/A	#N/A	#N/A	#N/A	#N/A	#N/A
	#N/A	#N/A	#N/A	#N/A	#N/A	#N/A	#N/A	#N/A	#N/A	#N/A	#N/A	#N/A	#N/A	#N/A	#N/A	#N/A	#N/A	#N/A	#N/A	#N/A	#N/A	#N/A	#N/A	#N/A	#N/A	#N/A	#N/A	#N/A	#N/A	#N/A	#N/A	#N/A	#N/A	#N/A	#N/A	#N/A	#N/A	#N/A	#N/A	#N/A	#N/A	#N/A	#N/A	#N/A	#N/A	#N/A	#N/A	#N/A	#N/A
	#N/A	#N/A	#N/A	#N/A	#N/A	#N/A	#N/A	#N/A	#N/A	#N/A	#N/A	#N/A	#N/A	#N/A	#N/A	#N/A	#N/A	#N/A	#N/A	#N/A	#N/A	#N/A	#N/A	#N/A	#N/A	#N/A	#N/A	#N/A	#N/A	#N/A	#N/A	#N/A	#N/A	#N/A	#N/A	#N/A	#N/A	#N/A	#N/A	#N/A	#N/A	#N/A	#N/A	#N/A	#N/A	#N/A	#N/A	#N/A	#N/A
	#N/A	#N/A	#N/A	#N/A	#N/A	#N/A	#N/A	#N/A	#N/A	#N/A	#N/A	#N/A	#N/A	#N/A	#N/A	#N/A	#N/A	#N/A	#N/A	#N/A	#N/A	#N/A	#N/A	#N/A	#N/A	#N/A	#N/A	#N/A	#N/A	#N/A	#N/A	#N/A	#N/A	#N/A	#N/A	#N/A	#N/A	#N/A	#N/A	#N/A	#N/A	#N/A	#N/A	#N/A	#N/A	#N/A	#N/A	#N/A	#N/A
	#N/A	#N/A	#N/A	#N/A	#N/A	#N/A	#N/A	#N/A	#N/A	#N/A	#N/A	#N/A	#N/A	#N/A	#N/A	#N/A	#N/A	#N/A	#N/A	#N/A	#N/A	#N/A	#N/A	#N/A	#N/A	#N/A	#N/A	#N/A	#N/A	#N/A	#N/A	#N/A	#N/A	#N/A	#N/A	#N/A	#N/A	#N/A	#N/A	#N/A	#N/A	#N/A	#N/A	#N/A	#N/A	#N/A	#N/A	#N/A	#N/A
	#N/A	#N/A	#N/A	#N/A	#N/A	#N/A	#N/A	#N/A	#N/A	#N/A	#N/A	#N/A	#N/A	#N/A	#N/A	#N/A	#N/A	#N/A	#N/A	#N/A	#N/A	#N/A	#N/A	#N/A	#N/A	#N/A	#N/A	#N/A	#N/A	#N/A	#N/A	#N/A	#N/A	#N/A	#N/A	#N/A	#N/A	#N/A	#N/A	#N/A	#N/A	#N/A	#N/A	#N/A	#N/A	#N/A	#N/A	#N/A	#N/A
	#N/A	#N/A	#N/A	#N/A	#N/A	#N/A	#N/A	#N/A	#N/A	#N/A	#N/A	#N/A	#N/A	#N/A	#N/A	#N/A	#N/A	#N/A	#N/A	#N/A	#N/A	#N/A	#N/A	#N/A	#N/A	#N/A	#N/A	#N/A	#N/A	#N/A	#N/A	#N/A	#N/A	#N/A	#N/A	#N/A	#N/A	#N/A	#N/A	#N/A	#N/A	#N/A	#N/A	#N/A	#N/A	#N/A	#N/A	#N/A	#N/A
	#N/A	#N/A	#N/A	#N/A	#N/A	#N/A	#N/A	#N/A	#N/A	#N/A	#N/A	#N/A	#N/A	#N/A	#N/A	#N/A	#N/A	#N/A	#N/A	#N/A	#N/A	#N/A	#N/A	#N/A	#N/A	#N/A	#N/A	#N/A	#N/A	#N/A	#N/A	#N/A	#N/A	#N/A	#N/A	#N/A	#N/A	#N/A	#N/A	#N/A	#N/A	#N/A	#N/A	#N/A	#N/A	#N/A	#N/A	#N/A	#N/A
	#N/A	#N/A	#N/A	#N/A	#N/A	#N/A	#N/A	#N/A	#N/A	#N/A	#N/A	#N/A	#N/A	#N/A	#N/A	#N/A	#N/A	#N/A	#N/A	#N/A	#N/A	#N/A	#N/A	#N/A	#N/A	#N/A	#N/A	#N/A	#N/A	#N/A	#N/A	#N/A	#N/A	#N/A	#N/A	#N/A	#N/A	#N/A	#N/A	#N/A	#N/A	#N/A	#N/A	#N/A	#N/A	#N/A	#N/A	#N/A	#N/A
	#N/A	#N/A	#N/A	#N/A	#N/A	#N/A	#N/A	#N/A	#N/A	#N/A	#N/A	#N/A	#N/A	#N/A	#N/A	#N/A	#N/A	#N/A	#N/A	#N/A	#N/A	#N/A	#N/A	#N/A	#N/A	#N/A	#N/A	#N/A	#N/A	#N/A	#N/A	#N/A	#N/A	#N/A	#N/A	#N/A	#N/A	#N/A	#N/A	#N/A	#N/A	#N/A	#N/A	#N/A	#N/A	#N/A	#N/A	#N/A	#N/A
	#N/A	#N/A	#N/A	#N/A	#N/A	#N/A	#N/A	#N/A	#N/A	#N/A	#N/A	#N/A	#N/A	#N/A	#N/A	#N/A	#N/A	#N/A	#N/A	#N/A	#N/A	#N/A	#N/A	#N/A	#N/A	#N/A	#N/A	#N/A	#N/A	#N/A	#N/A	#N/A	#N/A	#N/A	#N/A	#N/A	#N/A	#N/A	#N/A	#N/A	#N/A	#N/A	#N/A	#N/A	#N/A	#N/A	#N/A	#N/A	#N/A
	#N/A	#N/A	#N/A	#N/A	#N/A	#N/A	#N/A	#N/A	#N/A	#N/A	#N/A	#N/A	#N/A	#N/A	#N/A	#N/A	#N/A	#N/A	#N/A	#N/A	#N/A	#N/A	#N/A	#N/A	#N/A	#N/A	#N/A	#N/A	#N/A	#N/A	#N/A	#N/A	#N/A	#N/A	#N/A	#N/A	#N/A	#N/A	#N/A	#N/A	#N/A	#N/A	#N/A	#N/A	#N/A	#N/A	#N/A	#N/A	#N/A
	#N/A	#N/A	#N/A	#N/A	#N/A	#N/A	#N/A	#N/A	#N/A	#N/A	#N/A	#N/A	#N/A	#N/A	#N/A	#N/A	#N/A	#N/A	#N/A	#N/A	#N/A	#N/A	#N/A	#N/A	#N/A	#N/A	#N/A	#N/A	#N/A	#N/A	#N/A	#N/A	#N/A	#N/A	#N/A	#N/A	#N/A	#N/A	#N/A	#N/A	#N/A	#N/A	#N/A	#N/A	#N/A	#N/A	#N/A	#N/A	#N/A
	#N/A	#N/A	#N/A	#N/A	#N/A	#N/A	#N/A	#N/A	#N/A	#N/A	#N/A	#N/A	#N/A	#N/A	#N/A	#N/A	#N/A	#N/A	#N/A	#N/A	#N/A	#N/A	#N/A	#N/A	#N/A	#N/A	#N/A	#N/A	#N/A	#N/A	#N/A	#N/A	#N/A	#N/A	#N/A	#N/A	#N/A	#N/A	#N/A	#N/A	#N/A	#N/A	#N/A	#N/A	#N/A	#N/A	#N/A	#N/A	#N/A
	#N/A	#N/A	#N/A	#N/A	#N/A	#N/A	#N/A	#N/A	#N/A	#N/A	#N/A	#N/A	#N/A	#N/A	#N/A	#N/A	#N/A	#N/A	#N/A	#N/A	#N/A	#N/A	#N/A	#N/A	#N/A	#N/A	#N/A	#N/A	#N/A	#N/A	#N/A	#N/A	#N/A	#N/A	#N/A	#N/A	#N/A	#N/A	#N/A	#N/A	#N/A	#N/A	#N/A	#N/A	#N/A	#N/A	#N/A	#N/A	#N/A
	#N/A	#N/A	#N/A	#N/A	#N/A	#N/A	#N/A	#N/A	#N/A	#N/A	#N/A	#N/A	#N/A	#N/A	#N/A	#N/A	#N/A	#N/A	#N/A	#N/A	#N/A	#N/A	#N/A	#N/A	#N/A	#N/A	#N/A	#N/A	#N/A	#N/A	#N/A	#N/A	#N/A	#N/A	#N/A	#N/A	#N/A	#N/A	#N/A	#N/A	#N/A	#N/A	#N/A	#N/A	#N/A	#N/A	#N/A	#N/A	#N/A
	#N/A	#N/A	#N/A	#N/A	#N/A	#N/A	#N/A	#N/A	#N/A	#N/A	#N/A	#N/A	#N/A	#N/A	#N/A	#N/A	#N/A	#N/A	#N/A	#N/A	#N/A	#N/A	#N/A	#N/A	#N/A	#N/A	#N/A	#N/A	#N/A	#N/A	#N/A	#N/A	#N/A	#N/A	#N/A	#N/A	#N/A	#N/A	#N/A	#N/A	#N/A	#N/A	#N/A	#N/A	#N/A	#N/A	#N/A	#N/A	#N/A
	#N/A	#N/A	#N/A	#N/A	#N/A	#N/A	#N/A	#N/A	#N/A	#N/A	#N/A	#N/A	#N/A	#N/A	#N/A	#N/A	#N/A	#N/A	#N/A	#N/A	#N/A	#N/A	#N/A	#N/A	#N/A	#N/A	#N/A	#N/A	#N/A	#N/A	#N/A	#N/A	#N/A	#N/A	#N/A	#N/A	#N/A	#N/A	#N/A	#N/A	#N/A	#N/A	#N/A	#N/A	#N/A	#N/A	#N/A	#N/A	#N/A
	#N/A	#N/A	#N/A	#N/A	#N/A	#N/A	#N/A	#N/A	#N/A	#N/A	#N/A	#N/A	#N/A	#N/A	#N/A	#N/A	#N/A	#N/A	#N/A	#N/A	#N/A	#N/A	#N/A	#N/A	#N/A	#N/A	#N/A	#N/A	#N/A	#N/A	#N/A	#N/A	#N/A	#N/A	#N/A	#N/A	#N/A	#N/A	#N/A	#N/A	#N/A	#N/A	#N/A	#N/A	#N/A	#N/A	#N/A	#N/A	#N/A
	#N/A	#N/A	#N/A	#N/A	#N/A	#N/A	#N/A	#N/A	#N/A	#N/A	#N/A	#N/A	#N/A	#N/A	#N/A	#N/A	#N/A	#N/A	#N/A	#N/A	#N/A	#N/A	#N/A	#N/A	#N/A	#N/A	#N/A	#N/A	#N/A	#N/A	#N/A	#N/A	#N/A	#N/A	#N/A	#N/A	#N/A	#N/A	#N/A	#N/A	#N/A	#N/A	#N/A	#N/A	#N/A	#N/A	#N/A	#N/A	#N/A
	#N/A	#N/A	#N/A	#N/A	#N/A	#N/A	#N/A	#N/A	#N/A	#N/A	#N/A	#N/A	#N/A	#N/A	#N/A	#N/A	#N/A	#N/A	#N/A	#N/A	#N/A	#N/A	#N/A	#N/A	#N/A	#N/A	#N/A	#N/A	#N/A	#N/A	#N/A	#N/A	#N/A	#N/A	#N/A	#N/A	#N/A	#N/A	#N/A	#N/A	#N/A	#N/A	#N/A	#N/A	#N/A	#N/A	#N/A	#N/A	#N/A
	#N/A	#N/A	#N/A	#N/A	#N/A	#N/A	#N/A	#N/A	#N/A	#N/A	#N/A	#N/A	#N/A	#N/A	#N/A	#N/A	#N/A	#N/A	#N/A	#N/A	#N/A	#N/A	#N/A	#N/A	#N/A	#N/A	#N/A	#N/A	#N/A	#N/A	#N/A	#N/A	#N/A	#N/A	#N/A	#N/A	#N/A	#N/A	#N/A	#N/A	#N/A	#N/A	#N/A	#N/A	#N/A	#N/A	#N/A	#N/A	#N/A
	#N/A	#N/A	#N/A	#N/A	#N/A	#N/A	#N/A	#N/A	#N/A	#N/A	#N/A	#N/A	#N/A	#N/A	#N/A	#N/A	#N/A	#N/A	#N/A	#N/A	#N/A	#N/A	#N/A	#N/A	#N/A	#N/A	#N/A	#N/A	#N/A	#N/A	#N/A	#N/A	#N/A	#N/A	#N/A	#N/A	#N/A	#N/A	#N/A	#N/A	#N/A	#N/A	#N/A	#N/A	#N/A	#N/A	#N/A	#N/A	#N/A
	#N/A	#N/A	#N/A	#N/A	#N/A	#N/A	#N/A	#N/A	#N/A	#N/A	#N/A	#N/A	#N/A	#N/A	#N/A	#N/A	#N/A	#N/A	#N/A	#N/A	#N/A	#N/A	#N/A	#N/A	#N/A	#N/A	#N/A	#N/A	#N/A	#N/A	#N/A	#N/A	#N/A	#N/A	#N/A	#N/A	#N/A	#N/A	#N/A	#N/A	#N/A	#N/A	#N/A	#N/A	#N/A	#N/A	#N/A	#N/A	#N/A
	#N/A	#N/A	#N/A	#N/A	#N/A	#N/A	#N/A	#N/A	#N/A	#N/A	#N/A	#N/A	#N/A	#N/A	#N/A	#N/A	#N/A	#N/A	#N/A	#N/A	#N/A	#N/A	#N/A	#N/A	#N/A	#N/A	#N/A	#N/A	#N/A	#N/A	#N/A	#N/A	#N/A	#N/A	#N/A	#N/A	#N/A	#N/A	#N/A	#N/A	#N/A	#N/A	#N/A	#N/A	#N/A	#N/A	#N/A	#N/A	#N/A
	#N/A	#N/A	#N/A	#N/A	#N/A	#N/A	#N/A	#N/A	#N/A	#N/A	#N/A	#N/A	#N/A	#N/A	#N/A	#N/A	#N/A	#N/A	#N/A	#N/A	#N/A	#N/A	#N/A	#N/A	#N/A	#N/A	#N/A	#N/A	#N/A	#N/A	#N/A	#N/A	#N/A	#N/A	#N/A	#N/A	#N/A	#N/A	#N/A	#N/A	#N/A	#N/A	#N/A	#N/A	#N/A	#N/A	#N/A	#N/A	#N/A
	#N/A	#N/A	#N/A	#N/A	#N/A	#N/A	#N/A	#N/A	#N/A	#N/A	#N/A	#N/A	#N/A	#N/A	#N/A	#N/A	#N/A	#N/A	#N/A	#N/A	#N/A	#N/A	#N/A	#N/A	#N/A	#N/A	#N/A	#N/A	#N/A	#N/A	#N/A	#N/A	#N/A	#N/A	#N/A	#N/A	#N/A	#N/A	#N/A	#N/A	#N/A	#N/A	#N/A	#N/A	#N/A	#N/A	#N/A	#N/A	#N/A
	#N/A	#N/A	#N/A	#N/A	#N/A	#N/A	#N/A	#N/A	#N/A	#N/A	#N/A	#N/A	#N/A	#N/A	#N/A	#N/A	#N/A	#N/A	#N/A	#N/A	#N/A	#N/A	#N/A	#N/A	#N/A	#N/A	#N/A	#N/A	#N/A	#N/A	#N/A	#N/A	#N/A	#N/A	#N/A	#N/A	#N/A	#N/A	#N/A	#N/A	#N/A	#N/A	#N/A	#N/A	#N/A	#N/A	#N/A	#N/A	#N/A
	#N/A	#N/A	#N/A	#N/A	#N/A	#N/A	#N/A	#N/A	#N/A	#N/A	#N/A	#N/A	#N/A	#N/A	#N/A	#N/A	#N/A	#N/A	#N/A	#N/A	#N/A	#N/A	#N/A	#N/A	#N/A	#N/A	#N/A	#N/A	#N/A	#N/A	#N/A	#N/A	#N/A	#N/A	#N/A	#N/A	#N/A	#N/A	#N/A	#N/A	#N/A	#N/A	#N/A	#N/A	#N/A	#N/A	#N/A	#N/A	#N/A
	#N/A	#N/A	#N/A	#N/A	#N/A	#N/A	#N/A	#N/A	#N/A	#N/A	#N/A	#N/A	#N/A	#N/A	#N/A	#N/A	#N/A	#N/A	#N/A	#N/A	#N/A	#N/A	#N/A	#N/A	#N/A	#N/A	#N/A	#N/A	#N/A	#N/A	#N/A	#N/A	#N/A	#N/A	#N/A	#N/A	#N/A	#N/A	#N/A	#N/A	#N/A	#N/A	#N/A	#N/A	#N/A	#N/A	#N/A	#N/A	#N/A
	#N/A	#N/A	#N/A	#N/A	#N/A	#N/A	#N/A	#N/A	#N/A	#N/A	#N/A	#N/A	#N/A	#N/A	#N/A	#N/A	#N/A	#N/A	#N/A	#N/A	#N/A	#N/A	#N/A	#N/A	#N/A	#N/A	#N/A	#N/A	#N/A	#N/A	#N/A	#N/A	#N/A	#N/A	#N/A	#N/A	#N/A	#N/A	#N/A	#N/A	#N/A	#N/A	#N/A	#N/A	#N/A	#N/A	#N/A	#N/A	#N/A
	#N/A	#N/A	#N/A	#N/A	#N/A	#N/A	#N/A	#N/A	#N/A	#N/A	#N/A	#N/A	#N/A	#N/A	#N/A	#N/A	#N/A	#N/A	#N/A	#N/A	#N/A	#N/A	#N/A	#N/A	#N/A	#N/A	#N/A	#N/A	#N/A	#N/A	#N/A	#N/A	#N/A	#N/A	#N/A	#N/A	#N/A	#N/A	#N/A	#N/A	#N/A	#N/A	#N/A	#N/A	#N/A	#N/A	#N/A	#N/A	#N/A
	#N/A	#N/A	#N/A	#N/A	#N/A	#N/A	#N/A	#N/A	#N/A	#N/A	#N/A	#N/A	#N/A	#N/A	#N/A	#N/A	#N/A	#N/A	#N/A	#N/A	#N/A	#N/A	#N/A	#N/A	#N/A	#N/A	#N/A	#N/A	#N/A	#N/A	#N/A	#N/A	#N/A	#N/A	#N/A	#N/A	#N/A	#N/A	#N/A	#N/A	#N/A	#N/A	#N/A	#N/A	#N/A	#N/A	#N/A	#N/A	#N/A
	#N/A	#N/A	#N/A	#N/A	#N/A	#N/A	#N/A	#N/A	#N/A	#N/A	#N/A	#N/A	#N/A	#N/A	#N/A	#N/A	#N/A	#N/A	#N/A	#N/A	#N/A	#N/A	#N/A	#N/A	#N/A	#N/A	#N/A	#N/A	#N/A	#N/A	#N/A	#N/A	#N/A	#N/A	#N/A	#N/A	#N/A	#N/A	#N/A	#N/A	#N/A	#N/A	#N/A	#N/A	#N/A	#N/A	#N/A	#N/A	#N/A
	#N/A	#N/A	#N/A	#N/A	#N/A	#N/A	#N/A	#N/A	#N/A	#N/A	#N/A	#N/A	#N/A	#N/A	#N/A	#N/A	#N/A	#N/A	#N/A	#N/A	#N/A	#N/A	#N/A	#N/A	#N/A	#N/A	#N/A	#N/A	#N/A	#N/A	#N/A	#N/A	#N/A	#N/A	#N/A	#N/A	#N/A	#N/A	#N/A	#N/A	#N/A	#N/A	#N/A	#N/A	#N/A	#N/A	#N/A	#N/A	#N/A
	#N/A	#N/A	#N/A	#N/A	#N/A	#N/A	#N/A	#N/A	#N/A	#N/A	#N/A	#N/A	#N/A	#N/A	#N/A	#N/A	#N/A	#N/A	#N/A	#N/A	#N/A	#N/A	#N/A	#N/A	#N/A	#N/A	#N/A	#N/A	#N/A	#N/A	#N/A	#N/A	#N/A	#N/A	#N/A	#N/A	#N/A	#N/A	#N/A	#N/A	#N/A	#N/A	#N/A	#N/A	#N/A	#N/A	#N/A	#N/A	#N/A
	#N/A	#N/A	#N/A	#N/A	#N/A	#N/A	#N/A	#N/A	#N/A	#N/A	#N/A	#N/A	#N/A	#N/A	#N/A	#N/A	#N/A	#N/A	#N/A	#N/A	#N/A	#N/A	#N/A	#N/A	#N/A	#N/A	#N/A	#N/A	#N/A	#N/A	#N/A	#N/A	#N/A	#N/A	#N/A	#N/A	#N/A	#N/A	#N/A	#N/A	#N/A	#N/A	#N/A	#N/A	#N/A	#N/A	#N/A	#N/A	#N/A
	#N/A	#N/A	#N/A	#N/A	#N/A	#N/A	#N/A	#N/A	#N/A	#N/A	#N/A	#N/A	#N/A	#N/A	#N/A	#N/A	#N/A	#N/A	#N/A	#N/A	#N/A	#N/A	#N/A	#N/A	#N/A	#N/A	#N/A	#N/A	#N/A	#N/A	#N/A	#N/A	#N/A	#N/A	#N/A	#N/A	#N/A	#N/A	#N/A	#N/A	#N/A	#N/A	#N/A	#N/A	#N/A	#N/A	#N/A	#N/A	#N/A
	#N/A	#N/A	#N/A	#N/A	#N/A	#N/A	#N/A	#N/A	#N/A	#N/A	#N/A	#N/A	#N/A	#N/A	#N/A	#N/A	#N/A	#N/A	#N/A	#N/A	#N/A	#N/A	#N/A	#N/A	#N/A	#N/A	#N/A	#N/A	#N/A	#N/A	#N/A	#N/A	#N/A	#N/A	#N/A	#N/A	#N/A	#N/A	#N/A	#N/A	#N/A	#N/A	#N/A	#N/A	#N/A	#N/A	#N/A	#N/A	#N/A
	#N/A	#N/A	#N/A	#N/A	#N/A	#N/A	#N/A	#N/A	#N/A	#N/A	#N/A	#N/A	#N/A	#N/A	#N/A	#N/A	#N/A	#N/A	#N/A	#N/A	#N/A	#N/A	#N/A	#N/A	#N/A	#N/A	#N/A	#N/A	#N/A	#N/A	#N/A	#N/A	#N/A	#N/A	#N/A	#N/A	#N/A	#N/A	#N/A	#N/A	#N/A	#N/A	#N/A	#N/A	#N/A	#N/A	#N/A	#N/A	#N/A
	#N/A	#N/A	#N/A	#N/A	#N/A	#N/A	#N/A	#N/A	#N/A	#N/A	#N/A	#N/A	#N/A	#N/A	#N/A	#N/A	#N/A	#N/A	#N/A	#N/A	#N/A	#N/A	#N/A	#N/A	#N/A	#N/A	#N/A	#N/A	#N/A	#N/A	#N/A	#N/A	#N/A	#N/A	#N/A	#N/A	#N/A	#N/A	#N/A	#N/A	#N/A	#N/A	#N/A	#N/A	#N/A	#N/A	#N/A	#N/A	#N/A
	#N/A	#N/A	#N/A	#N/A	#N/A	#N/A	#N/A	#N/A	#N/A	#N/A	#N/A	#N/A	#N/A	#N/A	#N/A	#N/A	#N/A	#N/A	#N/A	#N/A	#N/A	#N/A	#N/A	#N/A	#N/A	#N/A	#N/A	#N/A	#N/A	#N/A	#N/A	#N/A	#N/A	#N/A	#N/A	#N/A	#N/A	#N/A	#N/A	#N/A	#N/A	#N/A	#N/A	#N/A	#N/A	#N/A	#N/A	#N/A	#N/A
	#N/A	#N/A	#N/A	#N/A	#N/A	#N/A	#N/A	#N/A	#N/A	#N/A	#N/A	#N/A	#N/A	#N/A	#N/A	#N/A	#N/A	#N/A	#N/A	#N/A	#N/A	#N/A	#N/A	#N/A	#N/A	#N/A	#N/A	#N/A	#N/A	#N/A	#N/A	#N/A	#N/A	#N/A	#N/A	#N/A	#N/A	#N/A	#N/A	#N/A	#N/A	#N/A	#N/A	#N/A	#N/A	#N/A	#N/A	#N/A	#N/A
	#N/A	#N/A	#N/A	#N/A	#N/A	#N/A	#N/A	#N/A	#N/A	#N/A	#N/A	#N/A	#N/A	#N/A	#N/A	#N/A	#N/A	#N/A	#N/A	#N/A	#N/A	#N/A	#N/A	#N/A	#N/A	#N/A	#N/A	#N/A	#N/A	#N/A	#N/A	#N/A	#N/A	#N/A	#N/A	#N/A	#N/A	#N/A	#N/A	#N/A	#N/A	#N/A	#N/A	#N/A	#N/A	#N/A	#N/A	#N/A	#N/A
	#N/A	#N/A	#N/A	#N/A	#N/A	#N/A	#N/A	#N/A	#N/A	#N/A	#N/A	#N/A	#N/A	#N/A	#N/A	#N/A	#N/A	#N/A	#N/A	#N/A	#N/A	#N/A	#N/A	#N/A	#N/A	#N/A	#N/A	#N/A	#N/A	#N/A	#N/A	#N/A	#N/A	#N/A	#N/A	#N/A	#N/A	#N/A	#N/A	#N/A	#N/A	#N/A	#N/A	#N/A	#N/A	#N/A	#N/A	#N/A	#N/A
	#N/A	#N/A	#N/A	#N/A	#N/A	#N/A	#N/A	#N/A	#N/A	#N/A	#N/A	#N/A	#N/A	#N/A	#N/A	#N/A	#N/A	#N/A	#N/A	#N/A	#N/A	#N/A	#N/A	#N/A	#N/A	#N/A	#N/A	#N/A	#N/A	#N/A	#N/A	#N/A	#N/A	#N/A	#N/A	#N/A	#N/A	#N/A	#N/A	#N/A	#N/A	#N/A	#N/A	#N/A	#N/A	#N/A	#N/A	#N/A	#N/A
	#N/A	#N/A	#N/A	#N/A	#N/A	#N/A	#N/A	#N/A	#N/A	#N/A	#N/A	#N/A	#N/A	#N/A	#N/A	#N/A	#N/A	#N/A	#N/A	#N/A	#N/A	#N/A	#N/A	#N/A	#N/A	#N/A	#N/A	#N/A	#N/A	#N/A	#N/A	#N/A	#N/A	#N/A	#N/A	#N/A	#N/A	#N/A	#N/A	#N/A	#N/A	#N/A	#N/A	#N/A	#N/A	#N/A	#N/A	#N/A	#N/A
	#N/A	#N/A	#N/A	#N/A	#N/A	#N/A	#N/A	#N/A	#N/A	#N/A	#N/A	#N/A	#N/A	#N/A	#N/A	#N/A	#N/A	#N/A	#N/A	#N/A	#N/A	#N/A	#N/A	#N/A	#N/A	#N/A	#N/A	#N/A	#N/A	#N/A	#N/A	#N/A	#N/A	#N/A	#N/A	#N/A	#N/A	#N/A	#N/A	#N/A	#N/A	#N/A	#N/A	#N/A	#N/A	#N/A	#N/A	#N/A	#N/A
	#N/A	#N/A	#N/A	#N/A	#N/A	#N/A	#N/A	#N/A	#N/A	#N/A	#N/A	#N/A	#N/A	#N/A	#N/A	#N/A	#N/A	#N/A	#N/A	#N/A	#N/A	#N/A	#N/A	#N/A	#N/A	#N/A	#N/A	#N/A	#N/A	#N/A	#N/A	#N/A	#N/A	#N/A	#N/A	#N/A	#N/A	#N/A	#N/A	#N/A	#N/A	#N/A	#N/A	#N/A	#N/A	#N/A	#N/A	#N/A	#N/A
	#N/A	#N/A	#N/A	#N/A	#N/A	#N/A	#N/A	#N/A	#N/A	#N/A	#N/A	#N/A	#N/A	#N/A	#N/A	#N/A	#N/A	#N/A	#N/A	#N/A	#N/A	#N/A	#N/A	#N/A	#N/A	#N/A	#N/A	#N/A	#N/A	#N/A	#N/A	#N/A	#N/A	#N/A	#N/A	#N/A	#N/A	#N/A	#N/A	#N/A	#N/A	#N/A	#N/A	#N/A	#N/A	#N/A	#N/A	#N/A	#N/A
	#N/A	#N/A	#N/A	#N/A	#N/A	#N/A	#N/A	#N/A	#N/A	#N/A	#N/A	#N/A	#N/A	#N/A	#N/A	#N/A	#N/A	#N/A	#N/A	#N/A	#N/A	#N/A	#N/A	#N/A	#N/A	#N/A	#N/A	#N/A	#N/A	#N/A	#N/A	#N/A	#N/A	#N/A	#N/A	#N/A	#N/A	#N/A	#N/A	#N/A	#N/A	#N/A	#N/A	#N/A	#N/A	#N/A	#N/A	#N/A	#N/A
	#N/A	#N/A	#N/A	#N/A	#N/A	#N/A	#N/A	#N/A	#N/A	#N/A	#N/A	#N/A	#N/A	#N/A	#N/A	#N/A	#N/A	#N/A	#N/A	#N/A	#N/A	#N/A	#N/A	#N/A	#N/A	#N/A	#N/A	#N/A	#N/A	#N/A	#N/A	#N/A	#N/A	#N/A	#N/A	#N/A	#N/A	#N/A	#N/A	#N/A	#N/A	#N/A	#N/A	#N/A	#N/A	#N/A	#N/A	#N/A	#N/A
	#N/A	#N/A	#N/A	#N/A	#N/A	#N/A	#N/A	#N/A	#N/A	#N/A	#N/A	#N/A	#N/A	#N/A	#N/A	#N/A	#N/A	#N/A	#N/A	#N/A	#N/A	#N/A	#N/A	#N/A	#N/A	#N/A	#N/A	#N/A	#N/A	#N/A	#N/A	#N/A	#N/A	#N/A	#N/A	#N/A	#N/A	#N/A	#N/A	#N/A	#N/A	#N/A	#N/A	#N/A	#N/A	#N/A	#N/A	#N/A	#N/A
	#N/A	#N/A	#N/A	#N/A	#N/A	#N/A	#N/A	#N/A	#N/A	#N/A	#N/A	#N/A	#N/A	#N/A	#N/A	#N/A	#N/A	#N/A	#N/A	#N/A	#N/A	#N/A	#N/A	#N/A	#N/A	#N/A	#N/A	#N/A	#N/A	#N/A	#N/A	#N/A	#N/A	#N/A	#N/A	#N/A	#N/A	#N/A	#N/A	#N/A	#N/A	#N/A	#N/A	#N/A	#N/A	#N/A	#N/A	#N/A	#N/A
	#N/A	#N/A	#N/A	#N/A	#N/A	#N/A	#N/A	#N/A	#N/A	#N/A	#N/A	#N/A	#N/A	#N/A	#N/A	#N/A	#N/A	#N/A	#N/A	#N/A	#N/A	#N/A	#N/A	#N/A	#N/A	#N/A	#N/A	#N/A	#N/A	#N/A	#N/A	#N/A	#N/A	#N/A	#N/A	#N/A	#N/A	#N/A	#N/A	#N/A	#N/A	#N/A	#N/A	#N/A	#N/A	#N/A	#N/A	#N/A	#N/A
	#N/A	#N/A	#N/A	#N/A	#N/A	#N/A	#N/A	#N/A	#N/A	#N/A	#N/A	#N/A	#N/A	#N/A	#N/A	#N/A	#N/A	#N/A	#N/A	#N/A	#N/A	#N/A	#N/A	#N/A	#N/A	#N/A	#N/A	#N/A	#N/A	#N/A	#N/A	#N/A	#N/A	#N/A	#N/A	#N/A	#N/A	#N/A	#N/A	#N/A	#N/A	#N/A	#N/A	#N/A	#N/A	#N/A	#N/A	#N/A	#N/A
	#N/A	#N/A	#N/A	#N/A	#N/A	#N/A	#N/A	#N/A	#N/A	#N/A	#N/A	#N/A	#N/A	#N/A	#N/A	#N/A	#N/A	#N/A	#N/A	#N/A	#N/A	#N/A	#N/A	#N/A	#N/A	#N/A	#N/A	#N/A	#N/A	#N/A	#N/A	#N/A	#N/A	#N/A	#N/A	#N/A	#N/A	#N/A	#N/A	#N/A	#N/A	#N/A	#N/A	#N/A	#N/A	#N/A	#N/A	#N/A	#N/A
	#N/A	#N/A	#N/A	#N/A	#N/A	#N/A	#N/A	#N/A	#N/A	#N/A	#N/A	#N/A	#N/A	#N/A	#N/A	#N/A	#N/A	#N/A	#N/A	#N/A	#N/A	#N/A	#N/A	#N/A	#N/A	#N/A	#N/A	#N/A	#N/A	#N/A	#N/A	#N/A	#N/A	#N/A	#N/A	#N/A	#N/A	#N/A	#N/A	#N/A	#N/A	#N/A	#N/A	#N/A	#N/A	#N/A	#N/A	#N/A	#N/A
	#N/A	#N/A	#N/A	#N/A	#N/A	#N/A	#N/A	#N/A	#N/A	#N/A	#N/A	#N/A	#N/A	#N/A	#N/A	#N/A	#N/A	#N/A	#N/A	#N/A	#N/A	#N/A	#N/A	#N/A	#N/A	#N/A	#N/A	#N/A	#N/A	#N/A	#N/A	#N/A	#N/A	#N/A	#N/A	#N/A	#N/A	#N/A	#N/A	#N/A	#N/A	#N/A	#N/A	#N/A	#N/A	#N/A	#N/A	#N/A	#N/A
	#N/A	#N/A	#N/A	#N/A	#N/A	#N/A	#N/A	#N/A	#N/A	#N/A	#N/A	#N/A	#N/A	#N/A	#N/A	#N/A	#N/A	#N/A	#N/A	#N/A	#N/A	#N/A	#N/A	#N/A	#N/A	#N/A	#N/A	#N/A	#N/A	#N/A	#N/A	#N/A	#N/A	#N/A	#N/A	#N/A	#N/A	#N/A	#N/A	#N/A	#N/A	#N/A	#N/A	#N/A	#N/A	#N/A	#N/A	#N/A	#N/A
	#N/A	#N/A	#N/A	#N/A	#N/A	#N/A	#N/A	#N/A	#N/A	#N/A	#N/A	#N/A	#N/A	#N/A	#N/A	#N/A	#N/A	#N/A	#N/A	#N/A	#N/A	#N/A	#N/A	#N/A	#N/A	#N/A	#N/A	#N/A	#N/A	#N/A	#N/A	#N/A	#N/A	#N/A	#N/A	#N/A	#N/A	#N/A	#N/A	#N/A	#N/A	#N/A	#N/A	#N/A	#N/A	#N/A	#N/A	#N/A	#N/A
	#N/A	#N/A	#N/A	#N/A	#N/A	#N/A	#N/A	#N/A	#N/A	#N/A	#N/A	#N/A	#N/A	#N/A	#N/A	#N/A	#N/A	#N/A	#N/A	#N/A	#N/A	#N/A	#N/A	#N/A	#N/A	#N/A	#N/A	#N/A	#N/A	#N/A	#N/A	#N/A	#N/A	#N/A	#N/A	#N/A	#N/A	#N/A	#N/A	#N/A	#N/A	#N/A	#N/A	#N/A	#N/A	#N/A	#N/A	#N/A	#N/A
	#N/A	#N/A	#N/A	#N/A	#N/A	#N/A	#N/A	#N/A	#N/A	#N/A	#N/A	#N/A	#N/A	#N/A	#N/A	#N/A	#N/A	#N/A	#N/A	#N/A	#N/A	#N/A	#N/A	#N/A	#N/A	#N/A	#N/A	#N/A	#N/A	#N/A	#N/A	#N/A	#N/A	#N/A	#N/A	#N/A	#N/A	#N/A	#N/A	#N/A	#N/A	#N/A	#N/A	#N/A	#N/A	#N/A	#N/A	#N/A	#N/A
	#N/A	#N/A	#N/A	#N/A	#N/A	#N/A	#N/A	#N/A	#N/A	#N/A	#N/A	#N/A	#N/A	#N/A	#N/A	#N/A	#N/A	#N/A	#N/A	#N/A	#N/A	#N/A	#N/A	#N/A	#N/A	#N/A	#N/A	#N/A	#N/A	#N/A	#N/A	#N/A	#N/A	#N/A	#N/A	#N/A	#N/A	#N/A	#N/A	#N/A	#N/A	#N/A	#N/A	#N/A	#N/A	#N/A	#N/A	#N/A	#N/A
	#N/A	#N/A	#N/A	#N/A	#N/A	#N/A	#N/A	#N/A	#N/A	#N/A	#N/A	#N/A	#N/A	#N/A	#N/A	#N/A	#N/A	#N/A	#N/A	#N/A	#N/A	#N/A	#N/A	#N/A	#N/A	#N/A	#N/A	#N/A	#N/A	#N/A	#N/A	#N/A	#N/A	#N/A	#N/A	#N/A	#N/A	#N/A	#N/A	#N/A	#N/A	#N/A	#N/A	#N/A	#N/A	#N/A	#N/A	#N/A	#N/A
	#N/A	#N/A	#N/A	#N/A	#N/A	#N/A	#N/A	#N/A	#N/A	#N/A	#N/A	#N/A	#N/A	#N/A	#N/A	#N/A	#N/A	#N/A	#N/A	#N/A	#N/A	#N/A	#N/A	#N/A	#N/A	#N/A	#N/A	#N/A	#N/A	#N/A	#N/A	#N/A	#N/A	#N/A	#N/A	#N/A	#N/A	#N/A	#N/A	#N/A	#N/A	#N/A	#N/A	#N/A	#N/A	#N/A	#N/A	#N/A	#N/A
	#N/A	#N/A	#N/A	#N/A	#N/A	#N/A	#N/A	#N/A	#N/A	#N/A	#N/A	#N/A	#N/A	#N/A	#N/A	#N/A	#N/A	#N/A	#N/A	#N/A	#N/A	#N/A	#N/A	#N/A	#N/A	#N/A	#N/A	#N/A	#N/A	#N/A	#N/A	#N/A	#N/A	#N/A	#N/A	#N/A	#N/A	#N/A	#N/A	#N/A	#N/A	#N/A	#N/A	#N/A	#N/A	#N/A	#N/A	#N/A	#N/A
	#N/A	#N/A	#N/A	#N/A	#N/A	#N/A	#N/A	#N/A	#N/A	#N/A	#N/A	#N/A	#N/A	#N/A	#N/A	#N/A	#N/A	#N/A	#N/A	#N/A	#N/A	#N/A	#N/A	#N/A	#N/A	#N/A	#N/A	#N/A	#N/A	#N/A	#N/A	#N/A	#N/A	#N/A	#N/A	#N/A	#N/A	#N/A	#N/A	#N/A	#N/A	#N/A	#N/A	#N/A	#N/A	#N/A	#N/A	#N/A	#N/A
	#N/A	#N/A	#N/A	#N/A	#N/A	#N/A	#N/A	#N/A	#N/A	#N/A	#N/A	#N/A	#N/A	#N/A	#N/A	#N/A	#N/A	#N/A	#N/A	#N/A	#N/A	#N/A	#N/A	#N/A	#N/A	#N/A	#N/A	#N/A	#N/A	#N/A	#N/A	#N/A	#N/A	#N/A	#N/A	#N/A	#N/A	#N/A	#N/A	#N/A	#N/A	#N/A	#N/A	#N/A	#N/A	#N/A	#N/A	#N/A	#N/A
	#N/A	#N/A	#N/A	#N/A	#N/A	#N/A	#N/A	#N/A	#N/A	#N/A	#N/A	#N/A	#N/A	#N/A	#N/A	#N/A	#N/A	#N/A	#N/A	#N/A	#N/A	#N/A	#N/A	#N/A	#N/A	#N/A	#N/A	#N/A	#N/A	#N/A	#N/A	#N/A	#N/A	#N/A	#N/A	#N/A	#N/A	#N/A	#N/A	#N/A	#N/A	#N/A	#N/A	#N/A	#N/A	#N/A	#N/A	#N/A	#N/A
	#N/A	#N/A	#N/A	#N/A	#N/A	#N/A	#N/A	#N/A	#N/A	#N/A	#N/A	#N/A	#N/A	#N/A	#N/A	#N/A	#N/A	#N/A	#N/A	#N/A	#N/A	#N/A	#N/A	#N/A	#N/A	#N/A	#N/A	#N/A	#N/A	#N/A	#N/A	#N/A	#N/A	#N/A	#N/A	#N/A	#N/A	#N/A	#N/A	#N/A	#N/A	#N/A	#N/A	#N/A	#N/A	#N/A	#N/A	#N/A	#N/A
	#N/A	#N/A	#N/A	#N/A	#N/A	#N/A	#N/A	#N/A	#N/A	#N/A	#N/A	#N/A	#N/A	#N/A	#N/A	#N/A	#N/A	#N/A	#N/A	#N/A	#N/A	#N/A	#N/A	#N/A	#N/A	#N/A	#N/A	#N/A	#N/A	#N/A	#N/A	#N/A	#N/A	#N/A	#N/A	#N/A	#N/A	#N/A	#N/A	#N/A	#N/A	#N/A	#N/A	#N/A	#N/A	#N/A	#N/A	#N/A	#N/A
	#N/A	#N/A	#N/A	#N/A	#N/A	#N/A	#N/A	#N/A	#N/A	#N/A	#N/A	#N/A	#N/A	#N/A	#N/A	#N/A	#N/A	#N/A	#N/A	#N/A	#N/A	#N/A	#N/A	#N/A	#N/A	#N/A	#N/A	#N/A	#N/A	#N/A	#N/A	#N/A	#N/A	#N/A	#N/A	#N/A	#N/A	#N/A	#N/A	#N/A	#N/A	#N/A	#N/A	#N/A	#N/A	#N/A	#N/A	#N/A	#N/A
	#N/A	#N/A	#N/A	#N/A	#N/A	#N/A	#N/A	#N/A	#N/A	#N/A	#N/A	#N/A	#N/A	#N/A	#N/A	#N/A	#N/A	#N/A	#N/A	#N/A	#N/A	#N/A	#N/A	#N/A	#N/A	#N/A	#N/A	#N/A	#N/A	#N/A	#N/A	#N/A	#N/A	#N/A	#N/A	#N/A	#N/A	#N/A	#N/A	#N/A	#N/A	#N/A	#N/A	#N/A	#N/A	#N/A	#N/A	#N/A	#N/A
	#N/A	#N/A	#N/A	#N/A	#N/A	#N/A	#N/A	#N/A	#N/A	#N/A	#N/A	#N/A	#N/A	#N/A	#N/A	#N/A	#N/A	#N/A	#N/A	#N/A	#N/A	#N/A	#N/A	#N/A	#N/A	#N/A	#N/A	#N/A	#N/A	#N/A	#N/A	#N/A	#N/A	#N/A	#N/A	#N/A	#N/A	#N/A	#N/A	#N/A	#N/A	#N/A	#N/A	#N/A	#N/A	#N/A	#N/A	#N/A	#N/A
	#N/A	#N/A	#N/A	#N/A	#N/A	#N/A	#N/A	#N/A	#N/A	#N/A	#N/A	#N/A	#N/A	#N/A	#N/A	#N/A	#N/A	#N/A	#N/A	#N/A	#N/A	#N/A	#N/A	#N/A	#N/A	#N/A	#N/A	#N/A	#N/A	#N/A	#N/A	#N/A	#N/A	#N/A	#N/A	#N/A	#N/A	#N/A	#N/A	#N/A	#N/A	#N/A	#N/A	#N/A	#N/A	#N/A	#N/A	#N/A	#N/A
	#N/A	#N/A	#N/A	#N/A	#N/A	#N/A	#N/A	#N/A	#N/A	#N/A	#N/A	#N/A	#N/A	#N/A	#N/A	#N/A	#N/A	#N/A	#N/A	#N/A	#N/A	#N/A	#N/A	#N/A	#N/A	#N/A	#N/A	#N/A	#N/A	#N/A	#N/A	#N/A	#N/A	#N/A	#N/A	#N/A	#N/A	#N/A	#N/A	#N/A	#N/A	#N/A	#N/A	#N/A	#N/A	#N/A	#N/A	#N/A	#N/A
	#N/A	#N/A	#N/A	#N/A	#N/A	#N/A	#N/A	#N/A	#N/A	#N/A	#N/A	#N/A	#N/A	#N/A	#N/A	#N/A	#N/A	#N/A	#N/A	#N/A	#N/A	#N/A	#N/A	#N/A	#N/A	#N/A	#N/A	#N/A	#N/A	#N/A	#N/A	#N/A	#N/A	#N/A	#N/A	#N/A	#N/A	#N/A	#N/A	#N/A	#N/A	#N/A	#N/A	#N/A	#N/A	#N/A	#N/A	#N/A	#N/A
	#N/A	#N/A	#N/A	#N/A	#N/A	#N/A	#N/A	#N/A	#N/A	#N/A	#N/A	#N/A	#N/A	#N/A	#N/A	#N/A	#N/A	#N/A	#N/A	#N/A	#N/A	#N/A	#N/A	#N/A	#N/A	#N/A	#N/A	#N/A	#N/A	#N/A	#N/A	#N/A	#N/A	#N/A	#N/A	#N/A	#N/A	#N/A	#N/A	#N/A	#N/A	#N/A	#N/A	#N/A	#N/A	#N/A	#N/A	#N/A	#N/A
	#N/A	#N/A	#N/A	#N/A	#N/A	#N/A	#N/A	#N/A	#N/A	#N/A	#N/A	#N/A	#N/A	#N/A	#N/A	#N/A	#N/A	#N/A	#N/A	#N/A	#N/A	#N/A	#N/A	#N/A	#N/A	#N/A	#N/A	#N/A	#N/A	#N/A	#N/A	#N/A	#N/A	#N/A	#N/A	#N/A	#N/A	#N/A	#N/A	#N/A	#N/A	#N/A	#N/A	#N/A	#N/A	#N/A	#N/A	#N/A	#N/A
	#N/A	#N/A	#N/A	#N/A	#N/A	#N/A	#N/A	#N/A	#N/A	#N/A	#N/A	#N/A	#N/A	#N/A	#N/A	#N/A	#N/A	#N/A	#N/A	#N/A	#N/A	#N/A	#N/A	#N/A	#N/A	#N/A	#N/A	#N/A	#N/A	#N/A	#N/A	#N/A	#N/A	#N/A	#N/A	#N/A	#N/A	#N/A	#N/A	#N/A	#N/A	#N/A	#N/A	#N/A	#N/A	#N/A	#N/A	#N/A	#N/A
	#N/A	#N/A	#N/A	#N/A	#N/A	#N/A	#N/A	#N/A	#N/A	#N/A	#N/A	#N/A	#N/A	#N/A	#N/A	#N/A	#N/A	#N/A	#N/A	#N/A	#N/A	#N/A	#N/A	#N/A	#N/A	#N/A	#N/A	#N/A	#N/A	#N/A	#N/A	#N/A	#N/A	#N/A	#N/A	#N/A	#N/A	#N/A	#N/A	#N/A	#N/A	#N/A	#N/A	#N/A	#N/A	#N/A	#N/A	#N/A	#N/A
	#N/A	#N/A	#N/A	#N/A	#N/A	#N/A	#N/A	#N/A	#N/A	#N/A	#N/A	#N/A	#N/A	#N/A	#N/A	#N/A	#N/A	#N/A	#N/A	#N/A	#N/A	#N/A	#N/A	#N/A	#N/A	#N/A	#N/A	#N/A	#N/A	#N/A	#N/A	#N/A	#N/A	#N/A	#N/A	#N/A	#N/A	#N/A	#N/A	#N/A	#N/A	#N/A	#N/A	#N/A	#N/A	#N/A	#N/A	#N/A	#N/A
	#N/A	#N/A	#N/A	#N/A	#N/A	#N/A	#N/A	#N/A	#N/A	#N/A	#N/A	#N/A	#N/A	#N/A	#N/A	#N/A	#N/A	#N/A	#N/A	#N/A	#N/A	#N/A	#N/A	#N/A	#N/A	#N/A	#N/A	#N/A	#N/A	#N/A	#N/A	#N/A	#N/A	#N/A	#N/A	#N/A	#N/A	#N/A	#N/A	#N/A	#N/A	#N/A	#N/A	#N/A	#N/A	#N/A	#N/A	#N/A	#N/A
	#N/A	#N/A	#N/A	#N/A	#N/A	#N/A	#N/A	#N/A	#N/A	#N/A	#N/A	#N/A	#N/A	#N/A	#N/A	#N/A	#N/A	#N/A	#N/A	#N/A	#N/A	#N/A	#N/A	#N/A	#N/A	#N/A	#N/A	#N/A	#N/A	#N/A	#N/A	#N/A	#N/A	#N/A	#N/A	#N/A	#N/A	#N/A	#N/A	#N/A	#N/A	#N/A	#N/A	#N/A	#N/A	#N/A	#N/A	#N/A	#N/A
	#N/A	#N/A	#N/A	#N/A	#N/A	#N/A	#N/A	#N/A	#N/A	#N/A	#N/A	#N/A	#N/A	#N/A	#N/A	#N/A	#N/A	#N/A	#N/A	#N/A	#N/A	#N/A	#N/A	#N/A	#N/A	#N/A	#N/A	#N/A	#N/A	#N/A	#N/A	#N/A	#N/A	#N/A	#N/A	#N/A	#N/A	#N/A	#N/A	#N/A	#N/A	#N/A	#N/A	#N/A	#N/A	#N/A	#N/A	#N/A	#N/A
	#N/A	#N/A	#N/A	#N/A	#N/A	#N/A	#N/A	#N/A	#N/A	#N/A	#N/A	#N/A	#N/A	#N/A	#N/A	#N/A	#N/A	#N/A	#N/A	#N/A	#N/A	#N/A	#N/A	#N/A	#N/A	#N/A	#N/A	#N/A	#N/A	#N/A	#N/A	#N/A	#N/A	#N/A	#N/A	#N/A	#N/A	#N/A	#N/A	#N/A	#N/A	#N/A	#N/A	#N/A	#N/A	#N/A	#N/A	#N/A	#N/A
	#N/A	#N/A	#N/A	#N/A	#N/A	#N/A	#N/A	#N/A	#N/A	#N/A	#N/A	#N/A	#N/A	#N/A	#N/A	#N/A	#N/A	#N/A	#N/A	#N/A	#N/A	#N/A	#N/A	#N/A	#N/A	#N/A	#N/A	#N/A	#N/A	#N/A	#N/A	#N/A	#N/A	#N/A	#N/A	#N/A	#N/A	#N/A	#N/A	#N/A	#N/A	#N/A	#N/A	#N/A	#N/A	#N/A	#N/A	#N/A	#N/A
	#N/A	#N/A	#N/A	#N/A	#N/A	#N/A	#N/A	#N/A	#N/A	#N/A	#N/A	#N/A	#N/A	#N/A	#N/A	#N/A	#N/A	#N/A	#N/A	#N/A	#N/A	#N/A	#N/A	#N/A	#N/A	#N/A	#N/A	#N/A	#N/A	#N/A	#N/A	#N/A	#N/A	#N/A	#N/A	#N/A	#N/A	#N/A	#N/A	#N/A	#N/A	#N/A	#N/A	#N/A	#N/A	#N/A	#N/A	#N/A	#N/A
	#N/A	#N/A	#N/A	#N/A	#N/A	#N/A	#N/A	#N/A	#N/A	#N/A	#N/A	#N/A	#N/A	#N/A	#N/A	#N/A	#N/A	#N/A	#N/A	#N/A	#N/A	#N/A	#N/A	#N/A	#N/A	#N/A	#N/A	#N/A	#N/A	#N/A	#N/A	#N/A	#N/A	#N/A	#N/A	#N/A	#N/A	#N/A	#N/A	#N/A	#N/A	#N/A	#N/A	#N/A	#N/A	#N/A	#N/A	#N/A	#N/A
	#N/A	#N/A	#N/A	#N/A	#N/A	#N/A	#N/A	#N/A	#N/A	#N/A	#N/A	#N/A	#N/A	#N/A	#N/A	#N/A	#N/A	#N/A	#N/A	#N/A	#N/A	#N/A	#N/A	#N/A	#N/A	#N/A	#N/A	#N/A	#N/A	#N/A	#N/A	#N/A	#N/A	#N/A	#N/A	#N/A	#N/A	#N/A	#N/A	#N/A	#N/A	#N/A	#N/A	#N/A	#N/A	#N/A	#N/A	#N/A	#N/A
	#N/A	#N/A	#N/A	#N/A	#N/A	#N/A	#N/A	#N/A	#N/A	#N/A	#N/A	#N/A	#N/A	#N/A	#N/A	#N/A	#N/A	#N/A	#N/A	#N/A	#N/A	#N/A	#N/A	#N/A	#N/A	#N/A	#N/A	#N/A	#N/A	#N/A	#N/A	#N/A	#N/A	#N/A	#N/A	#N/A	#N/A	#N/A	#N/A	#N/A	#N/A	#N/A	#N/A	#N/A	#N/A	#N/A	#N/A	#N/A	#N/A
	#N/A	#N/A	#N/A	#N/A	#N/A	#N/A	#N/A	#N/A	#N/A	#N/A	#N/A	#N/A	#N/A	#N/A	#N/A	#N/A	#N/A	#N/A	#N/A	#N/A	#N/A	#N/A	#N/A	#N/A	#N/A	#N/A	#N/A	#N/A	#N/A	#N/A	#N/A	#N/A	#N/A	#N/A	#N/A	#N/A	#N/A	#N/A	#N/A	#N/A	#N/A	#N/A	#N/A	#N/A	#N/A	#N/A	#N/A	#N/A	#N/A
	#N/A	#N/A	#N/A	#N/A	#N/A	#N/A	#N/A	#N/A	#N/A	#N/A	#N/A	#N/A	#N/A	#N/A	#N/A	#N/A	#N/A	#N/A	#N/A	#N/A	#N/A	#N/A	#N/A	#N/A	#N/A	#N/A	#N/A	#N/A	#N/A	#N/A	#N/A	#N/A	#N/A	#N/A	#N/A	#N/A	#N/A	#N/A	#N/A	#N/A	#N/A	#N/A	#N/A	#N/A	#N/A	#N/A	#N/A	#N/A	#N/A
	#N/A	#N/A	#N/A	#N/A	#N/A	#N/A	#N/A	#N/A	#N/A	#N/A	#N/A	#N/A	#N/A	#N/A	#N/A	#N/A	#N/A	#N/A	#N/A	#N/A	#N/A	#N/A	#N/A	#N/A	#N/A	#N/A	#N/A	#N/A	#N/A	#N/A	#N/A	#N/A	#N/A	#N/A	#N/A	#N/A	#N/A	#N/A	#N/A	#N/A	#N/A	#N/A	#N/A	#N/A	#N/A	#N/A	#N/A	#N/A	#N/A
	#N/A	#N/A	#N/A	#N/A	#N/A	#N/A	#N/A	#N/A	#N/A	#N/A	#N/A	#N/A	#N/A	#N/A	#N/A	#N/A	#N/A	#N/A	#N/A	#N/A	#N/A	#N/A	#N/A	#N/A	#N/A	#N/A	#N/A	#N/A	#N/A	#N/A	#N/A	#N/A	#N/A	#N/A	#N/A	#N/A	#N/A	#N/A	#N/A	#N/A	#N/A	#N/A	#N/A	#N/A	#N/A	#N/A	#N/A	#N/A	#N/A
	#N/A	#N/A	#N/A	#N/A	#N/A	#N/A	#N/A	#N/A	#N/A	#N/A	#N/A	#N/A	#N/A	#N/A	#N/A	#N/A	#N/A	#N/A	#N/A	#N/A	#N/A	#N/A	#N/A	#N/A	#N/A	#N/A	#N/A	#N/A	#N/A	#N/A	#N/A	#N/A	#N/A	#N/A	#N/A	#N/A	#N/A	#N/A	#N/A	#N/A	#N/A	#N/A	#N/A	#N/A	#N/A	#N/A	#N/A	#N/A	#N/A
	#N/A	#N/A	#N/A	#N/A	#N/A	#N/A	#N/A	#N/A	#N/A	#N/A	#N/A	#N/A	#N/A	#N/A	#N/A	#N/A	#N/A	#N/A	#N/A	#N/A	#N/A	#N/A	#N/A	#N/A	#N/A	#N/A	#N/A	#N/A	#N/A	#N/A	#N/A	#N/A	#N/A	#N/A	#N/A	#N/A	#N/A	#N/A	#N/A	#N/A	#N/A	#N/A	#N/A	#N/A	#N/A	#N/A	#N/A	#N/A	#N/A
	#N/A	#N/A	#N/A	#N/A	#N/A	#N/A	#N/A	#N/A	#N/A	#N/A	#N/A	#N/A	#N/A	#N/A	#N/A	#N/A	#N/A	#N/A	#N/A	#N/A	#N/A	#N/A	#N/A	#N/A	#N/A	#N/A	#N/A	#N/A	#N/A	#N/A	#N/A	#N/A	#N/A	#N/A	#N/A	#N/A	#N/A	#N/A	#N/A	#N/A	#N/A	#N/A	#N/A	#N/A	#N/A	#N/A	#N/A	#N/A	#N/A
	#N/A	#N/A	#N/A	#N/A	#N/A	#N/A	#N/A	#N/A	#N/A	#N/A	#N/A	#N/A	#N/A	#N/A	#N/A	#N/A	#N/A	#N/A	#N/A	#N/A	#N/A	#N/A	#N/A	#N/A	#N/A	#N/A	#N/A	#N/A	#N/A	#N/A	#N/A	#N/A	#N/A	#N/A	#N/A	#N/A	#N/A	#N/A	#N/A	#N/A	#N/A	#N/A	#N/A	#N/A	#N/A	#N/A	#N/A	#N/A	#N/A
	#N/A	#N/A	#N/A	#N/A	#N/A	#N/A	#N/A	#N/A	#N/A	#N/A	#N/A	#N/A	#N/A	#N/A	#N/A	#N/A	#N/A	#N/A	#N/A	#N/A	#N/A	#N/A	#N/A	#N/A	#N/A	#N/A	#N/A	#N/A	#N/A	#N/A	#N/A	#N/A	#N/A	#N/A	#N/A	#N/A	#N/A	#N/A	#N/A	#N/A	#N/A	#N/A	#N/A	#N/A	#N/A	#N/A	#N/A	#N/A	#N/A
	#N/A	#N/A	#N/A	#N/A	#N/A	#N/A	#N/A	#N/A	#N/A	#N/A	#N/A	#N/A	#N/A	#N/A	#N/A	#N/A	#N/A	#N/A	#N/A	#N/A	#N/A	#N/A	#N/A	#N/A	#N/A	#N/A	#N/A	#N/A	#N/A	#N/A	#N/A	#N/A	#N/A	#N/A	#N/A	#N/A	#N/A	#N/A	#N/A	#N/A	#N/A	#N/A	#N/A	#N/A	#N/A	#N/A	#N/A	#N/A	#N/A
	#N/A	#N/A	#N/A	#N/A	#N/A	#N/A	#N/A	#N/A	#N/A	#N/A	#N/A	#N/A	#N/A	#N/A	#N/A	#N/A	#N/A	#N/A	#N/A	#N/A	#N/A	#N/A	#N/A	#N/A	#N/A	#N/A	#N/A	#N/A	#N/A	#N/A	#N/A	#N/A	#N/A	#N/A	#N/A	#N/A	#N/A	#N/A	#N/A	#N/A	#N/A	#N/A	#N/A	#N/A	#N/A	#N/A	#N/A	#N/A	#N/A
	#N/A	#N/A	#N/A	#N/A	#N/A	#N/A	#N/A	#N/A	#N/A	#N/A	#N/A	#N/A	#N/A	#N/A	#N/A	#N/A	#N/A	#N/A	#N/A	#N/A	#N/A	#N/A	#N/A	#N/A	#N/A	#N/A	#N/A	#N/A	#N/A	#N/A	#N/A	#N/A	#N/A	#N/A	#N/A	#N/A	#N/A	#N/A	#N/A	#N/A	#N/A	#N/A	#N/A	#N/A	#N/A	#N/A	#N/A	#N/A	#N/A
	#N/A	#N/A	#N/A	#N/A	#N/A	#N/A	#N/A	#N/A	#N/A	#N/A	#N/A	#N/A	#N/A	#N/A	#N/A	#N/A	#N/A	#N/A	#N/A	#N/A	#N/A	#N/A	#N/A	#N/A	#N/A	#N/A	#N/A	#N/A	#N/A	#N/A	#N/A	#N/A	#N/A	#N/A	#N/A	#N/A	#N/A	#N/A	#N/A	#N/A	#N/A	#N/A	#N/A	#N/A	#N/A	#N/A	#N/A	#N/A	#N/A
	#N/A	#N/A	#N/A	#N/A	#N/A	#N/A	#N/A	#N/A	#N/A	#N/A	#N/A	#N/A	#N/A	#N/A	#N/A	#N/A	#N/A	#N/A	#N/A	#N/A	#N/A	#N/A	#N/A	#N/A	#N/A	#N/A	#N/A	#N/A	#N/A	#N/A	#N/A	#N/A	#N/A	#N/A	#N/A	#N/A	#N/A	#N/A	#N/A	#N/A	#N/A	#N/A	#N/A	#N/A	#N/A	#N/A	#N/A	#N/A	#N/A
	#N/A	#N/A	#N/A	#N/A	#N/A	#N/A	#N/A	#N/A	#N/A	#N/A	#N/A	#N/A	#N/A	#N/A	#N/A	#N/A	#N/A	#N/A	#N/A	#N/A	#N/A	#N/A	#N/A	#N/A	#N/A	#N/A	#N/A	#N/A	#N/A	#N/A	#N/A	#N/A	#N/A	#N/A	#N/A	#N/A	#N/A	#N/A	#N/A	#N/A	#N/A	#N/A	#N/A	#N/A	#N/A	#N/A	#N/A	#N/A	#N/A
	#N/A	#N/A	#N/A	#N/A	#N/A	#N/A	#N/A	#N/A	#N/A	#N/A	#N/A	#N/A	#N/A	#N/A	#N/A	#N/A	#N/A	#N/A	#N/A	#N/A	#N/A	#N/A	#N/A	#N/A	#N/A	#N/A	#N/A	#N/A	#N/A	#N/A	#N/A	#N/A	#N/A	#N/A	#N/A	#N/A	#N/A	#N/A	#N/A	#N/A	#N/A	#N/A	#N/A	#N/A	#N/A	#N/A	#N/A	#N/A	#N/A
	#N/A	#N/A	#N/A	#N/A	#N/A	#N/A	#N/A	#N/A	#N/A	#N/A	#N/A	#N/A	#N/A	#N/A	#N/A	#N/A	#N/A	#N/A	#N/A	#N/A	#N/A	#N/A	#N/A	#N/A	#N/A	#N/A	#N/A	#N/A	#N/A	#N/A	#N/A	#N/A	#N/A	#N/A	#N/A	#N/A	#N/A	#N/A	#N/A	#N/A	#N/A	#N/A	#N/A	#N/A	#N/A	#N/A	#N/A	#N/A	#N/A
	#N/A	#N/A	#N/A	#N/A	#N/A	#N/A	#N/A	#N/A	#N/A	#N/A	#N/A	#N/A	#N/A	#N/A	#N/A	#N/A	#N/A	#N/A	#N/A	#N/A	#N/A	#N/A	#N/A	#N/A	#N/A	#N/A	#N/A	#N/A	#N/A	#N/A	#N/A	#N/A	#N/A	#N/A	#N/A	#N/A	#N/A	#N/A	#N/A	#N/A	#N/A	#N/A	#N/A	#N/A	#N/A	#N/A	#N/A	#N/A	#N/A
	#N/A	#N/A	#N/A	#N/A	#N/A	#N/A	#N/A	#N/A	#N/A	#N/A	#N/A	#N/A	#N/A	#N/A	#N/A	#N/A	#N/A	#N/A	#N/A	#N/A	#N/A	#N/A	#N/A	#N/A	#N/A	#N/A	#N/A	#N/A	#N/A	#N/A	#N/A	#N/A	#N/A	#N/A	#N/A	#N/A	#N/A	#N/A	#N/A	#N/A	#N/A	#N/A	#N/A	#N/A	#N/A	#N/A	#N/A	#N/A	#N/A
	#N/A	#N/A	#N/A	#N/A	#N/A	#N/A	#N/A	#N/A	#N/A	#N/A	#N/A	#N/A	#N/A	#N/A	#N/A	#N/A	#N/A	#N/A	#N/A	#N/A	#N/A	#N/A	#N/A	#N/A	#N/A	#N/A	#N/A	#N/A	#N/A	#N/A	#N/A	#N/A	#N/A	#N/A	#N/A	#N/A	#N/A	#N/A	#N/A	#N/A	#N/A	#N/A	#N/A	#N/A	#N/A	#N/A	#N/A	#N/A	#N/A
	#N/A	#N/A	#N/A	#N/A	#N/A	#N/A	#N/A	#N/A	#N/A	#N/A	#N/A	#N/A	#N/A	#N/A	#N/A	#N/A	#N/A	#N/A	#N/A	#N/A	#N/A	#N/A	#N/A	#N/A	#N/A	#N/A	#N/A	#N/A	#N/A	#N/A	#N/A	#N/A	#N/A	#N/A	#N/A	#N/A	#N/A	#N/A	#N/A	#N/A	#N/A	#N/A	#N/A	#N/A	#N/A	#N/A	#N/A	#N/A	#N/A
	#N/A	#N/A	#N/A	#N/A	#N/A	#N/A	#N/A	#N/A	#N/A	#N/A	#N/A	#N/A	#N/A	#N/A	#N/A	#N/A	#N/A	#N/A	#N/A	#N/A	#N/A	#N/A	#N/A	#N/A	#N/A	#N/A	#N/A	#N/A	#N/A	#N/A	#N/A	#N/A	#N/A	#N/A	#N/A	#N/A	#N/A	#N/A	#N/A	#N/A	#N/A	#N/A	#N/A	#N/A	#N/A	#N/A	#N/A	#N/A	#N/A
	#N/A	#N/A	#N/A	#N/A	#N/A	#N/A	#N/A	#N/A	#N/A	#N/A	#N/A	#N/A	#N/A	#N/A	#N/A	#N/A	#N/A	#N/A	#N/A	#N/A	#N/A	#N/A	#N/A	#N/A	#N/A	#N/A	#N/A	#N/A	#N/A	#N/A	#N/A	#N/A	#N/A	#N/A	#N/A	#N/A	#N/A	#N/A	#N/A	#N/A	#N/A	#N/A	#N/A	#N/A	#N/A	#N/A	#N/A	#N/A	#N/A
	#N/A	#N/A	#N/A	#N/A	#N/A	#N/A	#N/A	#N/A	#N/A	#N/A	#N/A	#N/A	#N/A	#N/A	#N/A	#N/A	#N/A	#N/A	#N/A	#N/A	#N/A	#N/A	#N/A	#N/A	#N/A	#N/A	#N/A	#N/A	#N/A	#N/A	#N/A	#N/A	#N/A	#N/A	#N/A	#N/A	#N/A	#N/A	#N/A	#N/A	#N/A	#N/A	#N/A	#N/A	#N/A	#N/A	#N/A	#N/A	#N/A
	#N/A	#N/A	#N/A	#N/A	#N/A	#N/A	#N/A	#N/A	#N/A	#N/A	#N/A	#N/A	#N/A	#N/A	#N/A	#N/A	#N/A	#N/A	#N/A	#N/A	#N/A	#N/A	#N/A	#N/A	#N/A	#N/A	#N/A	#N/A	#N/A	#N/A	#N/A	#N/A	#N/A	#N/A	#N/A	#N/A	#N/A	#N/A	#N/A	#N/A	#N/A	#N/A	#N/A	#N/A	#N/A	#N/A	#N/A	#N/A	#N/A
	#N/A	#N/A	#N/A	#N/A	#N/A	#N/A	#N/A	#N/A	#N/A	#N/A	#N/A	#N/A	#N/A	#N/A	#N/A	#N/A	#N/A	#N/A	#N/A	#N/A	#N/A	#N/A	#N/A	#N/A	#N/A	#N/A	#N/A	#N/A	#N/A	#N/A	#N/A	#N/A	#N/A	#N/A	#N/A	#N/A	#N/A	#N/A	#N/A	#N/A	#N/A	#N/A	#N/A	#N/A	#N/A	#N/A	#N/A	#N/A	#N/A
	#N/A	#N/A	#N/A	#N/A	#N/A	#N/A	#N/A	#N/A	#N/A	#N/A	#N/A	#N/A	#N/A	#N/A	#N/A	#N/A	#N/A	#N/A	#N/A	#N/A	#N/A	#N/A	#N/A	#N/A	#N/A	#N/A	#N/A	#N/A	#N/A	#N/A	#N/A	#N/A	#N/A	#N/A	#N/A	#N/A	#N/A	#N/A	#N/A	#N/A	#N/A	#N/A	#N/A	#N/A	#N/A	#N/A	#N/A	#N/A	#N/A
	#N/A	#N/A	#N/A	#N/A	#N/A	#N/A	#N/A	#N/A	#N/A	#N/A	#N/A	#N/A	#N/A	#N/A	#N/A	#N/A	#N/A	#N/A	#N/A	#N/A	#N/A	#N/A	#N/A	#N/A	#N/A	#N/A	#N/A	#N/A	#N/A	#N/A	#N/A	#N/A	#N/A	#N/A	#N/A	#N/A	#N/A	#N/A	#N/A	#N/A	#N/A	#N/A	#N/A	#N/A	#N/A	#N/A	#N/A	#N/A	#N/A
	#N/A	#N/A	#N/A	#N/A	#N/A	#N/A	#N/A	#N/A	#N/A	#N/A	#N/A	#N/A	#N/A	#N/A	#N/A	#N/A	#N/A	#N/A	#N/A	#N/A	#N/A	#N/A	#N/A	#N/A	#N/A	#N/A	#N/A	#N/A	#N/A	#N/A	#N/A	#N/A	#N/A	#N/A	#N/A	#N/A	#N/A	#N/A	#N/A	#N/A	#N/A	#N/A	#N/A	#N/A	#N/A	#N/A	#N/A	#N/A	#N/A
	#N/A	#N/A	#N/A	#N/A	#N/A	#N/A	#N/A	#N/A	#N/A	#N/A	#N/A	#N/A	#N/A	#N/A	#N/A	#N/A	#N/A	#N/A	#N/A	#N/A	#N/A	#N/A	#N/A	#N/A	#N/A	#N/A	#N/A	#N/A	#N/A	#N/A	#N/A	#N/A	#N/A	#N/A	#N/A	#N/A	#N/A	#N/A	#N/A	#N/A	#N/A	#N/A	#N/A	#N/A	#N/A	#N/A	#N/A	#N/A	#N/A
	#N/A	#N/A	#N/A	#N/A	#N/A	#N/A	#N/A	#N/A	#N/A	#N/A	#N/A	#N/A	#N/A	#N/A	#N/A	#N/A	#N/A	#N/A	#N/A	#N/A	#N/A	#N/A	#N/A	#N/A	#N/A	#N/A	#N/A	#N/A	#N/A	#N/A	#N/A	#N/A	#N/A	#N/A	#N/A	#N/A	#N/A	#N/A	#N/A	#N/A	#N/A	#N/A	#N/A	#N/A	#N/A	#N/A	#N/A	#N/A	#N/A
	#N/A	#N/A	#N/A	#N/A	#N/A	#N/A	#N/A	#N/A	#N/A	#N/A	#N/A	#N/A	#N/A	#N/A	#N/A	#N/A	#N/A	#N/A	#N/A	#N/A	#N/A	#N/A	#N/A	#N/A	#N/A	#N/A	#N/A	#N/A	#N/A	#N/A	#N/A	#N/A	#N/A	#N/A	#N/A	#N/A	#N/A	#N/A	#N/A	#N/A	#N/A	#N/A	#N/A	#N/A	#N/A	#N/A	#N/A	#N/A	#N/A
	#N/A	#N/A	#N/A	#N/A	#N/A	#N/A	#N/A	#N/A	#N/A	#N/A	#N/A	#N/A	#N/A	#N/A	#N/A	#N/A	#N/A	#N/A	#N/A	#N/A	#N/A	#N/A	#N/A	#N/A	#N/A	#N/A	#N/A	#N/A	#N/A	#N/A	#N/A	#N/A	#N/A	#N/A	#N/A	#N/A	#N/A	#N/A	#N/A	#N/A	#N/A	#N/A	#N/A	#N/A	#N/A	#N/A	#N/A	#N/A	#N/A
	#N/A	#N/A	#N/A	#N/A	#N/A	#N/A	#N/A	#N/A	#N/A	#N/A	#N/A	#N/A	#N/A	#N/A	#N/A	#N/A	#N/A	#N/A	#N/A	#N/A	#N/A	#N/A	#N/A	#N/A	#N/A	#N/A	#N/A	#N/A	#N/A	#N/A	#N/A	#N/A	#N/A	#N/A	#N/A	#N/A	#N/A	#N/A	#N/A	#N/A	#N/A	#N/A	#N/A	#N/A	#N/A	#N/A	#N/A	#N/A	#N/A
	#N/A	#N/A	#N/A	#N/A	#N/A	#N/A	#N/A	#N/A	#N/A	#N/A	#N/A	#N/A	#N/A	#N/A	#N/A	#N/A	#N/A	#N/A	#N/A	#N/A	#N/A	#N/A	#N/A	#N/A	#N/A	#N/A	#N/A	#N/A	#N/A	#N/A	#N/A	#N/A	#N/A	#N/A	#N/A	#N/A	#N/A	#N/A	#N/A	#N/A	#N/A	#N/A	#N/A	#N/A	#N/A	#N/A	#N/A	#N/A	#N/A
	#N/A	#N/A	#N/A	#N/A	#N/A	#N/A	#N/A	#N/A	#N/A	#N/A	#N/A	#N/A	#N/A	#N/A	#N/A	#N/A	#N/A	#N/A	#N/A	#N/A	#N/A	#N/A	#N/A	#N/A	#N/A	#N/A	#N/A	#N/A	#N/A	#N/A	#N/A	#N/A	#N/A	#N/A	#N/A	#N/A	#N/A	#N/A	#N/A	#N/A	#N/A	#N/A	#N/A	#N/A	#N/A	#N/A	#N/A	#N/A	#N/A
	#N/A	#N/A	#N/A	#N/A	#N/A	#N/A	#N/A	#N/A	#N/A	#N/A	#N/A	#N/A	#N/A	#N/A	#N/A	#N/A	#N/A	#N/A	#N/A	#N/A	#N/A	#N/A	#N/A	#N/A	#N/A	#N/A	#N/A	#N/A	#N/A	#N/A	#N/A	#N/A	#N/A	#N/A	#N/A	#N/A	#N/A	#N/A	#N/A	#N/A	#N/A	#N/A	#N/A	#N/A	#N/A	#N/A	#N/A	#N/A	#N/A
	#N/A	#N/A	#N/A	#N/A	#N/A	#N/A	#N/A	#N/A	#N/A	#N/A	#N/A	#N/A	#N/A	#N/A	#N/A	#N/A	#N/A	#N/A	#N/A	#N/A	#N/A	#N/A	#N/A	#N/A	#N/A	#N/A	#N/A	#N/A	#N/A	#N/A	#N/A	#N/A	#N/A	#N/A	#N/A	#N/A	#N/A	#N/A	#N/A	#N/A	#N/A	#N/A	#N/A	#N/A	#N/A	#N/A	#N/A	#N/A	#N/A
	#N/A	#N/A	#N/A	#N/A	#N/A	#N/A	#N/A	#N/A	#N/A	#N/A	#N/A	#N/A	#N/A	#N/A	#N/A	#N/A	#N/A	#N/A	#N/A	#N/A	#N/A	#N/A	#N/A	#N/A	#N/A	#N/A	#N/A	#N/A	#N/A	#N/A	#N/A	#N/A	#N/A	#N/A	#N/A	#N/A	#N/A	#N/A	#N/A	#N/A	#N/A	#N/A	#N/A	#N/A	#N/A	#N/A	#N/A	#N/A	#N/A
	#N/A	#N/A	#N/A	#N/A	#N/A	#N/A	#N/A	#N/A	#N/A	#N/A	#N/A	#N/A	#N/A	#N/A	#N/A	#N/A	#N/A	#N/A	#N/A	#N/A	#N/A	#N/A	#N/A	#N/A	#N/A	#N/A	#N/A	#N/A	#N/A	#N/A	#N/A	#N/A	#N/A	#N/A	#N/A	#N/A	#N/A	#N/A	#N/A	#N/A	#N/A	#N/A	#N/A	#N/A	#N/A	#N/A	#N/A	#N/A	#N/A
	#N/A	#N/A	#N/A	#N/A	#N/A	#N/A	#N/A	#N/A	#N/A	#N/A	#N/A	#N/A	#N/A	#N/A	#N/A	#N/A	#N/A	#N/A	#N/A	#N/A	#N/A	#N/A	#N/A	#N/A	#N/A	#N/A	#N/A	#N/A	#N/A	#N/A	#N/A	#N/A	#N/A	#N/A	#N/A	#N/A	#N/A	#N/A	#N/A	#N/A	#N/A	#N/A	#N/A	#N/A	#N/A	#N/A	#N/A	#N/A	#N/A
	#N/A	#N/A	#N/A	#N/A	#N/A	#N/A	#N/A	#N/A	#N/A	#N/A	#N/A	#N/A	#N/A	#N/A	#N/A	#N/A	#N/A	#N/A	#N/A	#N/A	#N/A	#N/A	#N/A	#N/A	#N/A	#N/A	#N/A	#N/A	#N/A	#N/A	#N/A	#N/A	#N/A	#N/A	#N/A	#N/A	#N/A	#N/A	#N/A	#N/A	#N/A	#N/A	#N/A	#N/A	#N/A	#N/A	#N/A	#N/A	#N/A
	#N/A	#N/A	#N/A	#N/A	#N/A	#N/A	#N/A	#N/A	#N/A	#N/A	#N/A	#N/A	#N/A	#N/A	#N/A	#N/A	#N/A	#N/A	#N/A	#N/A	#N/A	#N/A	#N/A	#N/A	#N/A	#N/A	#N/A	#N/A	#N/A	#N/A	#N/A	#N/A	#N/A	#N/A	#N/A	#N/A	#N/A	#N/A	#N/A	#N/A	#N/A	#N/A	#N/A	#N/A	#N/A	#N/A	#N/A	#N/A	#N/A
	#N/A	#N/A	#N/A	#N/A	#N/A	#N/A	#N/A	#N/A	#N/A	#N/A	#N/A	#N/A	#N/A	#N/A	#N/A	#N/A	#N/A	#N/A	#N/A	#N/A	#N/A	#N/A	#N/A	#N/A	#N/A	#N/A	#N/A	#N/A	#N/A	#N/A	#N/A	#N/A	#N/A	#N/A	#N/A	#N/A	#N/A	#N/A	#N/A	#N/A	#N/A	#N/A	#N/A	#N/A	#N/A	#N/A	#N/A	#N/A	#N/A
	#N/A	#N/A	#N/A	#N/A	#N/A	#N/A	#N/A	#N/A	#N/A	#N/A	#N/A	#N/A	#N/A	#N/A	#N/A	#N/A	#N/A	#N/A	#N/A	#N/A	#N/A	#N/A	#N/A	#N/A	#N/A	#N/A	#N/A	#N/A	#N/A	#N/A	#N/A	#N/A	#N/A	#N/A	#N/A	#N/A	#N/A	#N/A	#N/A	#N/A	#N/A	#N/A	#N/A	#N/A	#N/A	#N/A	#N/A	#N/A	#N/A
	#N/A	#N/A	#N/A	#N/A	#N/A	#N/A	#N/A	#N/A	#N/A	#N/A	#N/A	#N/A	#N/A	#N/A	#N/A	#N/A	#N/A	#N/A	#N/A	#N/A	#N/A	#N/A	#N/A	#N/A	#N/A	#N/A	#N/A	#N/A	#N/A	#N/A	#N/A	#N/A	#N/A	#N/A	#N/A	#N/A	#N/A	#N/A	#N/A	#N/A	#N/A	#N/A	#N/A	#N/A	#N/A	#N/A	#N/A	#N/A	#N/A
	#N/A	#N/A	#N/A	#N/A	#N/A	#N/A	#N/A	#N/A	#N/A	#N/A	#N/A	#N/A	#N/A	#N/A	#N/A	#N/A	#N/A	#N/A	#N/A	#N/A	#N/A	#N/A	#N/A	#N/A	#N/A	#N/A	#N/A	#N/A	#N/A	#N/A	#N/A	#N/A	#N/A	#N/A	#N/A	#N/A	#N/A	#N/A	#N/A	#N/A	#N/A	#N/A	#N/A	#N/A	#N/A	#N/A	#N/A	#N/A	#N/A
	#N/A	#N/A	#N/A	#N/A	#N/A	#N/A	#N/A	#N/A	#N/A	#N/A	#N/A	#N/A	#N/A	#N/A	#N/A	#N/A	#N/A	#N/A	#N/A	#N/A	#N/A	#N/A	#N/A	#N/A	#N/A	#N/A	#N/A	#N/A	#N/A	#N/A	#N/A	#N/A	#N/A	#N/A	#N/A	#N/A	#N/A	#N/A	#N/A	#N/A	#N/A	#N/A	#N/A	#N/A	#N/A	#N/A	#N/A	#N/A	#N/A
	#N/A	#N/A	#N/A	#N/A	#N/A	#N/A	#N/A	#N/A	#N/A	#N/A	#N/A	#N/A	#N/A	#N/A	#N/A	#N/A	#N/A	#N/A	#N/A	#N/A	#N/A	#N/A	#N/A	#N/A	#N/A	#N/A	#N/A	#N/A	#N/A	#N/A	#N/A	#N/A	#N/A	#N/A	#N/A	#N/A	#N/A	#N/A	#N/A	#N/A	#N/A	#N/A	#N/A	#N/A	#N/A	#N/A	#N/A	#N/A	#N/A
	#N/A	#N/A	#N/A	#N/A	#N/A	#N/A	#N/A	#N/A	#N/A	#N/A	#N/A	#N/A	#N/A	#N/A	#N/A	#N/A	#N/A	#N/A	#N/A	#N/A	#N/A	#N/A	#N/A	#N/A	#N/A	#N/A	#N/A	#N/A	#N/A	#N/A	#N/A	#N/A	#N/A	#N/A	#N/A	#N/A	#N/A	#N/A	#N/A	#N/A	#N/A	#N/A	#N/A	#N/A	#N/A	#N/A	#N/A	#N/A	#N/A
	#N/A	#N/A	#N/A	#N/A	#N/A	#N/A	#N/A	#N/A	#N/A	#N/A	#N/A	#N/A	#N/A	#N/A	#N/A	#N/A	#N/A	#N/A	#N/A	#N/A	#N/A	#N/A	#N/A	#N/A	#N/A	#N/A	#N/A	#N/A	#N/A	#N/A	#N/A	#N/A	#N/A	#N/A	#N/A	#N/A	#N/A	#N/A	#N/A	#N/A	#N/A	#N/A	#N/A	#N/A	#N/A	#N/A	#N/A	#N/A	#N/A
	#N/A	#N/A	#N/A	#N/A	#N/A	#N/A	#N/A	#N/A	#N/A	#N/A	#N/A	#N/A	#N/A	#N/A	#N/A	#N/A	#N/A	#N/A	#N/A	#N/A	#N/A	#N/A	#N/A	#N/A	#N/A	#N/A	#N/A	#N/A	#N/A	#N/A	#N/A	#N/A	#N/A	#N/A	#N/A	#N/A	#N/A	#N/A	#N/A	#N/A	#N/A	#N/A	#N/A	#N/A	#N/A	#N/A	#N/A	#N/A	#N/A
	#N/A	#N/A	#N/A	#N/A	#N/A	#N/A	#N/A	#N/A	#N/A	#N/A	#N/A	#N/A	#N/A	#N/A	#N/A	#N/A	#N/A	#N/A	#N/A	#N/A	#N/A	#N/A	#N/A	#N/A	#N/A	#N/A	#N/A	#N/A	#N/A	#N/A	#N/A	#N/A	#N/A	#N/A	#N/A	#N/A	#N/A	#N/A	#N/A	#N/A	#N/A	#N/A	#N/A	#N/A	#N/A	#N/A	#N/A	#N/A	#N/A
	#N/A	#N/A	#N/A	#N/A	#N/A	#N/A	#N/A	#N/A	#N/A	#N/A	#N/A	#N/A	#N/A	#N/A	#N/A	#N/A	#N/A	#N/A	#N/A	#N/A	#N/A	#N/A	#N/A	#N/A	#N/A	#N/A	#N/A	#N/A	#N/A	#N/A	#N/A	#N/A	#N/A	#N/A	#N/A	#N/A	#N/A	#N/A	#N/A	#N/A	#N/A	#N/A	#N/A	#N/A	#N/A	#N/A	#N/A	#N/A	#N/A
	#N/A	#N/A	#N/A	#N/A	#N/A	#N/A	#N/A	#N/A	#N/A	#N/A	#N/A	#N/A	#N/A	#N/A	#N/A	#N/A	#N/A	#N/A	#N/A	#N/A	#N/A	#N/A	#N/A	#N/A	#N/A	#N/A	#N/A	#N/A	#N/A	#N/A	#N/A	#N/A	#N/A	#N/A	#N/A	#N/A	#N/A	#N/A	#N/A	#N/A	#N/A	#N/A	#N/A	#N/A	#N/A	#N/A	#N/A	#N/A	#N/A
	#N/A	#N/A	#N/A	#N/A	#N/A	#N/A	#N/A	#N/A	#N/A	#N/A	#N/A	#N/A	#N/A	#N/A	#N/A	#N/A	#N/A	#N/A	#N/A	#N/A	#N/A	#N/A	#N/A	#N/A	#N/A	#N/A	#N/A	#N/A	#N/A	#N/A	#N/A	#N/A	#N/A	#N/A	#N/A	#N/A	#N/A	#N/A	#N/A	#N/A	#N/A	#N/A	#N/A	#N/A	#N/A	#N/A	#N/A	#N/A	#N/A
	#N/A	#N/A	#N/A	#N/A	#N/A	#N/A	#N/A	#N/A	#N/A	#N/A	#N/A	#N/A	#N/A	#N/A	#N/A	#N/A	#N/A	#N/A	#N/A	#N/A	#N/A	#N/A	#N/A	#N/A	#N/A	#N/A	#N/A	#N/A	#N/A	#N/A	#N/A	#N/A	#N/A	#N/A	#N/A	#N/A	#N/A	#N/A	#N/A	#N/A	#N/A	#N/A	#N/A	#N/A	#N/A	#N/A	#N/A	#N/A	#N/A
	#N/A	#N/A	#N/A	#N/A	#N/A	#N/A	#N/A	#N/A	#N/A	#N/A	#N/A	#N/A	#N/A	#N/A	#N/A	#N/A	#N/A	#N/A	#N/A	#N/A	#N/A	#N/A	#N/A	#N/A	#N/A	#N/A	#N/A	#N/A	#N/A	#N/A	#N/A	#N/A	#N/A	#N/A	#N/A	#N/A	#N/A	#N/A	#N/A	#N/A	#N/A	#N/A	#N/A	#N/A	#N/A	#N/A	#N/A	#N/A	#N/A
	#N/A	#N/A	#N/A	#N/A	#N/A	#N/A	#N/A	#N/A	#N/A	#N/A	#N/A	#N/A	#N/A	#N/A	#N/A	#N/A	#N/A	#N/A	#N/A	#N/A	#N/A	#N/A	#N/A	#N/A	#N/A	#N/A	#N/A	#N/A	#N/A	#N/A	#N/A	#N/A	#N/A	#N/A	#N/A	#N/A	#N/A	#N/A	#N/A	#N/A	#N/A	#N/A	#N/A	#N/A	#N/A	#N/A	#N/A	#N/A	#N/A
	#N/A	#N/A	#N/A	#N/A	#N/A	#N/A	#N/A	#N/A	#N/A	#N/A	#N/A	#N/A	#N/A	#N/A	#N/A	#N/A	#N/A	#N/A	#N/A	#N/A	#N/A	#N/A	#N/A	#N/A	#N/A	#N/A	#N/A	#N/A	#N/A	#N/A	#N/A	#N/A	#N/A	#N/A	#N/A	#N/A	#N/A	#N/A	#N/A	#N/A	#N/A	#N/A	#N/A	#N/A	#N/A	#N/A	#N/A	#N/A	#N/A
	#N/A	#N/A	#N/A	#N/A	#N/A	#N/A	#N/A	#N/A	#N/A	#N/A	#N/A	#N/A	#N/A	#N/A	#N/A	#N/A	#N/A	#N/A	#N/A	#N/A	#N/A	#N/A	#N/A	#N/A	#N/A	#N/A	#N/A	#N/A	#N/A	#N/A	#N/A	#N/A	#N/A	#N/A	#N/A	#N/A	#N/A	#N/A	#N/A	#N/A	#N/A	#N/A	#N/A	#N/A	#N/A	#N/A	#N/A	#N/A	#N/A
	#N/A	#N/A	#N/A	#N/A	#N/A	#N/A	#N/A	#N/A	#N/A	#N/A	#N/A	#N/A	#N/A	#N/A	#N/A	#N/A	#N/A	#N/A	#N/A	#N/A	#N/A	#N/A	#N/A	#N/A	#N/A	#N/A	#N/A	#N/A	#N/A	#N/A	#N/A	#N/A	#N/A	#N/A	#N/A	#N/A	#N/A	#N/A	#N/A	#N/A	#N/A	#N/A	#N/A	#N/A	#N/A	#N/A	#N/A	#N/A	#N/A
	#N/A	#N/A	#N/A	#N/A	#N/A	#N/A	#N/A	#N/A	#N/A	#N/A	#N/A	#N/A	#N/A	#N/A	#N/A	#N/A	#N/A	#N/A	#N/A	#N/A	#N/A	#N/A	#N/A	#N/A	#N/A	#N/A	#N/A	#N/A	#N/A	#N/A	#N/A	#N/A	#N/A	#N/A	#N/A	#N/A	#N/A	#N/A	#N/A	#N/A	#N/A	#N/A	#N/A	#N/A	#N/A	#N/A	#N/A	#N/A	#N/A
	#N/A	#N/A	#N/A	#N/A	#N/A	#N/A	#N/A	#N/A	#N/A	#N/A	#N/A	#N/A	#N/A	#N/A	#N/A	#N/A	#N/A	#N/A	#N/A	#N/A	#N/A	#N/A	#N/A	#N/A	#N/A	#N/A	#N/A	#N/A	#N/A	#N/A	#N/A	#N/A	#N/A	#N/A	#N/A	#N/A	#N/A	#N/A	#N/A	#N/A	#N/A	#N/A	#N/A	#N/A	#N/A	#N/A	#N/A	#N/A	#N/A
	#N/A	#N/A	#N/A	#N/A	#N/A	#N/A	#N/A	#N/A	#N/A	#N/A	#N/A	#N/A	#N/A	#N/A	#N/A	#N/A	#N/A	#N/A	#N/A	#N/A	#N/A	#N/A	#N/A	#N/A	#N/A	#N/A	#N/A	#N/A	#N/A	#N/A	#N/A	#N/A	#N/A	#N/A	#N/A	#N/A	#N/A	#N/A	#N/A	#N/A	#N/A	#N/A	#N/A	#N/A	#N/A	#N/A	#N/A	#N/A	#N/A
	#N/A	#N/A	#N/A	#N/A	#N/A	#N/A	#N/A	#N/A	#N/A	#N/A	#N/A	#N/A	#N/A	#N/A	#N/A	#N/A	#N/A	#N/A	#N/A	#N/A	#N/A	#N/A	#N/A	#N/A	#N/A	#N/A	#N/A	#N/A	#N/A	#N/A	#N/A	#N/A	#N/A	#N/A	#N/A	#N/A	#N/A	#N/A	#N/A	#N/A	#N/A	#N/A	#N/A	#N/A	#N/A	#N/A	#N/A	#N/A	#N/A
	#N/A	#N/A	#N/A	#N/A	#N/A	#N/A	#N/A	#N/A	#N/A	#N/A	#N/A	#N/A	#N/A	#N/A	#N/A	#N/A	#N/A	#N/A	#N/A	#N/A	#N/A	#N/A	#N/A	#N/A	#N/A	#N/A	#N/A	#N/A	#N/A	#N/A	#N/A	#N/A	#N/A	#N/A	#N/A	#N/A	#N/A	#N/A	#N/A	#N/A	#N/A	#N/A	#N/A	#N/A	#N/A	#N/A	#N/A	#N/A	#N/A
	#N/A	#N/A	#N/A	#N/A	#N/A	#N/A	#N/A	#N/A	#N/A	#N/A	#N/A	#N/A	#N/A	#N/A	#N/A	#N/A	#N/A	#N/A	#N/A	#N/A	#N/A	#N/A	#N/A	#N/A	#N/A	#N/A	#N/A	#N/A	#N/A	#N/A	#N/A	#N/A	#N/A	#N/A	#N/A	#N/A	#N/A	#N/A	#N/A	#N/A	#N/A	#N/A	#N/A	#N/A	#N/A	#N/A	#N/A	#N/A	#N/A
	#N/A	#N/A	#N/A	#N/A	#N/A	#N/A	#N/A	#N/A	#N/A	#N/A	#N/A	#N/A	#N/A	#N/A	#N/A	#N/A	#N/A	#N/A	#N/A	#N/A	#N/A	#N/A	#N/A	#N/A	#N/A	#N/A	#N/A	#N/A	#N/A	#N/A	#N/A	#N/A	#N/A	#N/A	#N/A	#N/A	#N/A	#N/A	#N/A	#N/A	#N/A	#N/A	#N/A	#N/A	#N/A	#N/A	#N/A	#N/A	#N/A
	#N/A	#N/A	#N/A	#N/A	#N/A	#N/A	#N/A	#N/A	#N/A	#N/A	#N/A	#N/A	#N/A	#N/A	#N/A	#N/A	#N/A	#N/A	#N/A	#N/A	#N/A	#N/A	#N/A	#N/A	#N/A	#N/A	#N/A	#N/A	#N/A	#N/A	#N/A	#N/A	#N/A	#N/A	#N/A	#N/A	#N/A	#N/A	#N/A	#N/A	#N/A	#N/A	#N/A	#N/A	#N/A	#N/A	#N/A	#N/A	#N/A
	#N/A	#N/A	#N/A	#N/A	#N/A	#N/A	#N/A	#N/A	#N/A	#N/A	#N/A	#N/A	#N/A	#N/A	#N/A	#N/A	#N/A	#N/A	#N/A	#N/A	#N/A	#N/A	#N/A	#N/A	#N/A	#N/A	#N/A	#N/A	#N/A	#N/A	#N/A	#N/A	#N/A	#N/A	#N/A	#N/A	#N/A	#N/A	#N/A	#N/A	#N/A	#N/A	#N/A	#N/A	#N/A	#N/A	#N/A	#N/A	#N/A
	#N/A	#N/A	#N/A	#N/A	#N/A	#N/A	#N/A	#N/A	#N/A	#N/A	#N/A	#N/A	#N/A	#N/A	#N/A	#N/A	#N/A	#N/A	#N/A	#N/A	#N/A	#N/A	#N/A	#N/A	#N/A	#N/A	#N/A	#N/A	#N/A	#N/A	#N/A	#N/A	#N/A	#N/A	#N/A	#N/A	#N/A	#N/A	#N/A	#N/A	#N/A	#N/A	#N/A	#N/A	#N/A	#N/A	#N/A	#N/A	#N/A
	#N/A	#N/A	#N/A	#N/A	#N/A	#N/A	#N/A	#N/A	#N/A	#N/A	#N/A	#N/A	#N/A	#N/A	#N/A	#N/A	#N/A	#N/A	#N/A	#N/A	#N/A	#N/A	#N/A	#N/A	#N/A	#N/A	#N/A	#N/A	#N/A	#N/A	#N/A	#N/A	#N/A	#N/A	#N/A	#N/A	#N/A	#N/A	#N/A	#N/A	#N/A	#N/A	#N/A	#N/A	#N/A	#N/A	#N/A	#N/A	#N/A
	#N/A	#N/A	#N/A	#N/A	#N/A	#N/A	#N/A	#N/A	#N/A	#N/A	#N/A	#N/A	#N/A	#N/A	#N/A	#N/A	#N/A	#N/A	#N/A	#N/A	#N/A	#N/A	#N/A	#N/A	#N/A	#N/A	#N/A	#N/A	#N/A	#N/A	#N/A	#N/A	#N/A	#N/A	#N/A	#N/A	#N/A	#N/A	#N/A	#N/A	#N/A	#N/A	#N/A	#N/A	#N/A	#N/A	#N/A	#N/A	#N/A
	#N/A	#N/A	#N/A	#N/A	#N/A	#N/A	#N/A	#N/A	#N/A	#N/A	#N/A	#N/A	#N/A	#N/A	#N/A	#N/A	#N/A	#N/A	#N/A	#N/A	#N/A	#N/A	#N/A	#N/A	#N/A	#N/A	#N/A	#N/A	#N/A	#N/A	#N/A	#N/A	#N/A	#N/A	#N/A	#N/A	#N/A	#N/A	#N/A	#N/A	#N/A	#N/A	#N/A	#N/A	#N/A	#N/A	#N/A	#N/A	#N/A
	#N/A	#N/A	#N/A	#N/A	#N/A	#N/A	#N/A	#N/A	#N/A	#N/A	#N/A	#N/A	#N/A	#N/A	#N/A	#N/A	#N/A	#N/A	#N/A	#N/A	#N/A	#N/A	#N/A	#N/A	#N/A	#N/A	#N/A	#N/A	#N/A	#N/A	#N/A	#N/A	#N/A	#N/A	#N/A	#N/A	#N/A	#N/A	#N/A	#N/A	#N/A	#N/A	#N/A	#N/A	#N/A	#N/A	#N/A	#N/A	#N/A
	#N/A	#N/A	#N/A	#N/A	#N/A	#N/A	#N/A	#N/A	#N/A	#N/A	#N/A	#N/A	#N/A	#N/A	#N/A	#N/A	#N/A	#N/A	#N/A	#N/A	#N/A	#N/A	#N/A	#N/A	#N/A	#N/A	#N/A	#N/A	#N/A	#N/A	#N/A	#N/A	#N/A	#N/A	#N/A	#N/A	#N/A	#N/A	#N/A	#N/A	#N/A	#N/A	#N/A	#N/A	#N/A	#N/A	#N/A	#N/A	#N/A
	#N/A	#N/A	#N/A	#N/A	#N/A	#N/A	#N/A	#N/A	#N/A	#N/A	#N/A	#N/A	#N/A	#N/A	#N/A	#N/A	#N/A	#N/A	#N/A	#N/A	#N/A	#N/A	#N/A	#N/A	#N/A	#N/A	#N/A	#N/A	#N/A	#N/A	#N/A	#N/A	#N/A	#N/A	#N/A	#N/A	#N/A	#N/A	#N/A	#N/A	#N/A	#N/A	#N/A	#N/A	#N/A	#N/A	#N/A	#N/A	#N/A
	#N/A	#N/A	#N/A	#N/A	#N/A	#N/A	#N/A	#N/A	#N/A	#N/A	#N/A	#N/A	#N/A	#N/A	#N/A	#N/A	#N/A	#N/A	#N/A	#N/A	#N/A	#N/A	#N/A	#N/A	#N/A	#N/A	#N/A	#N/A	#N/A	#N/A	#N/A	#N/A	#N/A	#N/A	#N/A	#N/A	#N/A	#N/A	#N/A	#N/A	#N/A	#N/A	#N/A	#N/A	#N/A	#N/A	#N/A	#N/A	#N/A
	#N/A	#N/A	#N/A	#N/A	#N/A	#N/A	#N/A	#N/A	#N/A	#N/A	#N/A	#N/A	#N/A	#N/A	#N/A	#N/A	#N/A	#N/A	#N/A	#N/A	#N/A	#N/A	#N/A	#N/A	#N/A	#N/A	#N/A	#N/A	#N/A	#N/A	#N/A	#N/A	#N/A	#N/A	#N/A	#N/A	#N/A	#N/A	#N/A	#N/A	#N/A	#N/A	#N/A	#N/A	#N/A	#N/A	#N/A	#N/A	#N/A
	#N/A	#N/A	#N/A	#N/A	#N/A	#N/A	#N/A	#N/A	#N/A	#N/A	#N/A	#N/A	#N/A	#N/A	#N/A	#N/A	#N/A	#N/A	#N/A	#N/A	#N/A	#N/A	#N/A	#N/A	#N/A	#N/A	#N/A	#N/A	#N/A	#N/A	#N/A	#N/A	#N/A	#N/A	#N/A	#N/A	#N/A	#N/A	#N/A	#N/A	#N/A	#N/A	#N/A	#N/A	#N/A	#N/A	#N/A	#N/A	#N/A
	#N/A	#N/A	#N/A	#N/A	#N/A	#N/A	#N/A	#N/A	#N/A	#N/A	#N/A	#N/A	#N/A	#N/A	#N/A	#N/A	#N/A	#N/A	#N/A	#N/A	#N/A	#N/A	#N/A	#N/A	#N/A	#N/A	#N/A	#N/A	#N/A	#N/A	#N/A	#N/A	#N/A	#N/A	#N/A	#N/A	#N/A	#N/A	#N/A	#N/A	#N/A	#N/A	#N/A	#N/A	#N/A	#N/A	#N/A	#N/A	#N/A
	#N/A	#N/A	#N/A	#N/A	#N/A	#N/A	#N/A	#N/A	#N/A	#N/A	#N/A	#N/A	#N/A	#N/A	#N/A	#N/A	#N/A	#N/A	#N/A	#N/A	#N/A	#N/A	#N/A	#N/A	#N/A	#N/A	#N/A	#N/A	#N/A	#N/A	#N/A	#N/A	#N/A	#N/A	#N/A	#N/A	#N/A	#N/A	#N/A	#N/A	#N/A	#N/A	#N/A	#N/A	#N/A	#N/A	#N/A	#N/A	#N/A
	#N/A	#N/A	#N/A	#N/A	#N/A	#N/A	#N/A	#N/A	#N/A	#N/A	#N/A	#N/A	#N/A	#N/A	#N/A	#N/A	#N/A	#N/A	#N/A	#N/A	#N/A	#N/A	#N/A	#N/A	#N/A	#N/A	#N/A	#N/A	#N/A	#N/A	#N/A	#N/A	#N/A	#N/A	#N/A	#N/A	#N/A	#N/A	#N/A	#N/A	#N/A	#N/A	#N/A	#N/A	#N/A	#N/A	#N/A	#N/A	#N/A
	#N/A	#N/A	#N/A	#N/A	#N/A	#N/A	#N/A	#N/A	#N/A	#N/A	#N/A	#N/A	#N/A	#N/A	#N/A	#N/A	#N/A	#N/A	#N/A	#N/A	#N/A	#N/A	#N/A	#N/A	#N/A	#N/A	#N/A	#N/A	#N/A	#N/A	#N/A	#N/A	#N/A	#N/A	#N/A	#N/A	#N/A	#N/A	#N/A	#N/A	#N/A	#N/A	#N/A	#N/A	#N/A	#N/A	#N/A	#N/A	#N/A
	#N/A	#N/A	#N/A	#N/A	#N/A	#N/A	#N/A	#N/A	#N/A	#N/A	#N/A	#N/A	#N/A	#N/A	#N/A	#N/A	#N/A	#N/A	#N/A	#N/A	#N/A	#N/A	#N/A	#N/A	#N/A	#N/A	#N/A	#N/A	#N/A	#N/A	#N/A	#N/A	#N/A	#N/A	#N/A	#N/A	#N/A	#N/A	#N/A	#N/A	#N/A	#N/A	#N/A	#N/A	#N/A	#N/A	#N/A	#N/A	#N/A
	#N/A	#N/A	#N/A	#N/A	#N/A	#N/A	#N/A	#N/A	#N/A	#N/A	#N/A	#N/A	#N/A	#N/A	#N/A	#N/A	#N/A	#N/A	#N/A	#N/A	#N/A	#N/A	#N/A	#N/A	#N/A	#N/A	#N/A	#N/A	#N/A	#N/A	#N/A	#N/A	#N/A	#N/A	#N/A	#N/A	#N/A	#N/A	#N/A	#N/A	#N/A	#N/A	#N/A	#N/A	#N/A	#N/A	#N/A	#N/A	#N/A
	#N/A	#N/A	#N/A	#N/A	#N/A	#N/A	#N/A	#N/A	#N/A	#N/A	#N/A	#N/A	#N/A	#N/A	#N/A	#N/A	#N/A	#N/A	#N/A	#N/A	#N/A	#N/A	#N/A	#N/A	#N/A	#N/A	#N/A	#N/A	#N/A	#N/A	#N/A	#N/A	#N/A	#N/A	#N/A	#N/A	#N/A	#N/A	#N/A	#N/A	#N/A	#N/A	#N/A	#N/A	#N/A	#N/A	#N/A	#N/A	#N/A
	#N/A	#N/A	#N/A	#N/A	#N/A	#N/A	#N/A	#N/A	#N/A	#N/A	#N/A	#N/A	#N/A	#N/A	#N/A	#N/A	#N/A	#N/A	#N/A	#N/A	#N/A	#N/A	#N/A	#N/A	#N/A	#N/A	#N/A	#N/A	#N/A	#N/A	#N/A	#N/A	#N/A	#N/A	#N/A	#N/A	#N/A	#N/A	#N/A	#N/A	#N/A	#N/A	#N/A	#N/A	#N/A	#N/A	#N/A	#N/A	#N/A
	#N/A	#N/A	#N/A	#N/A	#N/A	#N/A	#N/A	#N/A	#N/A	#N/A	#N/A	#N/A	#N/A	#N/A	#N/A	#N/A	#N/A	#N/A	#N/A	#N/A	#N/A	#N/A	#N/A	#N/A	#N/A	#N/A	#N/A	#N/A	#N/A	#N/A	#N/A	#N/A	#N/A	#N/A	#N/A	#N/A	#N/A	#N/A	#N/A	#N/A	#N/A	#N/A	#N/A	#N/A	#N/A	#N/A	#N/A	#N/A	#N/A
	#N/A	#N/A	#N/A	#N/A	#N/A	#N/A	#N/A	#N/A	#N/A	#N/A	#N/A	#N/A	#N/A	#N/A	#N/A	#N/A	#N/A	#N/A	#N/A	#N/A	#N/A	#N/A	#N/A	#N/A	#N/A	#N/A	#N/A	#N/A	#N/A	#N/A	#N/A	#N/A	#N/A	#N/A	#N/A	#N/A	#N/A	#N/A	#N/A	#N/A	#N/A	#N/A	#N/A	#N/A	#N/A	#N/A	#N/A	#N/A	#N/A
	#N/A	#N/A	#N/A	#N/A	#N/A	#N/A	#N/A	#N/A	#N/A	#N/A	#N/A	#N/A	#N/A	#N/A	#N/A	#N/A	#N/A	#N/A	#N/A	#N/A	#N/A	#N/A	#N/A	#N/A	#N/A	#N/A	#N/A	#N/A	#N/A	#N/A	#N/A	#N/A	#N/A	#N/A	#N/A	#N/A	#N/A	#N/A	#N/A	#N/A	#N/A	#N/A	#N/A	#N/A	#N/A	#N/A	#N/A	#N/A	#N/A
	#N/A	#N/A	#N/A	#N/A	#N/A	#N/A	#N/A	#N/A	#N/A	#N/A	#N/A	#N/A	#N/A	#N/A	#N/A	#N/A	#N/A	#N/A	#N/A	#N/A	#N/A	#N/A	#N/A	#N/A	#N/A	#N/A	#N/A	#N/A	#N/A	#N/A	#N/A	#N/A	#N/A	#N/A	#N/A	#N/A	#N/A	#N/A	#N/A	#N/A	#N/A	#N/A	#N/A	#N/A	#N/A	#N/A	#N/A	#N/A	#N/A
	#N/A	#N/A	#N/A	#N/A	#N/A	#N/A	#N/A	#N/A	#N/A	#N/A	#N/A	#N/A	#N/A	#N/A	#N/A	#N/A	#N/A	#N/A	#N/A	#N/A	#N/A	#N/A	#N/A	#N/A	#N/A	#N/A	#N/A	#N/A	#N/A	#N/A	#N/A	#N/A	#N/A	#N/A	#N/A	#N/A	#N/A	#N/A	#N/A	#N/A	#N/A	#N/A	#N/A	#N/A	#N/A	#N/A	#N/A	#N/A	#N/A
	#N/A	#N/A	#N/A	#N/A	#N/A	#N/A	#N/A	#N/A	#N/A	#N/A	#N/A	#N/A	#N/A	#N/A	#N/A	#N/A	#N/A	#N/A	#N/A	#N/A	#N/A	#N/A	#N/A	#N/A	#N/A	#N/A	#N/A	#N/A	#N/A	#N/A	#N/A	#N/A	#N/A	#N/A	#N/A	#N/A	#N/A	#N/A	#N/A	#N/A	#N/A	#N/A	#N/A	#N/A	#N/A	#N/A	#N/A	#N/A	#N/A
	#N/A	#N/A	#N/A	#N/A	#N/A	#N/A	#N/A	#N/A	#N/A	#N/A	#N/A	#N/A	#N/A	#N/A	#N/A	#N/A	#N/A	#N/A	#N/A	#N/A	#N/A	#N/A	#N/A	#N/A	#N/A	#N/A	#N/A	#N/A	#N/A	#N/A	#N/A	#N/A	#N/A	#N/A	#N/A	#N/A	#N/A	#N/A	#N/A	#N/A	#N/A	#N/A	#N/A	#N/A	#N/A	#N/A	#N/A	#N/A	#N/A
	#N/A	#N/A	#N/A	#N/A	#N/A	#N/A	#N/A	#N/A	#N/A	#N/A	#N/A	#N/A	#N/A	#N/A	#N/A	#N/A	#N/A	#N/A	#N/A	#N/A	#N/A	#N/A	#N/A	#N/A	#N/A	#N/A	#N/A	#N/A	#N/A	#N/A	#N/A	#N/A	#N/A	#N/A	#N/A	#N/A	#N/A	#N/A	#N/A	#N/A	#N/A	#N/A	#N/A	#N/A	#N/A	#N/A	#N/A	#N/A	#N/A
	#N/A	#N/A	#N/A	#N/A	#N/A	#N/A	#N/A	#N/A	#N/A	#N/A	#N/A	#N/A	#N/A	#N/A	#N/A	#N/A	#N/A	#N/A	#N/A	#N/A	#N/A	#N/A	#N/A	#N/A	#N/A	#N/A	#N/A	#N/A	#N/A	#N/A	#N/A	#N/A	#N/A	#N/A	#N/A	#N/A	#N/A	#N/A	#N/A	#N/A	#N/A	#N/A	#N/A	#N/A	#N/A	#N/A	#N/A	#N/A	#N/A
	#N/A	#N/A	#N/A	#N/A	#N/A	#N/A	#N/A	#N/A	#N/A	#N/A	#N/A	#N/A	#N/A	#N/A	#N/A	#N/A	#N/A	#N/A	#N/A	#N/A	#N/A	#N/A	#N/A	#N/A	#N/A	#N/A	#N/A	#N/A	#N/A	#N/A	#N/A	#N/A	#N/A	#N/A	#N/A	#N/A	#N/A	#N/A	#N/A	#N/A	#N/A	#N/A	#N/A	#N/A	#N/A	#N/A	#N/A	#N/A	#N/A
	#N/A	#N/A	#N/A	#N/A	#N/A	#N/A	#N/A	#N/A	#N/A	#N/A	#N/A	#N/A	#N/A	#N/A	#N/A	#N/A	#N/A	#N/A	#N/A	#N/A	#N/A	#N/A	#N/A	#N/A	#N/A	#N/A	#N/A	#N/A	#N/A	#N/A	#N/A	#N/A	#N/A	#N/A	#N/A	#N/A	#N/A	#N/A	#N/A	#N/A	#N/A	#N/A	#N/A	#N/A	#N/A	#N/A	#N/A	#N/A	#N/A
	#N/A	#N/A	#N/A	#N/A	#N/A	#N/A	#N/A	#N/A	#N/A	#N/A	#N/A	#N/A	#N/A	#N/A	#N/A	#N/A	#N/A	#N/A	#N/A	#N/A	#N/A	#N/A	#N/A	#N/A	#N/A	#N/A	#N/A	#N/A	#N/A	#N/A	#N/A	#N/A	#N/A	#N/A	#N/A	#N/A	#N/A	#N/A	#N/A	#N/A	#N/A	#N/A	#N/A	#N/A	#N/A	#N/A	#N/A	#N/A	#N/A
	#N/A	#N/A	#N/A	#N/A	#N/A	#N/A	#N/A	#N/A	#N/A	#N/A	#N/A	#N/A	#N/A	#N/A	#N/A	#N/A	#N/A	#N/A	#N/A	#N/A	#N/A	#N/A	#N/A	#N/A	#N/A	#N/A	#N/A	#N/A	#N/A	#N/A	#N/A	#N/A	#N/A	#N/A	#N/A	#N/A	#N/A	#N/A	#N/A	#N/A	#N/A	#N/A	#N/A	#N/A	#N/A	#N/A	#N/A	#N/A	#N/A
	#N/A	#N/A	#N/A	#N/A	#N/A	#N/A	#N/A	#N/A	#N/A	#N/A	#N/A	#N/A	#N/A	#N/A	#N/A	#N/A	#N/A	#N/A	#N/A	#N/A	#N/A	#N/A	#N/A	#N/A	#N/A	#N/A	#N/A	#N/A	#N/A	#N/A	#N/A	#N/A	#N/A	#N/A	#N/A	#N/A	#N/A	#N/A	#N/A	#N/A	#N/A	#N/A	#N/A	#N/A	#N/A	#N/A	#N/A	#N/A	#N/A
	#N/A	#N/A	#N/A	#N/A	#N/A	#N/A	#N/A	#N/A	#N/A	#N/A	#N/A	#N/A	#N/A	#N/A	#N/A	#N/A	#N/A	#N/A	#N/A	#N/A	#N/A	#N/A	#N/A	#N/A	#N/A	#N/A	#N/A	#N/A	#N/A	#N/A	#N/A	#N/A	#N/A	#N/A	#N/A	#N/A	#N/A	#N/A	#N/A	#N/A	#N/A	#N/A	#N/A	#N/A	#N/A	#N/A	#N/A	#N/A	#N/A
	#N/A	#N/A	#N/A	#N/A	#N/A	#N/A	#N/A	#N/A	#N/A	#N/A	#N/A	#N/A	#N/A	#N/A	#N/A	#N/A	#N/A	#N/A	#N/A	#N/A	#N/A	#N/A	#N/A	#N/A	#N/A	#N/A	#N/A	#N/A	#N/A	#N/A	#N/A	#N/A	#N/A	#N/A	#N/A	#N/A	#N/A	#N/A	#N/A	#N/A	#N/A	#N/A	#N/A	#N/A	#N/A	#N/A	#N/A	#N/A	#N/A
	#N/A	#N/A	#N/A	#N/A	#N/A	#N/A	#N/A	#N/A	#N/A	#N/A	#N/A	#N/A	#N/A	#N/A	#N/A	#N/A	#N/A	#N/A	#N/A	#N/A	#N/A	#N/A	#N/A	#N/A	#N/A	#N/A	#N/A	#N/A	#N/A	#N/A	#N/A	#N/A	#N/A	#N/A	#N/A	#N/A	#N/A	#N/A	#N/A	#N/A	#N/A	#N/A	#N/A	#N/A	#N/A	#N/A	#N/A	#N/A	#N/A
	#N/A	#N/A	#N/A	#N/A	#N/A	#N/A	#N/A	#N/A	#N/A	#N/A	#N/A	#N/A	#N/A	#N/A	#N/A	#N/A	#N/A	#N/A	#N/A	#N/A	#N/A	#N/A	#N/A	#N/A	#N/A	#N/A	#N/A	#N/A	#N/A	#N/A	#N/A	#N/A	#N/A	#N/A	#N/A	#N/A	#N/A	#N/A	#N/A	#N/A	#N/A	#N/A	#N/A	#N/A	#N/A	#N/A	#N/A	#N/A	#N/A
	#N/A	#N/A	#N/A	#N/A	#N/A	#N/A	#N/A	#N/A	#N/A	#N/A	#N/A	#N/A	#N/A	#N/A	#N/A	#N/A	#N/A	#N/A	#N/A	#N/A	#N/A	#N/A	#N/A	#N/A	#N/A	#N/A	#N/A	#N/A	#N/A	#N/A	#N/A	#N/A	#N/A	#N/A	#N/A	#N/A	#N/A	#N/A	#N/A	#N/A	#N/A	#N/A	#N/A	#N/A	#N/A	#N/A	#N/A	#N/A	#N/A
	#N/A	#N/A	#N/A	#N/A	#N/A	#N/A	#N/A	#N/A	#N/A	#N/A	#N/A	#N/A	#N/A	#N/A	#N/A	#N/A	#N/A	#N/A	#N/A	#N/A	#N/A	#N/A	#N/A	#N/A	#N/A	#N/A	#N/A	#N/A	#N/A	#N/A	#N/A	#N/A	#N/A	#N/A	#N/A	#N/A	#N/A	#N/A	#N/A	#N/A	#N/A	#N/A	#N/A	#N/A	#N/A	#N/A	#N/A	#N/A	#N/A
	#N/A	#N/A	#N/A	#N/A	#N/A	#N/A	#N/A	#N/A	#N/A	#N/A	#N/A	#N/A	#N/A	#N/A	#N/A	#N/A	#N/A	#N/A	#N/A	#N/A	#N/A	#N/A	#N/A	#N/A	#N/A	#N/A	#N/A	#N/A	#N/A	#N/A	#N/A	#N/A	#N/A	#N/A	#N/A	#N/A	#N/A	#N/A	#N/A	#N/A	#N/A	#N/A	#N/A	#N/A	#N/A	#N/A	#N/A	#N/A	#N/A
	#N/A	#N/A	#N/A	#N/A	#N/A	#N/A	#N/A	#N/A	#N/A	#N/A	#N/A	#N/A	#N/A	#N/A	#N/A	#N/A	#N/A	#N/A	#N/A	#N/A	#N/A	#N/A	#N/A	#N/A	#N/A	#N/A	#N/A	#N/A	#N/A	#N/A	#N/A	#N/A	#N/A	#N/A	#N/A	#N/A	#N/A	#N/A	#N/A	#N/A	#N/A	#N/A	#N/A	#N/A	#N/A	#N/A	#N/A	#N/A	#N/A
	#N/A	#N/A	#N/A	#N/A	#N/A	#N/A	#N/A	#N/A	#N/A	#N/A	#N/A	#N/A	#N/A	#N/A	#N/A	#N/A	#N/A	#N/A	#N/A	#N/A	#N/A	#N/A	#N/A	#N/A	#N/A	#N/A	#N/A	#N/A	#N/A	#N/A	#N/A	#N/A	#N/A	#N/A	#N/A	#N/A	#N/A	#N/A	#N/A	#N/A	#N/A	#N/A	#N/A	#N/A	#N/A	#N/A	#N/A	#N/A	#N/A
	#N/A	#N/A	#N/A	#N/A	#N/A	#N/A	#N/A	#N/A	#N/A	#N/A	#N/A	#N/A	#N/A	#N/A	#N/A	#N/A	#N/A	#N/A	#N/A	#N/A	#N/A	#N/A	#N/A	#N/A	#N/A	#N/A	#N/A	#N/A	#N/A	#N/A	#N/A	#N/A	#N/A	#N/A	#N/A	#N/A	#N/A	#N/A	#N/A	#N/A	#N/A	#N/A	#N/A	#N/A	#N/A	#N/A	#N/A	#N/A	#N/A
	#N/A	#N/A	#N/A	#N/A	#N/A	#N/A	#N/A	#N/A	#N/A	#N/A	#N/A	#N/A	#N/A	#N/A	#N/A	#N/A	#N/A	#N/A	#N/A	#N/A	#N/A	#N/A	#N/A	#N/A	#N/A	#N/A	#N/A	#N/A	#N/A	#N/A	#N/A	#N/A	#N/A	#N/A	#N/A	#N/A	#N/A	#N/A	#N/A	#N/A	#N/A	#N/A	#N/A	#N/A	#N/A	#N/A	#N/A	#N/A	#N/A
	#N/A	#N/A	#N/A	#N/A	#N/A	#N/A	#N/A	#N/A	#N/A	#N/A	#N/A	#N/A	#N/A	#N/A	#N/A	#N/A	#N/A	#N/A	#N/A	#N/A	#N/A	#N/A	#N/A	#N/A	#N/A	#N/A	#N/A	#N/A	#N/A	#N/A	#N/A	#N/A	#N/A	#N/A	#N/A	#N/A	#N/A	#N/A	#N/A	#N/A	#N/A	#N/A	#N/A	#N/A	#N/A	#N/A	#N/A	#N/A	#N/A
	#N/A	#N/A	#N/A	#N/A	#N/A	#N/A	#N/A	#N/A	#N/A	#N/A	#N/A	#N/A	#N/A	#N/A	#N/A	#N/A	#N/A	#N/A	#N/A	#N/A	#N/A	#N/A	#N/A	#N/A	#N/A	#N/A	#N/A	#N/A	#N/A	#N/A	#N/A	#N/A	#N/A	#N/A	#N/A	#N/A	#N/A	#N/A	#N/A	#N/A	#N/A	#N/A	#N/A	#N/A	#N/A	#N/A	#N/A	#N/A	#N/A
	#N/A	#N/A	#N/A	#N/A	#N/A	#N/A	#N/A	#N/A	#N/A	#N/A	#N/A	#N/A	#N/A	#N/A	#N/A	#N/A	#N/A	#N/A	#N/A	#N/A	#N/A	#N/A	#N/A	#N/A	#N/A	#N/A	#N/A	#N/A	#N/A	#N/A	#N/A	#N/A	#N/A	#N/A	#N/A	#N/A	#N/A	#N/A	#N/A	#N/A	#N/A	#N/A	#N/A	#N/A	#N/A	#N/A	#N/A	#N/A	#N/A
	#N/A	#N/A	#N/A	#N/A	#N/A	#N/A	#N/A	#N/A	#N/A	#N/A	#N/A	#N/A	#N/A	#N/A	#N/A	#N/A	#N/A	#N/A	#N/A	#N/A	#N/A	#N/A	#N/A	#N/A	#N/A	#N/A	#N/A	#N/A	#N/A	#N/A	#N/A	#N/A	#N/A	#N/A	#N/A	#N/A	#N/A	#N/A	#N/A	#N/A	#N/A	#N/A	#N/A	#N/A	#N/A	#N/A	#N/A	#N/A	#N/A
	#N/A	#N/A	#N/A	#N/A	#N/A	#N/A	#N/A	#N/A	#N/A	#N/A	#N/A	#N/A	#N/A	#N/A	#N/A	#N/A	#N/A	#N/A	#N/A	#N/A	#N/A	#N/A	#N/A	#N/A	#N/A	#N/A	#N/A	#N/A	#N/A	#N/A	#N/A	#N/A	#N/A	#N/A	#N/A	#N/A	#N/A	#N/A	#N/A	#N/A	#N/A	#N/A	#N/A	#N/A	#N/A	#N/A	#N/A	#N/A	#N/A
	#N/A	#N/A	#N/A	#N/A	#N/A	#N/A	#N/A	#N/A	#N/A	#N/A	#N/A	#N/A	#N/A	#N/A	#N/A	#N/A	#N/A	#N/A	#N/A	#N/A	#N/A	#N/A	#N/A	#N/A	#N/A	#N/A	#N/A	#N/A	#N/A	#N/A	#N/A	#N/A	#N/A	#N/A	#N/A	#N/A	#N/A	#N/A	#N/A	#N/A	#N/A	#N/A	#N/A	#N/A	#N/A	#N/A	#N/A	#N/A	#N/A
	#N/A	#N/A	#N/A	#N/A	#N/A	#N/A	#N/A	#N/A	#N/A	#N/A	#N/A	#N/A	#N/A	#N/A	#N/A	#N/A	#N/A	#N/A	#N/A	#N/A	#N/A	#N/A	#N/A	#N/A	#N/A	#N/A	#N/A	#N/A	#N/A	#N/A	#N/A	#N/A	#N/A	#N/A	#N/A	#N/A	#N/A	#N/A	#N/A	#N/A	#N/A	#N/A	#N/A	#N/A	#N/A	#N/A	#N/A	#N/A	#N/A
	#N/A	#N/A	#N/A	#N/A	#N/A	#N/A	#N/A	#N/A	#N/A	#N/A	#N/A	#N/A	#N/A	#N/A	#N/A	#N/A	#N/A	#N/A	#N/A	#N/A	#N/A	#N/A	#N/A	#N/A	#N/A	#N/A	#N/A	#N/A	#N/A	#N/A	#N/A	#N/A	#N/A	#N/A	#N/A	#N/A	#N/A	#N/A	#N/A	#N/A	#N/A	#N/A	#N/A	#N/A	#N/A	#N/A	#N/A	#N/A	#N/A
	#N/A	#N/A	#N/A	#N/A	#N/A	#N/A	#N/A	#N/A	#N/A	#N/A	#N/A	#N/A	#N/A	#N/A	#N/A	#N/A	#N/A	#N/A	#N/A	#N/A	#N/A	#N/A	#N/A	#N/A	#N/A	#N/A	#N/A	#N/A	#N/A	#N/A	#N/A	#N/A	#N/A	#N/A	#N/A	#N/A	#N/A	#N/A	#N/A	#N/A	#N/A	#N/A	#N/A	#N/A	#N/A	#N/A	#N/A	#N/A	#N/A
	#N/A	#N/A	#N/A	#N/A	#N/A	#N/A	#N/A	#N/A	#N/A	#N/A	#N/A	#N/A	#N/A	#N/A	#N/A	#N/A	#N/A	#N/A	#N/A	#N/A	#N/A	#N/A	#N/A	#N/A	#N/A	#N/A	#N/A	#N/A	#N/A	#N/A	#N/A	#N/A	#N/A	#N/A	#N/A	#N/A	#N/A	#N/A	#N/A	#N/A	#N/A	#N/A	#N/A	#N/A	#N/A	#N/A	#N/A	#N/A	#N/A
	#N/A	#N/A	#N/A	#N/A	#N/A	#N/A	#N/A	#N/A	#N/A	#N/A	#N/A	#N/A	#N/A	#N/A	#N/A	#N/A	#N/A	#N/A	#N/A	#N/A	#N/A	#N/A	#N/A	#N/A	#N/A	#N/A	#N/A	#N/A	#N/A	#N/A	#N/A	#N/A	#N/A	#N/A	#N/A	#N/A	#N/A	#N/A	#N/A	#N/A	#N/A	#N/A	#N/A	#N/A	#N/A	#N/A	#N/A	#N/A	#N/A
	#N/A	#N/A	#N/A	#N/A	#N/A	#N/A	#N/A	#N/A	#N/A	#N/A	#N/A	#N/A	#N/A	#N/A	#N/A	#N/A	#N/A	#N/A	#N/A	#N/A	#N/A	#N/A	#N/A	#N/A	#N/A	#N/A	#N/A	#N/A	#N/A	#N/A	#N/A	#N/A	#N/A	#N/A	#N/A	#N/A	#N/A	#N/A	#N/A	#N/A	#N/A	#N/A	#N/A	#N/A	#N/A	#N/A	#N/A	#N/A	#N/A
	#N/A	#N/A	#N/A	#N/A	#N/A	#N/A	#N/A	#N/A	#N/A	#N/A	#N/A	#N/A	#N/A	#N/A	#N/A	#N/A	#N/A	#N/A	#N/A	#N/A	#N/A	#N/A	#N/A	#N/A	#N/A	#N/A	#N/A	#N/A	#N/A	#N/A	#N/A	#N/A	#N/A	#N/A	#N/A	#N/A	#N/A	#N/A	#N/A	#N/A	#N/A	#N/A	#N/A	#N/A	#N/A	#N/A	#N/A	#N/A	#N/A
	#N/A	#N/A	#N/A	#N/A	#N/A	#N/A	#N/A	#N/A	#N/A	#N/A	#N/A	#N/A	#N/A	#N/A	#N/A	#N/A	#N/A	#N/A	#N/A	#N/A	#N/A	#N/A	#N/A	#N/A	#N/A	#N/A	#N/A	#N/A	#N/A	#N/A	#N/A	#N/A	#N/A	#N/A	#N/A	#N/A	#N/A	#N/A	#N/A	#N/A	#N/A	#N/A	#N/A	#N/A	#N/A	#N/A	#N/A	#N/A	#N/A
	#N/A	#N/A	#N/A	#N/A	#N/A	#N/A	#N/A	#N/A	#N/A	#N/A	#N/A	#N/A	#N/A	#N/A	#N/A	#N/A	#N/A	#N/A	#N/A	#N/A	#N/A	#N/A	#N/A	#N/A	#N/A	#N/A	#N/A	#N/A	#N/A	#N/A	#N/A	#N/A	#N/A	#N/A	#N/A	#N/A	#N/A	#N/A	#N/A	#N/A	#N/A	#N/A	#N/A	#N/A	#N/A	#N/A	#N/A	#N/A	#N/A
	#N/A	#N/A	#N/A	#N/A	#N/A	#N/A	#N/A	#N/A	#N/A	#N/A	#N/A	#N/A	#N/A	#N/A	#N/A	#N/A	#N/A	#N/A	#N/A	#N/A	#N/A	#N/A	#N/A	#N/A	#N/A	#N/A	#N/A	#N/A	#N/A	#N/A	#N/A	#N/A	#N/A	#N/A	#N/A	#N/A	#N/A	#N/A	#N/A	#N/A	#N/A	#N/A	#N/A	#N/A	#N/A	#N/A	#N/A	#N/A	#N/A
	#N/A	#N/A	#N/A	#N/A	#N/A	#N/A	#N/A	#N/A	#N/A	#N/A	#N/A	#N/A	#N/A	#N/A	#N/A	#N/A	#N/A	#N/A	#N/A	#N/A	#N/A	#N/A	#N/A	#N/A	#N/A	#N/A	#N/A	#N/A	#N/A	#N/A	#N/A	#N/A	#N/A	#N/A	#N/A	#N/A	#N/A	#N/A	#N/A	#N/A	#N/A	#N/A	#N/A	#N/A	#N/A	#N/A	#N/A	#N/A	#N/A
	#N/A	#N/A	#N/A	#N/A	#N/A	#N/A	#N/A	#N/A	#N/A	#N/A	#N/A	#N/A	#N/A	#N/A	#N/A	#N/A	#N/A	#N/A	#N/A	#N/A	#N/A	#N/A	#N/A	#N/A	#N/A	#N/A	#N/A	#N/A	#N/A	#N/A	#N/A	#N/A	#N/A	#N/A	#N/A	#N/A	#N/A	#N/A	#N/A	#N/A	#N/A	#N/A	#N/A	#N/A	#N/A	#N/A	#N/A	#N/A	#N/A
	#N/A	#N/A	#N/A	#N/A	#N/A	#N/A	#N/A	#N/A	#N/A	#N/A	#N/A	#N/A	#N/A	#N/A	#N/A	#N/A	#N/A	#N/A	#N/A	#N/A	#N/A	#N/A	#N/A	#N/A	#N/A	#N/A	#N/A	#N/A	#N/A	#N/A	#N/A	#N/A	#N/A	#N/A	#N/A	#N/A	#N/A	#N/A	#N/A	#N/A	#N/A	#N/A	#N/A	#N/A	#N/A	#N/A	#N/A	#N/A	#N/A
	#N/A	#N/A	#N/A	#N/A	#N/A	#N/A	#N/A	#N/A	#N/A	#N/A	#N/A	#N/A	#N/A	#N/A	#N/A	#N/A	#N/A	#N/A	#N/A	#N/A	#N/A	#N/A	#N/A	#N/A	#N/A	#N/A	#N/A	#N/A	#N/A	#N/A	#N/A	#N/A	#N/A	#N/A	#N/A	#N/A	#N/A	#N/A	#N/A	#N/A	#N/A	#N/A	#N/A	#N/A	#N/A	#N/A	#N/A	#N/A	#N/A
	#N/A	#N/A	#N/A	#N/A	#N/A	#N/A	#N/A	#N/A	#N/A	#N/A	#N/A	#N/A	#N/A	#N/A	#N/A	#N/A	#N/A	#N/A	#N/A	#N/A	#N/A	#N/A	#N/A	#N/A	#N/A	#N/A	#N/A	#N/A	#N/A	#N/A	#N/A	#N/A	#N/A	#N/A	#N/A	#N/A	#N/A	#N/A	#N/A	#N/A	#N/A	#N/A	#N/A	#N/A	#N/A	#N/A	#N/A	#N/A	#N/A
	#N/A	#N/A	#N/A	#N/A	#N/A	#N/A	#N/A	#N/A	#N/A	#N/A	#N/A	#N/A	#N/A	#N/A	#N/A	#N/A	#N/A	#N/A	#N/A	#N/A	#N/A	#N/A	#N/A	#N/A	#N/A	#N/A	#N/A	#N/A	#N/A	#N/A	#N/A	#N/A	#N/A	#N/A	#N/A	#N/A	#N/A	#N/A	#N/A	#N/A	#N/A	#N/A	#N/A	#N/A	#N/A	#N/A	#N/A	#N/A	#N/A
	#N/A	#N/A	#N/A	#N/A	#N/A	#N/A	#N/A	#N/A	#N/A	#N/A	#N/A	#N/A	#N/A	#N/A	#N/A	#N/A	#N/A	#N/A	#N/A	#N/A	#N/A	#N/A	#N/A	#N/A	#N/A	#N/A	#N/A	#N/A	#N/A	#N/A	#N/A	#N/A	#N/A	#N/A	#N/A	#N/A	#N/A	#N/A	#N/A	#N/A	#N/A	#N/A	#N/A	#N/A	#N/A	#N/A	#N/A	#N/A	#N/A
	#N/A	#N/A	#N/A	#N/A	#N/A	#N/A	#N/A	#N/A	#N/A	#N/A	#N/A	#N/A	#N/A	#N/A	#N/A	#N/A	#N/A	#N/A	#N/A	#N/A	#N/A	#N/A	#N/A	#N/A	#N/A	#N/A	#N/A	#N/A	#N/A	#N/A	#N/A	#N/A	#N/A	#N/A	#N/A	#N/A	#N/A	#N/A	#N/A	#N/A	#N/A	#N/A	#N/A	#N/A	#N/A	#N/A	#N/A	#N/A	#N/A
	#N/A	#N/A	#N/A	#N/A	#N/A	#N/A	#N/A	#N/A	#N/A	#N/A	#N/A	#N/A	#N/A	#N/A	#N/A	#N/A	#N/A	#N/A	#N/A	#N/A	#N/A	#N/A	#N/A	#N/A	#N/A	#N/A	#N/A	#N/A	#N/A	#N/A	#N/A	#N/A	#N/A	#N/A	#N/A	#N/A	#N/A	#N/A	#N/A	#N/A	#N/A	#N/A	#N/A	#N/A	#N/A	#N/A	#N/A	#N/A	#N/A
	#N/A	#N/A	#N/A	#N/A	#N/A	#N/A	#N/A	#N/A	#N/A	#N/A	#N/A	#N/A	#N/A	#N/A	#N/A	#N/A	#N/A	#N/A	#N/A	#N/A	#N/A	#N/A	#N/A	#N/A	#N/A	#N/A	#N/A	#N/A	#N/A	#N/A	#N/A	#N/A	#N/A	#N/A	#N/A	#N/A	#N/A	#N/A	#N/A	#N/A	#N/A	#N/A	#N/A	#N/A	#N/A	#N/A	#N/A	#N/A	#N/A
	#N/A	#N/A	#N/A	#N/A	#N/A	#N/A	#N/A	#N/A	#N/A	#N/A	#N/A	#N/A	#N/A	#N/A	#N/A	#N/A	#N/A	#N/A	#N/A	#N/A	#N/A	#N/A	#N/A	#N/A	#N/A	#N/A	#N/A	#N/A	#N/A	#N/A	#N/A	#N/A	#N/A	#N/A	#N/A	#N/A	#N/A	#N/A	#N/A	#N/A	#N/A	#N/A	#N/A	#N/A	#N/A	#N/A	#N/A	#N/A	#N/A
	#N/A	#N/A	#N/A	#N/A	#N/A	#N/A	#N/A	#N/A	#N/A	#N/A	#N/A	#N/A	#N/A	#N/A	#N/A	#N/A	#N/A	#N/A	#N/A	#N/A	#N/A	#N/A	#N/A	#N/A	#N/A	#N/A	#N/A	#N/A	#N/A	#N/A	#N/A	#N/A	#N/A	#N/A	#N/A	#N/A	#N/A	#N/A	#N/A	#N/A	#N/A	#N/A	#N/A	#N/A	#N/A	#N/A	#N/A	#N/A	#N/A
	#N/A	#N/A	#N/A	#N/A	#N/A	#N/A	#N/A	#N/A	#N/A	#N/A	#N/A	#N/A	#N/A	#N/A	#N/A	#N/A	#N/A	#N/A	#N/A	#N/A	#N/A	#N/A	#N/A	#N/A	#N/A	#N/A	#N/A	#N/A	#N/A	#N/A	#N/A	#N/A	#N/A	#N/A	#N/A	#N/A	#N/A	#N/A	#N/A	#N/A	#N/A	#N/A	#N/A	#N/A	#N/A	#N/A	#N/A	#N/A	#N/A
	#N/A	#N/A	#N/A	#N/A	#N/A	#N/A	#N/A	#N/A	#N/A	#N/A	#N/A	#N/A	#N/A	#N/A	#N/A	#N/A	#N/A	#N/A	#N/A	#N/A	#N/A	#N/A	#N/A	#N/A	#N/A	#N/A	#N/A	#N/A	#N/A	#N/A	#N/A	#N/A	#N/A	#N/A	#N/A	#N/A	#N/A	#N/A	#N/A	#N/A	#N/A	#N/A	#N/A	#N/A	#N/A	#N/A	#N/A	#N/A	#N/A
	#N/A	#N/A	#N/A	#N/A	#N/A	#N/A	#N/A	#N/A	#N/A	#N/A	#N/A	#N/A	#N/A	#N/A	#N/A	#N/A	#N/A	#N/A	#N/A	#N/A	#N/A	#N/A	#N/A	#N/A	#N/A	#N/A	#N/A	#N/A	#N/A	#N/A	#N/A	#N/A	#N/A	#N/A	#N/A	#N/A	#N/A	#N/A	#N/A	#N/A	#N/A	#N/A	#N/A	#N/A	#N/A	#N/A	#N/A	#N/A	#N/A
	#N/A	#N/A	#N/A	#N/A	#N/A	#N/A	#N/A	#N/A	#N/A	#N/A	#N/A	#N/A	#N/A	#N/A	#N/A	#N/A	#N/A	#N/A	#N/A	#N/A	#N/A	#N/A	#N/A	#N/A	#N/A	#N/A	#N/A	#N/A	#N/A	#N/A	#N/A	#N/A	#N/A	#N/A	#N/A	#N/A	#N/A	#N/A	#N/A	#N/A	#N/A	#N/A	#N/A	#N/A	#N/A	#N/A	#N/A	#N/A	#N/A
	#N/A	#N/A	#N/A	#N/A	#N/A	#N/A	#N/A	#N/A	#N/A	#N/A	#N/A	#N/A	#N/A	#N/A	#N/A	#N/A	#N/A	#N/A	#N/A	#N/A	#N/A	#N/A	#N/A	#N/A	#N/A	#N/A	#N/A	#N/A	#N/A	#N/A	#N/A	#N/A	#N/A	#N/A	#N/A	#N/A	#N/A	#N/A	#N/A	#N/A	#N/A	#N/A	#N/A	#N/A	#N/A	#N/A	#N/A	#N/A	#N/A
	#N/A	#N/A	#N/A	#N/A	#N/A	#N/A	#N/A	#N/A	#N/A	#N/A	#N/A	#N/A	#N/A	#N/A	#N/A	#N/A	#N/A	#N/A	#N/A	#N/A	#N/A	#N/A	#N/A	#N/A	#N/A	#N/A	#N/A	#N/A	#N/A	#N/A	#N/A	#N/A	#N/A	#N/A	#N/A	#N/A	#N/A	#N/A	#N/A	#N/A	#N/A	#N/A	#N/A	#N/A	#N/A	#N/A	#N/A	#N/A	#N/A
	#N/A	#N/A	#N/A	#N/A	#N/A	#N/A	#N/A	#N/A	#N/A	#N/A	#N/A	#N/A	#N/A	#N/A	#N/A	#N/A	#N/A	#N/A	#N/A	#N/A	#N/A	#N/A	#N/A	#N/A	#N/A	#N/A	#N/A	#N/A	#N/A	#N/A	#N/A	#N/A	#N/A	#N/A	#N/A	#N/A	#N/A	#N/A	#N/A	#N/A	#N/A	#N/A	#N/A	#N/A	#N/A	#N/A	#N/A	#N/A	#N/A
	#N/A	#N/A	#N/A	#N/A	#N/A	#N/A	#N/A	#N/A	#N/A	#N/A	#N/A	#N/A	#N/A	#N/A	#N/A	#N/A	#N/A	#N/A	#N/A	#N/A	#N/A	#N/A	#N/A	#N/A	#N/A	#N/A	#N/A	#N/A	#N/A	#N/A	#N/A	#N/A	#N/A	#N/A	#N/A	#N/A	#N/A	#N/A	#N/A	#N/A	#N/A	#N/A	#N/A	#N/A	#N/A	#N/A	#N/A	#N/A	#N/A
	#N/A	#N/A	#N/A	#N/A	#N/A	#N/A	#N/A	#N/A	#N/A	#N/A	#N/A	#N/A	#N/A	#N/A	#N/A	#N/A	#N/A	#N/A	#N/A	#N/A	#N/A	#N/A	#N/A	#N/A	#N/A	#N/A	#N/A	#N/A	#N/A	#N/A	#N/A	#N/A	#N/A	#N/A	#N/A	#N/A	#N/A	#N/A	#N/A	#N/A	#N/A	#N/A	#N/A	#N/A	#N/A	#N/A	#N/A	#N/A	#N/A
	#N/A	#N/A	#N/A	#N/A	#N/A	#N/A	#N/A	#N/A	#N/A	#N/A	#N/A	#N/A	#N/A	#N/A	#N/A	#N/A	#N/A	#N/A	#N/A	#N/A	#N/A	#N/A	#N/A	#N/A	#N/A	#N/A	#N/A	#N/A	#N/A	#N/A	#N/A	#N/A	#N/A	#N/A	#N/A	#N/A	#N/A	#N/A	#N/A	#N/A	#N/A	#N/A	#N/A	#N/A	#N/A	#N/A	#N/A	#N/A	#N/A
	#N/A	#N/A	#N/A	#N/A	#N/A	#N/A	#N/A	#N/A	#N/A	#N/A	#N/A	#N/A	#N/A	#N/A	#N/A	#N/A	#N/A	#N/A	#N/A	#N/A	#N/A	#N/A	#N/A	#N/A	#N/A	#N/A	#N/A	#N/A	#N/A	#N/A	#N/A	#N/A	#N/A	#N/A	#N/A	#N/A	#N/A	#N/A	#N/A	#N/A	#N/A	#N/A	#N/A	#N/A	#N/A	#N/A	#N/A	#N/A	#N/A
	#N/A	#N/A	#N/A	#N/A	#N/A	#N/A	#N/A	#N/A	#N/A	#N/A	#N/A	#N/A	#N/A	#N/A	#N/A	#N/A	#N/A	#N/A	#N/A	#N/A	#N/A	#N/A	#N/A	#N/A	#N/A	#N/A	#N/A	#N/A	#N/A	#N/A	#N/A	#N/A	#N/A	#N/A	#N/A	#N/A	#N/A	#N/A	#N/A	#N/A	#N/A	#N/A	#N/A	#N/A	#N/A	#N/A	#N/A	#N/A	#N/A
	#N/A	#N/A	#N/A	#N/A	#N/A	#N/A	#N/A	#N/A	#N/A	#N/A	#N/A	#N/A	#N/A	#N/A	#N/A	#N/A	#N/A	#N/A	#N/A	#N/A	#N/A	#N/A	#N/A	#N/A	#N/A	#N/A	#N/A	#N/A	#N/A	#N/A	#N/A	#N/A	#N/A	#N/A	#N/A	#N/A	#N/A	#N/A	#N/A	#N/A	#N/A	#N/A	#N/A	#N/A	#N/A	#N/A	#N/A	#N/A	#N/A
	#N/A	#N/A	#N/A	#N/A	#N/A	#N/A	#N/A	#N/A	#N/A	#N/A	#N/A	#N/A	#N/A	#N/A	#N/A	#N/A	#N/A	#N/A	#N/A	#N/A	#N/A	#N/A	#N/A	#N/A	#N/A	#N/A	#N/A	#N/A	#N/A	#N/A	#N/A	#N/A	#N/A	#N/A	#N/A	#N/A	#N/A	#N/A	#N/A	#N/A	#N/A	#N/A	#N/A	#N/A	#N/A	#N/A	#N/A	#N/A	#N/A
	#N/A	#N/A	#N/A	#N/A	#N/A	#N/A	#N/A	#N/A	#N/A	#N/A	#N/A	#N/A	#N/A	#N/A	#N/A	#N/A	#N/A	#N/A	#N/A	#N/A	#N/A	#N/A	#N/A	#N/A	#N/A	#N/A	#N/A	#N/A	#N/A	#N/A	#N/A	#N/A	#N/A	#N/A	#N/A	#N/A	#N/A	#N/A	#N/A	#N/A	#N/A	#N/A	#N/A	#N/A	#N/A	#N/A	#N/A	#N/A	#N/A
	#N/A	#N/A	#N/A	#N/A	#N/A	#N/A	#N/A	#N/A	#N/A	#N/A	#N/A	#N/A	#N/A	#N/A	#N/A	#N/A	#N/A	#N/A	#N/A	#N/A	#N/A	#N/A	#N/A	#N/A	#N/A	#N/A	#N/A	#N/A	#N/A	#N/A	#N/A	#N/A	#N/A	#N/A	#N/A	#N/A	#N/A	#N/A	#N/A	#N/A	#N/A	#N/A	#N/A	#N/A	#N/A	#N/A	#N/A	#N/A	#N/A
	#N/A	#N/A	#N/A	#N/A	#N/A	#N/A	#N/A	#N/A	#N/A	#N/A	#N/A	#N/A	#N/A	#N/A	#N/A	#N/A	#N/A	#N/A	#N/A	#N/A	#N/A	#N/A	#N/A	#N/A	#N/A	#N/A	#N/A	#N/A	#N/A	#N/A	#N/A	#N/A	#N/A	#N/A	#N/A	#N/A	#N/A	#N/A	#N/A	#N/A	#N/A	#N/A	#N/A	#N/A	#N/A	#N/A	#N/A	#N/A	#N/A
	#N/A	#N/A	#N/A	#N/A	#N/A	#N/A	#N/A	#N/A	#N/A	#N/A	#N/A	#N/A	#N/A	#N/A	#N/A	#N/A	#N/A	#N/A	#N/A	#N/A	#N/A	#N/A	#N/A	#N/A	#N/A	#N/A	#N/A	#N/A	#N/A	#N/A	#N/A	#N/A	#N/A	#N/A	#N/A	#N/A	#N/A	#N/A	#N/A	#N/A	#N/A	#N/A	#N/A	#N/A	#N/A	#N/A	#N/A	#N/A	#N/A
	#N/A	#N/A	#N/A	#N/A	#N/A	#N/A	#N/A	#N/A	#N/A	#N/A	#N/A	#N/A	#N/A	#N/A	#N/A	#N/A	#N/A	#N/A	#N/A	#N/A	#N/A	#N/A	#N/A	#N/A	#N/A	#N/A	#N/A	#N/A	#N/A	#N/A	#N/A	#N/A	#N/A	#N/A	#N/A	#N/A	#N/A	#N/A	#N/A	#N/A	#N/A	#N/A	#N/A	#N/A	#N/A	#N/A	#N/A	#N/A	#N/A
	#N/A	#N/A	#N/A	#N/A	#N/A	#N/A	#N/A	#N/A	#N/A	#N/A	#N/A	#N/A	#N/A	#N/A	#N/A	#N/A	#N/A	#N/A	#N/A	#N/A	#N/A	#N/A	#N/A	#N/A	#N/A	#N/A	#N/A	#N/A	#N/A	#N/A	#N/A	#N/A	#N/A	#N/A	#N/A	#N/A	#N/A	#N/A	#N/A	#N/A	#N/A	#N/A	#N/A	#N/A	#N/A	#N/A	#N/A	#N/A	#N/A
	#N/A	#N/A	#N/A	#N/A	#N/A	#N/A	#N/A	#N/A	#N/A	#N/A	#N/A	#N/A	#N/A	#N/A	#N/A	#N/A	#N/A	#N/A	#N/A	#N/A	#N/A	#N/A	#N/A	#N/A	#N/A	#N/A	#N/A	#N/A	#N/A	#N/A	#N/A	#N/A	#N/A	#N/A	#N/A	#N/A	#N/A	#N/A	#N/A	#N/A	#N/A	#N/A	#N/A	#N/A	#N/A	#N/A	#N/A	#N/A	#N/A
	#N/A	#N/A	#N/A	#N/A	#N/A	#N/A	#N/A	#N/A	#N/A	#N/A	#N/A	#N/A	#N/A	#N/A	#N/A	#N/A	#N/A	#N/A	#N/A	#N/A	#N/A	#N/A	#N/A	#N/A	#N/A	#N/A	#N/A	#N/A	#N/A	#N/A	#N/A	#N/A	#N/A	#N/A	#N/A	#N/A	#N/A	#N/A	#N/A	#N/A	#N/A	#N/A	#N/A	#N/A	#N/A	#N/A	#N/A	#N/A	#N/A
	#N/A	#N/A	#N/A	#N/A	#N/A	#N/A	#N/A	#N/A	#N/A	#N/A	#N/A	#N/A	#N/A	#N/A	#N/A	#N/A	#N/A	#N/A	#N/A	#N/A	#N/A	#N/A	#N/A	#N/A	#N/A	#N/A	#N/A	#N/A	#N/A	#N/A	#N/A	#N/A	#N/A	#N/A	#N/A	#N/A	#N/A	#N/A	#N/A	#N/A	#N/A	#N/A	#N/A	#N/A	#N/A	#N/A	#N/A	#N/A	#N/A
	#N/A	#N/A	#N/A	#N/A	#N/A	#N/A	#N/A	#N/A	#N/A	#N/A	#N/A	#N/A	#N/A	#N/A	#N/A	#N/A	#N/A	#N/A	#N/A	#N/A	#N/A	#N/A	#N/A	#N/A	#N/A	#N/A	#N/A	#N/A	#N/A	#N/A	#N/A	#N/A	#N/A	#N/A	#N/A	#N/A	#N/A	#N/A	#N/A	#N/A	#N/A	#N/A	#N/A	#N/A	#N/A	#N/A	#N/A	#N/A	#N/A
	#N/A	#N/A	#N/A	#N/A	#N/A	#N/A	#N/A	#N/A	#N/A	#N/A	#N/A	#N/A	#N/A	#N/A	#N/A	#N/A	#N/A	#N/A	#N/A	#N/A	#N/A	#N/A	#N/A	#N/A	#N/A	#N/A	#N/A	#N/A	#N/A	#N/A	#N/A	#N/A	#N/A	#N/A	#N/A	#N/A	#N/A	#N/A	#N/A	#N/A	#N/A	#N/A	#N/A	#N/A	#N/A	#N/A	#N/A	#N/A	#N/A
	#N/A	#N/A	#N/A	#N/A	#N/A	#N/A	#N/A	#N/A	#N/A	#N/A	#N/A	#N/A	#N/A	#N/A	#N/A	#N/A	#N/A	#N/A	#N/A	#N/A	#N/A	#N/A	#N/A	#N/A	#N/A	#N/A	#N/A	#N/A	#N/A	#N/A	#N/A	#N/A	#N/A	#N/A	#N/A	#N/A	#N/A	#N/A	#N/A	#N/A	#N/A	#N/A	#N/A	#N/A	#N/A	#N/A	#N/A	#N/A	#N/A
	#N/A	#N/A	#N/A	#N/A	#N/A	#N/A	#N/A	#N/A	#N/A	#N/A	#N/A	#N/A	#N/A	#N/A	#N/A	#N/A	#N/A	#N/A	#N/A	#N/A	#N/A	#N/A	#N/A	#N/A	#N/A	#N/A	#N/A	#N/A	#N/A	#N/A	#N/A	#N/A	#N/A	#N/A	#N/A	#N/A	#N/A	#N/A	#N/A	#N/A	#N/A	#N/A	#N/A	#N/A	#N/A	#N/A	#N/A	#N/A	#N/A
	#N/A	#N/A	#N/A	#N/A	#N/A	#N/A	#N/A	#N/A	#N/A	#N/A	#N/A	#N/A	#N/A	#N/A	#N/A	#N/A	#N/A	#N/A	#N/A	#N/A	#N/A	#N/A	#N/A	#N/A	#N/A	#N/A	#N/A	#N/A	#N/A	#N/A	#N/A	#N/A	#N/A	#N/A	#N/A	#N/A	#N/A	#N/A	#N/A	#N/A	#N/A	#N/A	#N/A	#N/A	#N/A	#N/A	#N/A	#N/A	#N/A
	#N/A	#N/A	#N/A	#N/A	#N/A	#N/A	#N/A	#N/A	#N/A	#N/A	#N/A	#N/A	#N/A	#N/A	#N/A	#N/A	#N/A	#N/A	#N/A	#N/A	#N/A	#N/A	#N/A	#N/A	#N/A	#N/A	#N/A	#N/A	#N/A	#N/A	#N/A	#N/A	#N/A	#N/A	#N/A	#N/A	#N/A	#N/A	#N/A	#N/A	#N/A	#N/A	#N/A	#N/A	#N/A	#N/A	#N/A	#N/A	#N/A
	#N/A	#N/A	#N/A	#N/A	#N/A	#N/A	#N/A	#N/A	#N/A	#N/A	#N/A	#N/A	#N/A	#N/A	#N/A	#N/A	#N/A	#N/A	#N/A	#N/A	#N/A	#N/A	#N/A	#N/A	#N/A	#N/A	#N/A	#N/A	#N/A	#N/A	#N/A	#N/A	#N/A	#N/A	#N/A	#N/A	#N/A	#N/A	#N/A	#N/A	#N/A	#N/A	#N/A	#N/A	#N/A	#N/A	#N/A	#N/A	#N/A
	#N/A	#N/A	#N/A	#N/A	#N/A	#N/A	#N/A	#N/A	#N/A	#N/A	#N/A	#N/A	#N/A	#N/A	#N/A	#N/A	#N/A	#N/A	#N/A	#N/A	#N/A	#N/A	#N/A	#N/A	#N/A	#N/A	#N/A	#N/A	#N/A	#N/A	#N/A	#N/A	#N/A	#N/A	#N/A	#N/A	#N/A	#N/A	#N/A	#N/A	#N/A	#N/A	#N/A	#N/A	#N/A	#N/A	#N/A	#N/A	#N/A
	#N/A	#N/A	#N/A	#N/A	#N/A	#N/A	#N/A	#N/A	#N/A	#N/A	#N/A	#N/A	#N/A	#N/A	#N/A	#N/A	#N/A	#N/A	#N/A	#N/A	#N/A	#N/A	#N/A	#N/A	#N/A	#N/A	#N/A	#N/A	#N/A	#N/A	#N/A	#N/A	#N/A	#N/A	#N/A	#N/A	#N/A	#N/A	#N/A	#N/A	#N/A	#N/A	#N/A	#N/A	#N/A	#N/A	#N/A	#N/A	#N/A
	#N/A	#N/A	#N/A	#N/A	#N/A	#N/A	#N/A	#N/A	#N/A	#N/A	#N/A	#N/A	#N/A	#N/A	#N/A	#N/A	#N/A	#N/A	#N/A	#N/A	#N/A	#N/A	#N/A	#N/A	#N/A	#N/A	#N/A	#N/A	#N/A	#N/A	#N/A	#N/A	#N/A	#N/A	#N/A	#N/A	#N/A	#N/A	#N/A	#N/A	#N/A	#N/A	#N/A	#N/A	#N/A	#N/A	#N/A	#N/A	#N/A
	#N/A	#N/A	#N/A	#N/A	#N/A	#N/A	#N/A	#N/A	#N/A	#N/A	#N/A	#N/A	#N/A	#N/A	#N/A	#N/A	#N/A	#N/A	#N/A	#N/A	#N/A	#N/A	#N/A	#N/A	#N/A	#N/A	#N/A	#N/A	#N/A	#N/A	#N/A	#N/A	#N/A	#N/A	#N/A	#N/A	#N/A	#N/A	#N/A	#N/A	#N/A	#N/A	#N/A	#N/A	#N/A	#N/A	#N/A	#N/A	#N/A
	#N/A	#N/A	#N/A	#N/A	#N/A	#N/A	#N/A	#N/A	#N/A	#N/A	#N/A	#N/A	#N/A	#N/A	#N/A	#N/A	#N/A	#N/A	#N/A	#N/A	#N/A	#N/A	#N/A	#N/A	#N/A	#N/A	#N/A	#N/A	#N/A	#N/A	#N/A	#N/A	#N/A	#N/A	#N/A	#N/A	#N/A	#N/A	#N/A	#N/A	#N/A	#N/A	#N/A	#N/A	#N/A	#N/A	#N/A	#N/A	#N/A
	#N/A	#N/A	#N/A	#N/A	#N/A	#N/A	#N/A	#N/A	#N/A	#N/A	#N/A	#N/A	#N/A	#N/A	#N/A	#N/A	#N/A	#N/A	#N/A	#N/A	#N/A	#N/A	#N/A	#N/A	#N/A	#N/A	#N/A	#N/A	#N/A	#N/A	#N/A	#N/A	#N/A	#N/A	#N/A	#N/A	#N/A	#N/A	#N/A	#N/A	#N/A	#N/A	#N/A	#N/A	#N/A	#N/A	#N/A	#N/A	#N/A
	#N/A	#N/A	#N/A	#N/A	#N/A	#N/A	#N/A	#N/A	#N/A	#N/A	#N/A	#N/A	#N/A	#N/A	#N/A	#N/A	#N/A	#N/A	#N/A	#N/A	#N/A	#N/A	#N/A	#N/A	#N/A	#N/A	#N/A	#N/A	#N/A	#N/A	#N/A	#N/A	#N/A	#N/A	#N/A	#N/A	#N/A	#N/A	#N/A	#N/A	#N/A	#N/A	#N/A	#N/A	#N/A	#N/A	#N/A	#N/A	#N/A
	#N/A	#N/A	#N/A	#N/A	#N/A	#N/A	#N/A	#N/A	#N/A	#N/A	#N/A	#N/A	#N/A	#N/A	#N/A	#N/A	#N/A	#N/A	#N/A	#N/A	#N/A	#N/A	#N/A	#N/A	#N/A	#N/A	#N/A	#N/A	#N/A	#N/A	#N/A	#N/A	#N/A	#N/A	#N/A	#N/A	#N/A	#N/A	#N/A	#N/A	#N/A	#N/A	#N/A	#N/A	#N/A	#N/A	#N/A	#N/A	#N/A
	#N/A	#N/A	#N/A	#N/A	#N/A	#N/A	#N/A	#N/A	#N/A	#N/A	#N/A	#N/A	#N/A	#N/A	#N/A	#N/A	#N/A	#N/A	#N/A	#N/A	#N/A	#N/A	#N/A	#N/A	#N/A	#N/A	#N/A	#N/A	#N/A	#N/A	#N/A	#N/A	#N/A	#N/A	#N/A	#N/A	#N/A	#N/A	#N/A	#N/A	#N/A	#N/A	#N/A	#N/A	#N/A	#N/A	#N/A	#N/A	#N/A
	#N/A	#N/A	#N/A	#N/A	#N/A	#N/A	#N/A	#N/A	#N/A	#N/A	#N/A	#N/A	#N/A	#N/A	#N/A	#N/A	#N/A	#N/A	#N/A	#N/A	#N/A	#N/A	#N/A	#N/A	#N/A	#N/A	#N/A	#N/A	#N/A	#N/A	#N/A	#N/A	#N/A	#N/A	#N/A	#N/A	#N/A	#N/A	#N/A	#N/A	#N/A	#N/A	#N/A	#N/A	#N/A	#N/A	#N/A	#N/A	#N/A
	#N/A	#N/A	#N/A	#N/A	#N/A	#N/A	#N/A	#N/A	#N/A	#N/A	#N/A	#N/A	#N/A	#N/A	#N/A	#N/A	#N/A	#N/A	#N/A	#N/A	#N/A	#N/A	#N/A	#N/A	#N/A	#N/A	#N/A	#N/A	#N/A	#N/A	#N/A	#N/A	#N/A	#N/A	#N/A	#N/A	#N/A	#N/A	#N/A	#N/A	#N/A	#N/A	#N/A	#N/A	#N/A	#N/A	#N/A	#N/A	#N/A
	#N/A	#N/A	#N/A	#N/A	#N/A	#N/A	#N/A	#N/A	#N/A	#N/A	#N/A	#N/A	#N/A	#N/A	#N/A	#N/A	#N/A	#N/A	#N/A	#N/A	#N/A	#N/A	#N/A	#N/A	#N/A	#N/A	#N/A	#N/A	#N/A	#N/A	#N/A	#N/A	#N/A	#N/A	#N/A	#N/A	#N/A	#N/A	#N/A	#N/A	#N/A	#N/A	#N/A	#N/A	#N/A	#N/A	#N/A	#N/A	#N/A
	#N/A	#N/A	#N/A	#N/A	#N/A	#N/A	#N/A	#N/A	#N/A	#N/A	#N/A	#N/A	#N/A	#N/A	#N/A	#N/A	#N/A	#N/A	#N/A	#N/A	#N/A	#N/A	#N/A	#N/A	#N/A	#N/A	#N/A	#N/A	#N/A	#N/A	#N/A	#N/A	#N/A	#N/A	#N/A	#N/A	#N/A	#N/A	#N/A	#N/A	#N/A	#N/A	#N/A	#N/A	#N/A	#N/A	#N/A	#N/A	#N/A
	#N/A	#N/A	#N/A	#N/A	#N/A	#N/A	#N/A	#N/A	#N/A	#N/A	#N/A	#N/A	#N/A	#N/A	#N/A	#N/A	#N/A	#N/A	#N/A	#N/A	#N/A	#N/A	#N/A	#N/A	#N/A	#N/A	#N/A	#N/A	#N/A	#N/A	#N/A	#N/A	#N/A	#N/A	#N/A	#N/A	#N/A	#N/A	#N/A	#N/A	#N/A	#N/A	#N/A	#N/A	#N/A	#N/A	#N/A	#N/A	#N/A
	#N/A	#N/A	#N/A	#N/A	#N/A	#N/A	#N/A	#N/A	#N/A	#N/A	#N/A	#N/A	#N/A	#N/A	#N/A	#N/A	#N/A	#N/A	#N/A	#N/A	#N/A	#N/A	#N/A	#N/A	#N/A	#N/A	#N/A	#N/A	#N/A	#N/A	#N/A	#N/A	#N/A	#N/A	#N/A	#N/A	#N/A	#N/A	#N/A	#N/A	#N/A	#N/A	#N/A	#N/A	#N/A	#N/A	#N/A	#N/A	#N/A
	#N/A	#N/A	#N/A	#N/A	#N/A	#N/A	#N/A	#N/A	#N/A	#N/A	#N/A	#N/A	#N/A	#N/A	#N/A	#N/A	#N/A	#N/A	#N/A	#N/A	#N/A	#N/A	#N/A	#N/A	#N/A	#N/A	#N/A	#N/A	#N/A	#N/A	#N/A	#N/A	#N/A	#N/A	#N/A	#N/A	#N/A	#N/A	#N/A	#N/A	#N/A	#N/A	#N/A	#N/A	#N/A	#N/A	#N/A	#N/A	#N/A
	#N/A	#N/A	#N/A	#N/A	#N/A	#N/A	#N/A	#N/A	#N/A	#N/A	#N/A	#N/A	#N/A	#N/A	#N/A	#N/A	#N/A	#N/A	#N/A	#N/A	#N/A	#N/A	#N/A	#N/A	#N/A	#N/A	#N/A	#N/A	#N/A	#N/A	#N/A	#N/A	#N/A	#N/A	#N/A	#N/A	#N/A	#N/A	#N/A	#N/A	#N/A	#N/A	#N/A	#N/A	#N/A	#N/A	#N/A	#N/A	#N/A
	#N/A	#N/A	#N/A	#N/A	#N/A	#N/A	#N/A	#N/A	#N/A	#N/A	#N/A	#N/A	#N/A	#N/A	#N/A	#N/A	#N/A	#N/A	#N/A	#N/A	#N/A	#N/A	#N/A	#N/A	#N/A	#N/A	#N/A	#N/A	#N/A	#N/A	#N/A	#N/A	#N/A	#N/A	#N/A	#N/A	#N/A	#N/A	#N/A	#N/A	#N/A	#N/A	#N/A	#N/A	#N/A	#N/A	#N/A	#N/A	#N/A
	#N/A	#N/A	#N/A	#N/A	#N/A	#N/A	#N/A	#N/A	#N/A	#N/A	#N/A	#N/A	#N/A	#N/A	#N/A	#N/A	#N/A	#N/A	#N/A	#N/A	#N/A	#N/A	#N/A	#N/A	#N/A	#N/A	#N/A	#N/A	#N/A	#N/A	#N/A	#N/A	#N/A	#N/A	#N/A	#N/A	#N/A	#N/A	#N/A	#N/A	#N/A	#N/A	#N/A	#N/A	#N/A	#N/A	#N/A	#N/A	#N/A
	#N/A	#N/A	#N/A	#N/A	#N/A	#N/A	#N/A	#N/A	#N/A	#N/A	#N/A	#N/A	#N/A	#N/A	#N/A	#N/A	#N/A	#N/A	#N/A	#N/A	#N/A	#N/A	#N/A	#N/A	#N/A	#N/A	#N/A	#N/A	#N/A	#N/A	#N/A	#N/A	#N/A	#N/A	#N/A	#N/A	#N/A	#N/A	#N/A	#N/A	#N/A	#N/A	#N/A	#N/A	#N/A	#N/A	#N/A	#N/A	#N/A
	#N/A	#N/A	#N/A	#N/A	#N/A	#N/A	#N/A	#N/A	#N/A	#N/A	#N/A	#N/A	#N/A	#N/A	#N/A	#N/A	#N/A	#N/A	#N/A	#N/A	#N/A	#N/A	#N/A	#N/A	#N/A	#N/A	#N/A	#N/A	#N/A	#N/A	#N/A	#N/A	#N/A	#N/A	#N/A	#N/A	#N/A	#N/A	#N/A	#N/A	#N/A	#N/A	#N/A	#N/A	#N/A	#N/A	#N/A	#N/A	#N/A
	#N/A	#N/A	#N/A	#N/A	#N/A	#N/A	#N/A	#N/A	#N/A	#N/A	#N/A	#N/A	#N/A	#N/A	#N/A	#N/A	#N/A	#N/A	#N/A	#N/A	#N/A	#N/A	#N/A	#N/A	#N/A	#N/A	#N/A	#N/A	#N/A	#N/A	#N/A	#N/A	#N/A	#N/A	#N/A	#N/A	#N/A	#N/A	#N/A	#N/A	#N/A	#N/A	#N/A	#N/A	#N/A	#N/A	#N/A	#N/A	#N/A
	#N/A	#N/A	#N/A	#N/A	#N/A	#N/A	#N/A	#N/A	#N/A	#N/A	#N/A	#N/A	#N/A	#N/A	#N/A	#N/A	#N/A	#N/A	#N/A	#N/A	#N/A	#N/A	#N/A	#N/A	#N/A	#N/A	#N/A	#N/A	#N/A	#N/A	#N/A	#N/A	#N/A	#N/A	#N/A	#N/A	#N/A	#N/A	#N/A	#N/A	#N/A	#N/A	#N/A	#N/A	#N/A	#N/A	#N/A	#N/A	#N/A
	#N/A	#N/A	#N/A	#N/A	#N/A	#N/A	#N/A	#N/A	#N/A	#N/A	#N/A	#N/A	#N/A	#N/A	#N/A	#N/A	#N/A	#N/A	#N/A	#N/A	#N/A	#N/A	#N/A	#N/A	#N/A	#N/A	#N/A	#N/A	#N/A	#N/A	#N/A	#N/A	#N/A	#N/A	#N/A	#N/A	#N/A	#N/A	#N/A	#N/A	#N/A	#N/A	#N/A	#N/A	#N/A	#N/A	#N/A	#N/A	#N/A
	#N/A	#N/A	#N/A	#N/A	#N/A	#N/A	#N/A	#N/A	#N/A	#N/A	#N/A	#N/A	#N/A	#N/A	#N/A	#N/A	#N/A	#N/A	#N/A	#N/A	#N/A	#N/A	#N/A	#N/A	#N/A	#N/A	#N/A	#N/A	#N/A	#N/A	#N/A	#N/A	#N/A	#N/A	#N/A	#N/A	#N/A	#N/A	#N/A	#N/A	#N/A	#N/A	#N/A	#N/A	#N/A	#N/A	#N/A	#N/A	#N/A
	#N/A	#N/A	#N/A	#N/A	#N/A	#N/A	#N/A	#N/A	#N/A	#N/A	#N/A	#N/A	#N/A	#N/A	#N/A	#N/A	#N/A	#N/A	#N/A	#N/A	#N/A	#N/A	#N/A	#N/A	#N/A	#N/A	#N/A	#N/A	#N/A	#N/A	#N/A	#N/A	#N/A	#N/A	#N/A	#N/A	#N/A	#N/A	#N/A	#N/A	#N/A	#N/A	#N/A	#N/A	#N/A	#N/A	#N/A	#N/A	#N/A
	#N/A	#N/A	#N/A	#N/A	#N/A	#N/A	#N/A	#N/A	#N/A	#N/A	#N/A	#N/A	#N/A	#N/A	#N/A	#N/A	#N/A	#N/A	#N/A	#N/A	#N/A	#N/A	#N/A	#N/A	#N/A	#N/A	#N/A	#N/A	#N/A	#N/A	#N/A	#N/A	#N/A	#N/A	#N/A	#N/A	#N/A	#N/A	#N/A	#N/A	#N/A	#N/A	#N/A	#N/A	#N/A	#N/A	#N/A	#N/A	#N/A
	#N/A	#N/A	#N/A	#N/A	#N/A	#N/A	#N/A	#N/A	#N/A	#N/A	#N/A	#N/A	#N/A	#N/A	#N/A	#N/A	#N/A	#N/A	#N/A	#N/A	#N/A	#N/A	#N/A	#N/A	#N/A	#N/A	#N/A	#N/A	#N/A	#N/A	#N/A	#N/A	#N/A	#N/A	#N/A	#N/A	#N/A	#N/A	#N/A	#N/A	#N/A	#N/A	#N/A	#N/A	#N/A	#N/A	#N/A	#N/A	#N/A
	#N/A	#N/A	#N/A	#N/A	#N/A	#N/A	#N/A	#N/A	#N/A	#N/A	#N/A	#N/A	#N/A	#N/A	#N/A	#N/A	#N/A	#N/A	#N/A	#N/A	#N/A	#N/A	#N/A	#N/A	#N/A	#N/A	#N/A	#N/A	#N/A	#N/A	#N/A	#N/A	#N/A	#N/A	#N/A	#N/A	#N/A	#N/A	#N/A	#N/A	#N/A	#N/A	#N/A	#N/A	#N/A	#N/A	#N/A	#N/A	#N/A
	#N/A	#N/A	#N/A	#N/A	#N/A	#N/A	#N/A	#N/A	#N/A	#N/A	#N/A	#N/A	#N/A	#N/A	#N/A	#N/A	#N/A	#N/A	#N/A	#N/A	#N/A	#N/A	#N/A	#N/A	#N/A	#N/A	#N/A	#N/A	#N/A	#N/A	#N/A	#N/A	#N/A	#N/A	#N/A	#N/A	#N/A	#N/A	#N/A	#N/A	#N/A	#N/A	#N/A	#N/A	#N/A	#N/A	#N/A	#N/A	#N/A
	#N/A	#N/A	#N/A	#N/A	#N/A	#N/A	#N/A	#N/A	#N/A	#N/A	#N/A	#N/A	#N/A	#N/A	#N/A	#N/A	#N/A	#N/A	#N/A	#N/A	#N/A	#N/A	#N/A	#N/A	#N/A	#N/A	#N/A	#N/A	#N/A	#N/A	#N/A	#N/A	#N/A	#N/A	#N/A	#N/A	#N/A	#N/A	#N/A	#N/A	#N/A	#N/A	#N/A	#N/A	#N/A	#N/A	#N/A	#N/A	#N/A
	#N/A	#N/A	#N/A	#N/A	#N/A	#N/A	#N/A	#N/A	#N/A	#N/A	#N/A	#N/A	#N/A	#N/A	#N/A	#N/A	#N/A	#N/A	#N/A	#N/A	#N/A	#N/A	#N/A	#N/A	#N/A	#N/A	#N/A	#N/A	#N/A	#N/A	#N/A	#N/A	#N/A	#N/A	#N/A	#N/A	#N/A	#N/A	#N/A	#N/A	#N/A	#N/A	#N/A	#N/A	#N/A	#N/A	#N/A	#N/A	#N/A
	#N/A	#N/A	#N/A	#N/A	#N/A	#N/A	#N/A	#N/A	#N/A	#N/A	#N/A	#N/A	#N/A	#N/A	#N/A	#N/A	#N/A	#N/A	#N/A	#N/A	#N/A	#N/A	#N/A	#N/A	#N/A	#N/A	#N/A	#N/A	#N/A	#N/A	#N/A	#N/A	#N/A	#N/A	#N/A	#N/A	#N/A	#N/A	#N/A	#N/A	#N/A	#N/A	#N/A	#N/A	#N/A	#N/A	#N/A	#N/A	#N/A
	#N/A	#N/A	#N/A	#N/A	#N/A	#N/A	#N/A	#N/A	#N/A	#N/A	#N/A	#N/A	#N/A	#N/A	#N/A	#N/A	#N/A	#N/A	#N/A	#N/A	#N/A	#N/A	#N/A	#N/A	#N/A	#N/A	#N/A	#N/A	#N/A	#N/A	#N/A	#N/A	#N/A	#N/A	#N/A	#N/A	#N/A	#N/A	#N/A	#N/A	#N/A	#N/A	#N/A	#N/A	#N/A	#N/A	#N/A	#N/A	#N/A
	#N/A	#N/A	#N/A	#N/A	#N/A	#N/A	#N/A	#N/A	#N/A	#N/A	#N/A	#N/A	#N/A	#N/A	#N/A	#N/A	#N/A	#N/A	#N/A	#N/A	#N/A	#N/A	#N/A	#N/A	#N/A	#N/A	#N/A	#N/A	#N/A	#N/A	#N/A	#N/A	#N/A	#N/A	#N/A	#N/A	#N/A	#N/A	#N/A	#N/A	#N/A	#N/A	#N/A	#N/A	#N/A	#N/A	#N/A	#N/A	#N/A
	#N/A	#N/A	#N/A	#N/A	#N/A	#N/A	#N/A	#N/A	#N/A	#N/A	#N/A	#N/A	#N/A	#N/A	#N/A	#N/A	#N/A	#N/A	#N/A	#N/A	#N/A	#N/A	#N/A	#N/A	#N/A	#N/A	#N/A	#N/A	#N/A	#N/A	#N/A	#N/A	#N/A	#N/A	#N/A	#N/A	#N/A	#N/A	#N/A	#N/A	#N/A	#N/A	#N/A	#N/A	#N/A	#N/A	#N/A	#N/A	#N/A
	#N/A	#N/A	#N/A	#N/A	#N/A	#N/A	#N/A	#N/A	#N/A	#N/A	#N/A	#N/A	#N/A	#N/A	#N/A	#N/A	#N/A	#N/A	#N/A	#N/A	#N/A	#N/A	#N/A	#N/A	#N/A	#N/A	#N/A	#N/A	#N/A	#N/A	#N/A	#N/A	#N/A	#N/A	#N/A	#N/A	#N/A	#N/A	#N/A	#N/A	#N/A	#N/A	#N/A	#N/A	#N/A	#N/A	#N/A	#N/A	#N/A
	#N/A	#N/A	#N/A	#N/A	#N/A	#N/A	#N/A	#N/A	#N/A	#N/A	#N/A	#N/A	#N/A	#N/A	#N/A	#N/A	#N/A	#N/A	#N/A	#N/A	#N/A	#N/A	#N/A	#N/A	#N/A	#N/A	#N/A	#N/A	#N/A	#N/A	#N/A	#N/A	#N/A	#N/A	#N/A	#N/A	#N/A	#N/A	#N/A	#N/A	#N/A	#N/A	#N/A	#N/A	#N/A	#N/A	#N/A	#N/A	#N/A
	#N/A	#N/A	#N/A	#N/A	#N/A	#N/A	#N/A	#N/A	#N/A	#N/A	#N/A	#N/A	#N/A	#N/A	#N/A	#N/A	#N/A	#N/A	#N/A	#N/A	#N/A	#N/A	#N/A	#N/A	#N/A	#N/A	#N/A	#N/A	#N/A	#N/A	#N/A	#N/A	#N/A	#N/A	#N/A	#N/A	#N/A	#N/A	#N/A	#N/A	#N/A	#N/A	#N/A	#N/A	#N/A	#N/A	#N/A	#N/A	#N/A
	#N/A	#N/A	#N/A	#N/A	#N/A	#N/A	#N/A	#N/A	#N/A	#N/A	#N/A	#N/A	#N/A	#N/A	#N/A	#N/A	#N/A	#N/A	#N/A	#N/A	#N/A	#N/A	#N/A	#N/A	#N/A	#N/A	#N/A	#N/A	#N/A	#N/A	#N/A	#N/A	#N/A	#N/A	#N/A	#N/A	#N/A	#N/A	#N/A	#N/A	#N/A	#N/A	#N/A	#N/A	#N/A	#N/A	#N/A	#N/A	#N/A
	#N/A	#N/A	#N/A	#N/A	#N/A	#N/A	#N/A	#N/A	#N/A	#N/A	#N/A	#N/A	#N/A	#N/A	#N/A	#N/A	#N/A	#N/A	#N/A	#N/A	#N/A	#N/A	#N/A	#N/A	#N/A	#N/A	#N/A	#N/A	#N/A	#N/A	#N/A	#N/A	#N/A	#N/A	#N/A	#N/A	#N/A	#N/A	#N/A	#N/A	#N/A	#N/A	#N/A	#N/A	#N/A	#N/A	#N/A	#N/A	#N/A
	#N/A	#N/A	#N/A	#N/A	#N/A	#N/A	#N/A	#N/A	#N/A	#N/A	#N/A	#N/A	#N/A	#N/A	#N/A	#N/A	#N/A	#N/A	#N/A	#N/A	#N/A	#N/A	#N/A	#N/A	#N/A	#N/A	#N/A	#N/A	#N/A	#N/A	#N/A	#N/A	#N/A	#N/A	#N/A	#N/A	#N/A	#N/A	#N/A	#N/A	#N/A	#N/A	#N/A	#N/A	#N/A	#N/A	#N/A	#N/A	#N/A
	#N/A	#N/A	#N/A	#N/A	#N/A	#N/A	#N/A	#N/A	#N/A	#N/A	#N/A	#N/A	#N/A	#N/A	#N/A	#N/A	#N/A	#N/A	#N/A	#N/A	#N/A	#N/A	#N/A	#N/A	#N/A	#N/A	#N/A	#N/A	#N/A	#N/A	#N/A	#N/A	#N/A	#N/A	#N/A	#N/A	#N/A	#N/A	#N/A	#N/A	#N/A	#N/A	#N/A	#N/A	#N/A	#N/A	#N/A	#N/A	#N/A
	#N/A	#N/A	#N/A	#N/A	#N/A	#N/A	#N/A	#N/A	#N/A	#N/A	#N/A	#N/A	#N/A	#N/A	#N/A	#N/A	#N/A	#N/A	#N/A	#N/A	#N/A	#N/A	#N/A	#N/A	#N/A	#N/A	#N/A	#N/A	#N/A	#N/A	#N/A	#N/A	#N/A	#N/A	#N/A	#N/A	#N/A	#N/A	#N/A	#N/A	#N/A	#N/A	#N/A	#N/A	#N/A	#N/A	#N/A	#N/A	#N/A
	#N/A	#N/A	#N/A	#N/A	#N/A	#N/A	#N/A	#N/A	#N/A	#N/A	#N/A	#N/A	#N/A	#N/A	#N/A	#N/A	#N/A	#N/A	#N/A	#N/A	#N/A	#N/A	#N/A	#N/A	#N/A	#N/A	#N/A	#N/A	#N/A	#N/A	#N/A	#N/A	#N/A	#N/A	#N/A	#N/A	#N/A	#N/A	#N/A	#N/A	#N/A	#N/A	#N/A	#N/A	#N/A	#N/A	#N/A	#N/A	#N/A
	#N/A	#N/A	#N/A	#N/A	#N/A	#N/A	#N/A	#N/A	#N/A	#N/A	#N/A	#N/A	#N/A	#N/A	#N/A	#N/A	#N/A	#N/A	#N/A	#N/A	#N/A	#N/A	#N/A	#N/A	#N/A	#N/A	#N/A	#N/A	#N/A	#N/A	#N/A	#N/A	#N/A	#N/A	#N/A	#N/A	#N/A	#N/A	#N/A	#N/A	#N/A	#N/A	#N/A	#N/A	#N/A	#N/A	#N/A	#N/A	#N/A
	#N/A	#N/A	#N/A	#N/A	#N/A	#N/A	#N/A	#N/A	#N/A	#N/A	#N/A	#N/A	#N/A	#N/A	#N/A	#N/A	#N/A	#N/A	#N/A	#N/A	#N/A	#N/A	#N/A	#N/A	#N/A	#N/A	#N/A	#N/A	#N/A	#N/A	#N/A	#N/A	#N/A	#N/A	#N/A	#N/A	#N/A	#N/A	#N/A	#N/A	#N/A	#N/A	#N/A	#N/A	#N/A	#N/A	#N/A	#N/A	#N/A
	#N/A	#N/A	#N/A	#N/A	#N/A	#N/A	#N/A	#N/A	#N/A	#N/A	#N/A	#N/A	#N/A	#N/A	#N/A	#N/A	#N/A	#N/A	#N/A	#N/A	#N/A	#N/A	#N/A	#N/A	#N/A	#N/A	#N/A	#N/A	#N/A	#N/A	#N/A	#N/A	#N/A	#N/A	#N/A	#N/A	#N/A	#N/A	#N/A	#N/A	#N/A	#N/A	#N/A	#N/A	#N/A	#N/A	#N/A	#N/A	#N/A
	#N/A	#N/A	#N/A	#N/A	#N/A	#N/A	#N/A	#N/A	#N/A	#N/A	#N/A	#N/A	#N/A	#N/A	#N/A	#N/A	#N/A	#N/A	#N/A	#N/A	#N/A	#N/A	#N/A	#N/A	#N/A	#N/A	#N/A	#N/A	#N/A	#N/A	#N/A	#N/A	#N/A	#N/A	#N/A	#N/A	#N/A	#N/A	#N/A	#N/A	#N/A	#N/A	#N/A	#N/A	#N/A	#N/A	#N/A	#N/A	#N/A
	#N/A	#N/A	#N/A	#N/A	#N/A	#N/A	#N/A	#N/A	#N/A	#N/A	#N/A	#N/A	#N/A	#N/A	#N/A	#N/A	#N/A	#N/A	#N/A	#N/A	#N/A	#N/A	#N/A	#N/A	#N/A	#N/A	#N/A	#N/A	#N/A	#N/A	#N/A	#N/A	#N/A	#N/A	#N/A	#N/A	#N/A	#N/A	#N/A	#N/A	#N/A	#N/A	#N/A	#N/A	#N/A	#N/A	#N/A	#N/A	#N/A
	#N/A	#N/A	#N/A	#N/A	#N/A	#N/A	#N/A	#N/A	#N/A	#N/A	#N/A	#N/A	#N/A	#N/A	#N/A	#N/A	#N/A	#N/A	#N/A	#N/A	#N/A	#N/A	#N/A	#N/A	#N/A	#N/A	#N/A	#N/A	#N/A	#N/A	#N/A	#N/A	#N/A	#N/A	#N/A	#N/A	#N/A	#N/A	#N/A	#N/A	#N/A	#N/A	#N/A	#N/A	#N/A	#N/A	#N/A	#N/A	#N/A
	#N/A	#N/A	#N/A	#N/A	#N/A	#N/A	#N/A	#N/A	#N/A	#N/A	#N/A	#N/A	#N/A	#N/A	#N/A	#N/A	#N/A	#N/A	#N/A	#N/A	#N/A	#N/A	#N/A	#N/A	#N/A	#N/A	#N/A	#N/A	#N/A	#N/A	#N/A	#N/A	#N/A	#N/A	#N/A	#N/A	#N/A	#N/A	#N/A	#N/A	#N/A	#N/A	#N/A	#N/A	#N/A	#N/A	#N/A	#N/A	#N/A
	#N/A	#N/A	#N/A	#N/A	#N/A	#N/A	#N/A	#N/A	#N/A	#N/A	#N/A	#N/A	#N/A	#N/A	#N/A	#N/A	#N/A	#N/A	#N/A	#N/A	#N/A	#N/A	#N/A	#N/A	#N/A	#N/A	#N/A	#N/A	#N/A	#N/A	#N/A	#N/A	#N/A	#N/A	#N/A	#N/A	#N/A	#N/A	#N/A	#N/A	#N/A	#N/A	#N/A	#N/A	#N/A	#N/A	#N/A	#N/A	#N/A
	#N/A	#N/A	#N/A	#N/A	#N/A	#N/A	#N/A	#N/A	#N/A	#N/A	#N/A	#N/A	#N/A	#N/A	#N/A	#N/A	#N/A	#N/A	#N/A	#N/A	#N/A	#N/A	#N/A	#N/A	#N/A	#N/A	#N/A	#N/A	#N/A	#N/A	#N/A	#N/A	#N/A	#N/A	#N/A	#N/A	#N/A	#N/A	#N/A	#N/A	#N/A	#N/A	#N/A	#N/A	#N/A	#N/A	#N/A	#N/A	#N/A
	#N/A	#N/A	#N/A	#N/A	#N/A	#N/A	#N/A	#N/A	#N/A	#N/A	#N/A	#N/A	#N/A	#N/A	#N/A	#N/A	#N/A	#N/A	#N/A	#N/A	#N/A	#N/A	#N/A	#N/A	#N/A	#N/A	#N/A	#N/A	#N/A	#N/A	#N/A	#N/A	#N/A	#N/A	#N/A	#N/A	#N/A	#N/A	#N/A	#N/A	#N/A	#N/A	#N/A	#N/A	#N/A	#N/A	#N/A	#N/A	#N/A
	#N/A	#N/A	#N/A	#N/A	#N/A	#N/A	#N/A	#N/A	#N/A	#N/A	#N/A	#N/A	#N/A	#N/A	#N/A	#N/A	#N/A	#N/A	#N/A	#N/A	#N/A	#N/A	#N/A	#N/A	#N/A	#N/A	#N/A	#N/A	#N/A	#N/A	#N/A	#N/A	#N/A	#N/A	#N/A	#N/A	#N/A	#N/A	#N/A	#N/A	#N/A	#N/A	#N/A	#N/A	#N/A	#N/A	#N/A	#N/A	#N/A
	#N/A	#N/A	#N/A	#N/A	#N/A	#N/A	#N/A	#N/A	#N/A	#N/A	#N/A	#N/A	#N/A	#N/A	#N/A	#N/A	#N/A	#N/A	#N/A	#N/A	#N/A	#N/A	#N/A	#N/A	#N/A	#N/A	#N/A	#N/A	#N/A	#N/A	#N/A	#N/A	#N/A	#N/A	#N/A	#N/A	#N/A	#N/A	#N/A	#N/A	#N/A	#N/A	#N/A	#N/A	#N/A	#N/A	#N/A	#N/A	#N/A
	#N/A	#N/A	#N/A	#N/A	#N/A	#N/A	#N/A	#N/A	#N/A	#N/A	#N/A	#N/A	#N/A	#N/A	#N/A	#N/A	#N/A	#N/A	#N/A	#N/A	#N/A	#N/A	#N/A	#N/A	#N/A	#N/A	#N/A	#N/A	#N/A	#N/A	#N/A	#N/A	#N/A	#N/A	#N/A	#N/A	#N/A	#N/A	#N/A	#N/A	#N/A	#N/A	#N/A	#N/A	#N/A	#N/A	#N/A	#N/A	#N/A
	#N/A	#N/A	#N/A	#N/A	#N/A	#N/A	#N/A	#N/A	#N/A	#N/A	#N/A	#N/A	#N/A	#N/A	#N/A	#N/A	#N/A	#N/A	#N/A	#N/A	#N/A	#N/A	#N/A	#N/A	#N/A	#N/A	#N/A	#N/A	#N/A	#N/A	#N/A	#N/A	#N/A	#N/A	#N/A	#N/A	#N/A	#N/A	#N/A	#N/A	#N/A	#N/A	#N/A	#N/A	#N/A	#N/A	#N/A	#N/A	#N/A
	#N/A	#N/A	#N/A	#N/A	#N/A	#N/A	#N/A	#N/A	#N/A	#N/A	#N/A	#N/A	#N/A	#N/A	#N/A	#N/A	#N/A	#N/A	#N/A	#N/A	#N/A	#N/A	#N/A	#N/A	#N/A	#N/A	#N/A	#N/A	#N/A	#N/A	#N/A	#N/A	#N/A	#N/A	#N/A	#N/A	#N/A	#N/A	#N/A	#N/A	#N/A	#N/A	#N/A	#N/A	#N/A	#N/A	#N/A	#N/A	#N/A
	#N/A	#N/A	#N/A	#N/A	#N/A	#N/A	#N/A	#N/A	#N/A	#N/A	#N/A	#N/A	#N/A	#N/A	#N/A	#N/A	#N/A	#N/A	#N/A	#N/A	#N/A	#N/A	#N/A	#N/A	#N/A	#N/A	#N/A	#N/A	#N/A	#N/A	#N/A	#N/A	#N/A	#N/A	#N/A	#N/A	#N/A	#N/A	#N/A	#N/A	#N/A	#N/A	#N/A	#N/A	#N/A	#N/A	#N/A	#N/A	#N/A
	#N/A	#N/A	#N/A	#N/A	#N/A	#N/A	#N/A	#N/A	#N/A	#N/A	#N/A	#N/A	#N/A	#N/A	#N/A	#N/A	#N/A	#N/A	#N/A	#N/A	#N/A	#N/A	#N/A	#N/A	#N/A	#N/A	#N/A	#N/A	#N/A	#N/A	#N/A	#N/A	#N/A	#N/A	#N/A	#N/A	#N/A	#N/A	#N/A	#N/A	#N/A	#N/A	#N/A	#N/A	#N/A	#N/A	#N/A	#N/A	#N/A
	#N/A	#N/A	#N/A	#N/A	#N/A	#N/A	#N/A	#N/A	#N/A	#N/A	#N/A	#N/A	#N/A	#N/A	#N/A	#N/A	#N/A	#N/A	#N/A	#N/A	#N/A	#N/A	#N/A	#N/A	#N/A	#N/A	#N/A	#N/A	#N/A	#N/A	#N/A	#N/A	#N/A	#N/A	#N/A	#N/A	#N/A	#N/A	#N/A	#N/A	#N/A	#N/A	#N/A	#N/A	#N/A	#N/A	#N/A	#N/A	#N/A
	#N/A	#N/A	#N/A	#N/A	#N/A	#N/A	#N/A	#N/A	#N/A	#N/A	#N/A	#N/A	#N/A	#N/A	#N/A	#N/A	#N/A	#N/A	#N/A	#N/A	#N/A	#N/A	#N/A	#N/A	#N/A	#N/A	#N/A	#N/A	#N/A	#N/A	#N/A	#N/A	#N/A	#N/A	#N/A	#N/A	#N/A	#N/A	#N/A	#N/A	#N/A	#N/A	#N/A	#N/A	#N/A	#N/A	#N/A	#N/A	#N/A
	#N/A	#N/A	#N/A	#N/A	#N/A	#N/A	#N/A	#N/A	#N/A	#N/A	#N/A	#N/A	#N/A	#N/A	#N/A	#N/A	#N/A	#N/A	#N/A	#N/A	#N/A	#N/A	#N/A	#N/A	#N/A	#N/A	#N/A	#N/A	#N/A	#N/A	#N/A	#N/A	#N/A	#N/A	#N/A	#N/A	#N/A	#N/A	#N/A	#N/A	#N/A	#N/A	#N/A	#N/A	#N/A	#N/A	#N/A	#N/A	#N/A
	#N/A	#N/A	#N/A	#N/A	#N/A	#N/A	#N/A	#N/A	#N/A	#N/A	#N/A	#N/A	#N/A	#N/A	#N/A	#N/A	#N/A	#N/A	#N/A	#N/A	#N/A	#N/A	#N/A	#N/A	#N/A	#N/A	#N/A	#N/A	#N/A	#N/A	#N/A	#N/A	#N/A	#N/A	#N/A	#N/A	#N/A	#N/A	#N/A	#N/A	#N/A	#N/A	#N/A	#N/A	#N/A	#N/A	#N/A	#N/A	#N/A
	#N/A	#N/A	#N/A	#N/A	#N/A	#N/A	#N/A	#N/A	#N/A	#N/A	#N/A	#N/A	#N/A	#N/A	#N/A	#N/A	#N/A	#N/A	#N/A	#N/A	#N/A	#N/A	#N/A	#N/A	#N/A	#N/A	#N/A	#N/A	#N/A	#N/A	#N/A	#N/A	#N/A	#N/A	#N/A	#N/A	#N/A	#N/A	#N/A	#N/A	#N/A	#N/A	#N/A	#N/A	#N/A	#N/A	#N/A	#N/A	#N/A
	#N/A	#N/A	#N/A	#N/A	#N/A	#N/A	#N/A	#N/A	#N/A	#N/A	#N/A	#N/A	#N/A	#N/A	#N/A	#N/A	#N/A	#N/A	#N/A	#N/A	#N/A	#N/A	#N/A	#N/A	#N/A	#N/A	#N/A	#N/A	#N/A	#N/A	#N/A	#N/A	#N/A	#N/A	#N/A	#N/A	#N/A	#N/A	#N/A	#N/A	#N/A	#N/A	#N/A	#N/A	#N/A	#N/A	#N/A	#N/A	#N/A
	#N/A	#N/A	#N/A	#N/A	#N/A	#N/A	#N/A	#N/A	#N/A	#N/A	#N/A	#N/A	#N/A	#N/A	#N/A	#N/A	#N/A	#N/A	#N/A	#N/A	#N/A	#N/A	#N/A	#N/A	#N/A	#N/A	#N/A	#N/A	#N/A	#N/A	#N/A	#N/A	#N/A	#N/A	#N/A	#N/A	#N/A	#N/A	#N/A	#N/A	#N/A	#N/A	#N/A	#N/A	#N/A	#N/A	#N/A	#N/A	#N/A
	#N/A	#N/A	#N/A	#N/A	#N/A	#N/A	#N/A	#N/A	#N/A	#N/A	#N/A	#N/A	#N/A	#N/A	#N/A	#N/A	#N/A	#N/A	#N/A	#N/A	#N/A	#N/A	#N/A	#N/A	#N/A	#N/A	#N/A	#N/A	#N/A	#N/A	#N/A	#N/A	#N/A	#N/A	#N/A	#N/A	#N/A	#N/A	#N/A	#N/A	#N/A	#N/A	#N/A	#N/A	#N/A	#N/A	#N/A	#N/A	#N/A
	#N/A	#N/A	#N/A	#N/A	#N/A	#N/A	#N/A	#N/A	#N/A	#N/A	#N/A	#N/A	#N/A	#N/A	#N/A	#N/A	#N/A	#N/A	#N/A	#N/A	#N/A	#N/A	#N/A	#N/A	#N/A	#N/A	#N/A	#N/A	#N/A	#N/A	#N/A	#N/A	#N/A	#N/A	#N/A	#N/A	#N/A	#N/A	#N/A	#N/A	#N/A	#N/A	#N/A	#N/A	#N/A	#N/A	#N/A	#N/A	#N/A
	#N/A	#N/A	#N/A	#N/A	#N/A	#N/A	#N/A	#N/A	#N/A	#N/A	#N/A	#N/A	#N/A	#N/A	#N/A	#N/A	#N/A	#N/A	#N/A	#N/A	#N/A	#N/A	#N/A	#N/A	#N/A	#N/A	#N/A	#N/A	#N/A	#N/A	#N/A	#N/A	#N/A	#N/A	#N/A	#N/A	#N/A	#N/A	#N/A	#N/A	#N/A	#N/A	#N/A	#N/A	#N/A	#N/A	#N/A	#N/A	#N/A
	#N/A	#N/A	#N/A	#N/A	#N/A	#N/A	#N/A	#N/A	#N/A	#N/A	#N/A	#N/A	#N/A	#N/A	#N/A	#N/A	#N/A	#N/A	#N/A	#N/A	#N/A	#N/A	#N/A	#N/A	#N/A	#N/A	#N/A	#N/A	#N/A	#N/A	#N/A	#N/A	#N/A	#N/A	#N/A	#N/A	#N/A	#N/A	#N/A	#N/A	#N/A	#N/A	#N/A	#N/A	#N/A	#N/A	#N/A	#N/A	#N/A
	#N/A	#N/A	#N/A	#N/A	#N/A	#N/A	#N/A	#N/A	#N/A	#N/A	#N/A	#N/A	#N/A	#N/A	#N/A	#N/A	#N/A	#N/A	#N/A	#N/A	#N/A	#N/A	#N/A	#N/A	#N/A	#N/A	#N/A	#N/A	#N/A	#N/A	#N/A	#N/A	#N/A	#N/A	#N/A	#N/A	#N/A	#N/A	#N/A	#N/A	#N/A	#N/A	#N/A	#N/A	#N/A	#N/A	#N/A	#N/A	#N/A
	#N/A	#N/A	#N/A	#N/A	#N/A	#N/A	#N/A	#N/A	#N/A	#N/A	#N/A	#N/A	#N/A	#N/A	#N/A	#N/A	#N/A	#N/A	#N/A	#N/A	#N/A	#N/A	#N/A	#N/A	#N/A	#N/A	#N/A	#N/A	#N/A	#N/A	#N/A	#N/A	#N/A	#N/A	#N/A	#N/A	#N/A	#N/A	#N/A	#N/A	#N/A	#N/A	#N/A	#N/A	#N/A	#N/A	#N/A	#N/A	#N/A
	#N/A	#N/A	#N/A	#N/A	#N/A	#N/A	#N/A	#N/A	#N/A	#N/A	#N/A	#N/A	#N/A	#N/A	#N/A	#N/A	#N/A	#N/A	#N/A	#N/A	#N/A	#N/A	#N/A	#N/A	#N/A	#N/A	#N/A	#N/A	#N/A	#N/A	#N/A	#N/A	#N/A	#N/A	#N/A	#N/A	#N/A	#N/A	#N/A	#N/A	#N/A	#N/A	#N/A	#N/A	#N/A	#N/A	#N/A	#N/A	#N/A
	#N/A	#N/A	#N/A	#N/A	#N/A	#N/A	#N/A	#N/A	#N/A	#N/A	#N/A	#N/A	#N/A	#N/A	#N/A	#N/A	#N/A	#N/A	#N/A	#N/A	#N/A	#N/A	#N/A	#N/A	#N/A	#N/A	#N/A	#N/A	#N/A	#N/A	#N/A	#N/A	#N/A	#N/A	#N/A	#N/A	#N/A	#N/A	#N/A	#N/A	#N/A	#N/A	#N/A	#N/A	#N/A	#N/A	#N/A	#N/A	#N/A
	#N/A	#N/A	#N/A	#N/A	#N/A	#N/A	#N/A	#N/A	#N/A	#N/A	#N/A	#N/A	#N/A	#N/A	#N/A	#N/A	#N/A	#N/A	#N/A	#N/A	#N/A	#N/A	#N/A	#N/A	#N/A	#N/A	#N/A	#N/A	#N/A	#N/A	#N/A	#N/A	#N/A	#N/A	#N/A	#N/A	#N/A	#N/A	#N/A	#N/A	#N/A	#N/A	#N/A	#N/A	#N/A	#N/A	#N/A	#N/A	#N/A
	#N/A	#N/A	#N/A	#N/A	#N/A	#N/A	#N/A	#N/A	#N/A	#N/A	#N/A	#N/A	#N/A	#N/A	#N/A	#N/A	#N/A	#N/A	#N/A	#N/A	#N/A	#N/A	#N/A	#N/A	#N/A	#N/A	#N/A	#N/A	#N/A	#N/A	#N/A	#N/A	#N/A	#N/A	#N/A	#N/A	#N/A	#N/A	#N/A	#N/A	#N/A	#N/A	#N/A	#N/A	#N/A	#N/A	#N/A	#N/A	#N/A
	#N/A	#N/A	#N/A	#N/A	#N/A	#N/A	#N/A	#N/A	#N/A	#N/A	#N/A	#N/A	#N/A	#N/A	#N/A	#N/A	#N/A	#N/A	#N/A	#N/A	#N/A	#N/A	#N/A	#N/A	#N/A	#N/A	#N/A	#N/A	#N/A	#N/A	#N/A	#N/A	#N/A	#N/A	#N/A	#N/A	#N/A	#N/A	#N/A	#N/A	#N/A	#N/A	#N/A	#N/A	#N/A	#N/A	#N/A	#N/A	#N/A
	#N/A	#N/A	#N/A	#N/A	#N/A	#N/A	#N/A	#N/A	#N/A	#N/A	#N/A	#N/A	#N/A	#N/A	#N/A	#N/A	#N/A	#N/A	#N/A	#N/A	#N/A	#N/A	#N/A	#N/A	#N/A	#N/A	#N/A	#N/A	#N/A	#N/A	#N/A	#N/A	#N/A	#N/A	#N/A	#N/A	#N/A	#N/A	#N/A	#N/A	#N/A	#N/A	#N/A	#N/A	#N/A	#N/A	#N/A	#N/A	#N/A
	#N/A	#N/A	#N/A	#N/A	#N/A	#N/A	#N/A	#N/A	#N/A	#N/A	#N/A	#N/A	#N/A	#N/A	#N/A	#N/A	#N/A	#N/A	#N/A	#N/A	#N/A	#N/A	#N/A	#N/A	#N/A	#N/A	#N/A	#N/A	#N/A	#N/A	#N/A	#N/A	#N/A	#N/A	#N/A	#N/A	#N/A	#N/A	#N/A	#N/A	#N/A	#N/A	#N/A	#N/A	#N/A	#N/A	#N/A	#N/A	#N/A
	#N/A	#N/A	#N/A	#N/A	#N/A	#N/A	#N/A	#N/A	#N/A	#N/A	#N/A	#N/A	#N/A	#N/A	#N/A	#N/A	#N/A	#N/A	#N/A	#N/A	#N/A	#N/A	#N/A	#N/A	#N/A	#N/A	#N/A	#N/A	#N/A	#N/A	#N/A	#N/A	#N/A	#N/A	#N/A	#N/A	#N/A	#N/A	#N/A	#N/A	#N/A	#N/A	#N/A	#N/A	#N/A	#N/A	#N/A	#N/A	#N/A
	#N/A	#N/A	#N/A	#N/A	#N/A	#N/A	#N/A	#N/A	#N/A	#N/A	#N/A	#N/A	#N/A	#N/A	#N/A	#N/A	#N/A	#N/A	#N/A	#N/A	#N/A	#N/A	#N/A	#N/A	#N/A	#N/A	#N/A	#N/A	#N/A	#N/A	#N/A	#N/A	#N/A	#N/A	#N/A	#N/A	#N/A	#N/A	#N/A	#N/A	#N/A	#N/A	#N/A	#N/A	#N/A	#N/A	#N/A	#N/A	#N/A
	#N/A	#N/A	#N/A	#N/A	#N/A	#N/A	#N/A	#N/A	#N/A	#N/A	#N/A	#N/A	#N/A	#N/A	#N/A	#N/A	#N/A	#N/A	#N/A	#N/A	#N/A	#N/A	#N/A	#N/A	#N/A	#N/A	#N/A	#N/A	#N/A	#N/A	#N/A	#N/A	#N/A	#N/A	#N/A	#N/A	#N/A	#N/A	#N/A	#N/A	#N/A	#N/A	#N/A	#N/A	#N/A	#N/A	#N/A	#N/A	#N/A
	#N/A	#N/A	#N/A	#N/A	#N/A	#N/A	#N/A	#N/A	#N/A	#N/A	#N/A	#N/A	#N/A	#N/A	#N/A	#N/A	#N/A	#N/A	#N/A	#N/A	#N/A	#N/A	#N/A	#N/A	#N/A	#N/A	#N/A	#N/A	#N/A	#N/A	#N/A	#N/A	#N/A	#N/A	#N/A	#N/A	#N/A	#N/A	#N/A	#N/A	#N/A	#N/A	#N/A	#N/A	#N/A	#N/A	#N/A	#N/A	#N/A
	#N/A	#N/A	#N/A	#N/A	#N/A	#N/A	#N/A	#N/A	#N/A	#N/A	#N/A	#N/A	#N/A	#N/A	#N/A	#N/A	#N/A	#N/A	#N/A	#N/A	#N/A	#N/A	#N/A	#N/A	#N/A	#N/A	#N/A	#N/A	#N/A	#N/A	#N/A	#N/A	#N/A	#N/A	#N/A	#N/A	#N/A	#N/A	#N/A	#N/A	#N/A	#N/A	#N/A	#N/A	#N/A	#N/A	#N/A	#N/A	#N/A
	#N/A	#N/A	#N/A	#N/A	#N/A	#N/A	#N/A	#N/A	#N/A	#N/A	#N/A	#N/A	#N/A	#N/A	#N/A	#N/A	#N/A	#N/A	#N/A	#N/A	#N/A	#N/A	#N/A	#N/A	#N/A	#N/A	#N/A	#N/A	#N/A	#N/A	#N/A	#N/A	#N/A	#N/A	#N/A	#N/A	#N/A	#N/A	#N/A	#N/A	#N/A	#N/A	#N/A	#N/A	#N/A	#N/A	#N/A	#N/A	#N/A
	#N/A	#N/A	#N/A	#N/A	#N/A	#N/A	#N/A	#N/A	#N/A	#N/A	#N/A	#N/A	#N/A	#N/A	#N/A	#N/A	#N/A	#N/A	#N/A	#N/A	#N/A	#N/A	#N/A	#N/A	#N/A	#N/A	#N/A	#N/A	#N/A	#N/A	#N/A	#N/A	#N/A	#N/A	#N/A	#N/A	#N/A	#N/A	#N/A	#N/A	#N/A	#N/A	#N/A	#N/A	#N/A	#N/A	#N/A	#N/A	#N/A
	#N/A	#N/A	#N/A	#N/A	#N/A	#N/A	#N/A	#N/A	#N/A	#N/A	#N/A	#N/A	#N/A	#N/A	#N/A	#N/A	#N/A	#N/A	#N/A	#N/A	#N/A	#N/A	#N/A	#N/A	#N/A	#N/A	#N/A	#N/A	#N/A	#N/A	#N/A	#N/A	#N/A	#N/A	#N/A	#N/A	#N/A	#N/A	#N/A	#N/A	#N/A	#N/A	#N/A	#N/A	#N/A	#N/A	#N/A	#N/A	#N/A
	#N/A	#N/A	#N/A	#N/A	#N/A	#N/A	#N/A	#N/A	#N/A	#N/A	#N/A	#N/A	#N/A	#N/A	#N/A	#N/A	#N/A	#N/A	#N/A	#N/A	#N/A	#N/A	#N/A	#N/A	#N/A	#N/A	#N/A	#N/A	#N/A	#N/A	#N/A	#N/A	#N/A	#N/A	#N/A	#N/A	#N/A	#N/A	#N/A	#N/A	#N/A	#N/A	#N/A	#N/A	#N/A	#N/A	#N/A	#N/A	#N/A
	#N/A	#N/A	#N/A	#N/A	#N/A	#N/A	#N/A	#N/A	#N/A	#N/A	#N/A	#N/A	#N/A	#N/A	#N/A	#N/A	#N/A	#N/A	#N/A	#N/A	#N/A	#N/A	#N/A	#N/A	#N/A	#N/A	#N/A	#N/A	#N/A	#N/A	#N/A	#N/A	#N/A	#N/A	#N/A	#N/A	#N/A	#N/A	#N/A	#N/A	#N/A	#N/A	#N/A	#N/A	#N/A	#N/A	#N/A	#N/A	#N/A
	#N/A	#N/A	#N/A	#N/A	#N/A	#N/A	#N/A	#N/A	#N/A	#N/A	#N/A	#N/A	#N/A	#N/A	#N/A	#N/A	#N/A	#N/A	#N/A	#N/A	#N/A	#N/A	#N/A	#N/A	#N/A	#N/A	#N/A	#N/A	#N/A	#N/A	#N/A	#N/A	#N/A	#N/A	#N/A	#N/A	#N/A	#N/A	#N/A	#N/A	#N/A	#N/A	#N/A	#N/A	#N/A	#N/A	#N/A	#N/A	#N/A
	#N/A	#N/A	#N/A	#N/A	#N/A	#N/A	#N/A	#N/A	#N/A	#N/A	#N/A	#N/A	#N/A	#N/A	#N/A	#N/A	#N/A	#N/A	#N/A	#N/A	#N/A	#N/A	#N/A	#N/A	#N/A	#N/A	#N/A	#N/A	#N/A	#N/A	#N/A	#N/A	#N/A	#N/A	#N/A	#N/A	#N/A	#N/A	#N/A	#N/A	#N/A	#N/A	#N/A	#N/A	#N/A	#N/A	#N/A	#N/A	#N/A
	#N/A	#N/A	#N/A	#N/A	#N/A	#N/A	#N/A	#N/A	#N/A	#N/A	#N/A	#N/A	#N/A	#N/A	#N/A	#N/A	#N/A	#N/A	#N/A	#N/A	#N/A	#N/A	#N/A	#N/A	#N/A	#N/A	#N/A	#N/A	#N/A	#N/A	#N/A	#N/A	#N/A	#N/A	#N/A	#N/A	#N/A	#N/A	#N/A	#N/A	#N/A	#N/A	#N/A	#N/A	#N/A	#N/A	#N/A	#N/A	#N/A
	#N/A	#N/A	#N/A	#N/A	#N/A	#N/A	#N/A	#N/A	#N/A	#N/A	#N/A	#N/A	#N/A	#N/A	#N/A	#N/A	#N/A	#N/A	#N/A	#N/A	#N/A	#N/A	#N/A	#N/A	#N/A	#N/A	#N/A	#N/A	#N/A	#N/A	#N/A	#N/A	#N/A	#N/A	#N/A	#N/A	#N/A	#N/A	#N/A	#N/A	#N/A	#N/A	#N/A	#N/A	#N/A	#N/A	#N/A	#N/A	#N/A
	#N/A	#N/A	#N/A	#N/A	#N/A	#N/A	#N/A	#N/A	#N/A	#N/A	#N/A	#N/A	#N/A	#N/A	#N/A	#N/A	#N/A	#N/A	#N/A	#N/A	#N/A	#N/A	#N/A	#N/A	#N/A	#N/A	#N/A	#N/A	#N/A	#N/A	#N/A	#N/A	#N/A	#N/A	#N/A	#N/A	#N/A	#N/A	#N/A	#N/A	#N/A	#N/A	#N/A	#N/A	#N/A	#N/A	#N/A	#N/A	#N/A
	#N/A	#N/A	#N/A	#N/A	#N/A	#N/A	#N/A	#N/A	#N/A	#N/A	#N/A	#N/A	#N/A	#N/A	#N/A	#N/A	#N/A	#N/A	#N/A	#N/A	#N/A	#N/A	#N/A	#N/A	#N/A	#N/A	#N/A	#N/A	#N/A	#N/A	#N/A	#N/A	#N/A	#N/A	#N/A	#N/A	#N/A	#N/A	#N/A	#N/A	#N/A	#N/A	#N/A	#N/A	#N/A	#N/A	#N/A	#N/A	#N/A
	#N/A	#N/A	#N/A	#N/A	#N/A	#N/A	#N/A	#N/A	#N/A	#N/A	#N/A	#N/A	#N/A	#N/A	#N/A	#N/A	#N/A	#N/A	#N/A	#N/A	#N/A	#N/A	#N/A	#N/A	#N/A	#N/A	#N/A	#N/A	#N/A	#N/A	#N/A	#N/A	#N/A	#N/A	#N/A	#N/A	#N/A	#N/A	#N/A	#N/A	#N/A	#N/A	#N/A	#N/A	#N/A	#N/A	#N/A	#N/A	#N/A
	#N/A	#N/A	#N/A	#N/A	#N/A	#N/A	#N/A	#N/A	#N/A	#N/A	#N/A	#N/A	#N/A	#N/A	#N/A	#N/A	#N/A	#N/A	#N/A	#N/A	#N/A	#N/A	#N/A	#N/A	#N/A	#N/A	#N/A	#N/A	#N/A	#N/A	#N/A	#N/A	#N/A	#N/A	#N/A	#N/A	#N/A	#N/A	#N/A	#N/A	#N/A	#N/A	#N/A	#N/A	#N/A	#N/A	#N/A	#N/A	#N/A
	#N/A	#N/A	#N/A	#N/A	#N/A	#N/A	#N/A	#N/A	#N/A	#N/A	#N/A	#N/A	#N/A	#N/A	#N/A	#N/A	#N/A	#N/A	#N/A	#N/A	#N/A	#N/A	#N/A	#N/A	#N/A	#N/A	#N/A	#N/A	#N/A	#N/A	#N/A	#N/A	#N/A	#N/A	#N/A	#N/A	#N/A	#N/A	#N/A	#N/A	#N/A	#N/A	#N/A	#N/A	#N/A	#N/A	#N/A	#N/A	#N/A
	#N/A	#N/A	#N/A	#N/A	#N/A	#N/A	#N/A	#N/A	#N/A	#N/A	#N/A	#N/A	#N/A	#N/A	#N/A	#N/A	#N/A	#N/A	#N/A	#N/A	#N/A	#N/A	#N/A	#N/A	#N/A	#N/A	#N/A	#N/A	#N/A	#N/A	#N/A	#N/A	#N/A	#N/A	#N/A	#N/A	#N/A	#N/A	#N/A	#N/A	#N/A	#N/A	#N/A	#N/A	#N/A	#N/A	#N/A	#N/A	#N/A
	#N/A	#N/A	#N/A	#N/A	#N/A	#N/A	#N/A	#N/A	#N/A	#N/A	#N/A	#N/A	#N/A	#N/A	#N/A	#N/A	#N/A	#N/A	#N/A	#N/A	#N/A	#N/A	#N/A	#N/A	#N/A	#N/A	#N/A	#N/A	#N/A	#N/A	#N/A	#N/A	#N/A	#N/A	#N/A	#N/A	#N/A	#N/A	#N/A	#N/A	#N/A	#N/A	#N/A	#N/A	#N/A	#N/A	#N/A	#N/A	#N/A
	#N/A	#N/A	#N/A	#N/A	#N/A	#N/A	#N/A	#N/A	#N/A	#N/A	#N/A	#N/A	#N/A	#N/A	#N/A	#N/A	#N/A	#N/A	#N/A	#N/A	#N/A	#N/A	#N/A	#N/A	#N/A	#N/A	#N/A	#N/A	#N/A	#N/A	#N/A	#N/A	#N/A	#N/A	#N/A	#N/A	#N/A	#N/A	#N/A	#N/A	#N/A	#N/A	#N/A	#N/A	#N/A	#N/A	#N/A	#N/A	#N/A
	#N/A	#N/A	#N/A	#N/A	#N/A	#N/A	#N/A	#N/A	#N/A	#N/A	#N/A	#N/A	#N/A	#N/A	#N/A	#N/A	#N/A	#N/A	#N/A	#N/A	#N/A	#N/A	#N/A	#N/A	#N/A	#N/A	#N/A	#N/A	#N/A	#N/A	#N/A	#N/A	#N/A	#N/A	#N/A	#N/A	#N/A	#N/A	#N/A	#N/A	#N/A	#N/A	#N/A	#N/A	#N/A	#N/A	#N/A	#N/A	#N/A
	#N/A	#N/A	#N/A	#N/A	#N/A	#N/A	#N/A	#N/A	#N/A	#N/A	#N/A	#N/A	#N/A	#N/A	#N/A	#N/A	#N/A	#N/A	#N/A	#N/A	#N/A	#N/A	#N/A	#N/A	#N/A	#N/A	#N/A	#N/A	#N/A	#N/A	#N/A	#N/A	#N/A	#N/A	#N/A	#N/A	#N/A	#N/A	#N/A	#N/A	#N/A	#N/A	#N/A	#N/A	#N/A	#N/A	#N/A	#N/A	#N/A
	#N/A	#N/A	#N/A	#N/A	#N/A	#N/A	#N/A	#N/A	#N/A	#N/A	#N/A	#N/A	#N/A	#N/A	#N/A	#N/A	#N/A	#N/A	#N/A	#N/A	#N/A	#N/A	#N/A	#N/A	#N/A	#N/A	#N/A	#N/A	#N/A	#N/A	#N/A	#N/A	#N/A	#N/A	#N/A	#N/A	#N/A	#N/A	#N/A	#N/A	#N/A	#N/A	#N/A	#N/A	#N/A	#N/A	#N/A	#N/A	#N/A
	#N/A	#N/A	#N/A	#N/A	#N/A	#N/A	#N/A	#N/A	#N/A	#N/A	#N/A	#N/A	#N/A	#N/A	#N/A	#N/A	#N/A	#N/A	#N/A	#N/A	#N/A	#N/A	#N/A	#N/A	#N/A	#N/A	#N/A	#N/A	#N/A	#N/A	#N/A	#N/A	#N/A	#N/A	#N/A	#N/A	#N/A	#N/A	#N/A	#N/A	#N/A	#N/A	#N/A	#N/A	#N/A	#N/A	#N/A	#N/A	#N/A
	#N/A	#N/A	#N/A	#N/A	#N/A	#N/A	#N/A	#N/A	#N/A	#N/A	#N/A	#N/A	#N/A	#N/A	#N/A	#N/A	#N/A	#N/A	#N/A	#N/A	#N/A	#N/A	#N/A	#N/A	#N/A	#N/A	#N/A	#N/A	#N/A	#N/A	#N/A	#N/A	#N/A	#N/A	#N/A	#N/A	#N/A	#N/A	#N/A	#N/A	#N/A	#N/A	#N/A	#N/A	#N/A	#N/A	#N/A	#N/A	#N/A
	#N/A	#N/A	#N/A	#N/A	#N/A	#N/A	#N/A	#N/A	#N/A	#N/A	#N/A	#N/A	#N/A	#N/A	#N/A	#N/A	#N/A	#N/A	#N/A	#N/A	#N/A	#N/A	#N/A	#N/A	#N/A	#N/A	#N/A	#N/A	#N/A	#N/A	#N/A	#N/A	#N/A	#N/A	#N/A	#N/A	#N/A	#N/A	#N/A	#N/A	#N/A	#N/A	#N/A	#N/A	#N/A	#N/A	#N/A	#N/A	#N/A
	#N/A	#N/A	#N/A	#N/A	#N/A	#N/A	#N/A	#N/A	#N/A	#N/A	#N/A	#N/A	#N/A	#N/A	#N/A	#N/A	#N/A	#N/A	#N/A	#N/A	#N/A	#N/A	#N/A	#N/A	#N/A	#N/A	#N/A	#N/A	#N/A	#N/A	#N/A	#N/A	#N/A	#N/A	#N/A	#N/A	#N/A	#N/A	#N/A	#N/A	#N/A	#N/A	#N/A	#N/A	#N/A	#N/A	#N/A	#N/A	#N/A
	#N/A	#N/A	#N/A	#N/A	#N/A	#N/A	#N/A	#N/A	#N/A	#N/A	#N/A	#N/A	#N/A	#N/A	#N/A	#N/A	#N/A	#N/A	#N/A	#N/A	#N/A	#N/A	#N/A	#N/A	#N/A	#N/A	#N/A	#N/A	#N/A	#N/A	#N/A	#N/A	#N/A	#N/A	#N/A	#N/A	#N/A	#N/A	#N/A	#N/A	#N/A	#N/A	#N/A	#N/A	#N/A	#N/A	#N/A	#N/A	#N/A
	#N/A	#N/A	#N/A	#N/A	#N/A	#N/A	#N/A	#N/A	#N/A	#N/A	#N/A	#N/A	#N/A	#N/A	#N/A	#N/A	#N/A	#N/A	#N/A	#N/A	#N/A	#N/A	#N/A	#N/A	#N/A	#N/A	#N/A	#N/A	#N/A	#N/A	#N/A	#N/A	#N/A	#N/A	#N/A	#N/A	#N/A	#N/A	#N/A	#N/A	#N/A	#N/A	#N/A	#N/A	#N/A	#N/A	#N/A	#N/A	#N/A
	#N/A	#N/A	#N/A	#N/A	#N/A	#N/A	#N/A	#N/A	#N/A	#N/A	#N/A	#N/A	#N/A	#N/A	#N/A	#N/A	#N/A	#N/A	#N/A	#N/A	#N/A	#N/A	#N/A	#N/A	#N/A	#N/A	#N/A	#N/A	#N/A	#N/A	#N/A	#N/A	#N/A	#N/A	#N/A	#N/A	#N/A	#N/A	#N/A	#N/A	#N/A	#N/A	#N/A	#N/A	#N/A	#N/A	#N/A	#N/A	#N/A
	#N/A	#N/A	#N/A	#N/A	#N/A	#N/A	#N/A	#N/A	#N/A	#N/A	#N/A	#N/A	#N/A	#N/A	#N/A	#N/A	#N/A	#N/A	#N/A	#N/A	#N/A	#N/A	#N/A	#N/A	#N/A	#N/A	#N/A	#N/A	#N/A	#N/A	#N/A	#N/A	#N/A	#N/A	#N/A	#N/A	#N/A	#N/A	#N/A	#N/A	#N/A	#N/A	#N/A	#N/A	#N/A	#N/A	#N/A	#N/A	#N/A
	#N/A	#N/A	#N/A	#N/A	#N/A	#N/A	#N/A	#N/A	#N/A	#N/A	#N/A	#N/A	#N/A	#N/A	#N/A	#N/A	#N/A	#N/A	#N/A	#N/A	#N/A	#N/A	#N/A	#N/A	#N/A	#N/A	#N/A	#N/A	#N/A	#N/A	#N/A	#N/A	#N/A	#N/A	#N/A	#N/A	#N/A	#N/A	#N/A	#N/A	#N/A	#N/A	#N/A	#N/A	#N/A	#N/A	#N/A	#N/A	#N/A
	#N/A	#N/A	#N/A	#N/A	#N/A	#N/A	#N/A	#N/A	#N/A	#N/A	#N/A	#N/A	#N/A	#N/A	#N/A	#N/A	#N/A	#N/A	#N/A	#N/A	#N/A	#N/A	#N/A	#N/A	#N/A	#N/A	#N/A	#N/A	#N/A	#N/A	#N/A	#N/A	#N/A	#N/A	#N/A	#N/A	#N/A	#N/A	#N/A	#N/A	#N/A	#N/A	#N/A	#N/A	#N/A	#N/A	#N/A	#N/A	#N/A
	#N/A	#N/A	#N/A	#N/A	#N/A	#N/A	#N/A	#N/A	#N/A	#N/A	#N/A	#N/A	#N/A	#N/A	#N/A	#N/A	#N/A	#N/A	#N/A	#N/A	#N/A	#N/A	#N/A	#N/A	#N/A	#N/A	#N/A	#N/A	#N/A	#N/A	#N/A	#N/A	#N/A	#N/A	#N/A	#N/A	#N/A	#N/A	#N/A	#N/A	#N/A	#N/A	#N/A	#N/A	#N/A	#N/A	#N/A	#N/A	#N/A
	#N/A	#N/A	#N/A	#N/A	#N/A	#N/A	#N/A	#N/A	#N/A	#N/A	#N/A	#N/A	#N/A	#N/A	#N/A	#N/A	#N/A	#N/A	#N/A	#N/A	#N/A	#N/A	#N/A	#N/A	#N/A	#N/A	#N/A	#N/A	#N/A	#N/A	#N/A	#N/A	#N/A	#N/A	#N/A	#N/A	#N/A	#N/A	#N/A	#N/A	#N/A	#N/A	#N/A	#N/A	#N/A	#N/A	#N/A	#N/A	#N/A
	#N/A	#N/A	#N/A	#N/A	#N/A	#N/A	#N/A	#N/A	#N/A	#N/A	#N/A	#N/A	#N/A	#N/A	#N/A	#N/A	#N/A	#N/A	#N/A	#N/A	#N/A	#N/A	#N/A	#N/A	#N/A	#N/A	#N/A	#N/A	#N/A	#N/A	#N/A	#N/A	#N/A	#N/A	#N/A	#N/A	#N/A	#N/A	#N/A	#N/A	#N/A	#N/A	#N/A	#N/A	#N/A	#N/A	#N/A	#N/A	#N/A
	#N/A	#N/A	#N/A	#N/A	#N/A	#N/A	#N/A	#N/A	#N/A	#N/A	#N/A	#N/A	#N/A	#N/A	#N/A	#N/A	#N/A	#N/A	#N/A	#N/A	#N/A	#N/A	#N/A	#N/A	#N/A	#N/A	#N/A	#N/A	#N/A	#N/A	#N/A	#N/A	#N/A	#N/A	#N/A	#N/A	#N/A	#N/A	#N/A	#N/A	#N/A	#N/A	#N/A	#N/A	#N/A	#N/A	#N/A	#N/A	#N/A
	#N/A	#N/A	#N/A	#N/A	#N/A	#N/A	#N/A	#N/A	#N/A	#N/A	#N/A	#N/A	#N/A	#N/A	#N/A	#N/A	#N/A	#N/A	#N/A	#N/A	#N/A	#N/A	#N/A	#N/A	#N/A	#N/A	#N/A	#N/A	#N/A	#N/A	#N/A	#N/A	#N/A	#N/A	#N/A	#N/A	#N/A	#N/A	#N/A	#N/A	#N/A	#N/A	#N/A	#N/A	#N/A	#N/A	#N/A	#N/A	#N/A
	#N/A	#N/A	#N/A	#N/A	#N/A	#N/A	#N/A	#N/A	#N/A	#N/A	#N/A	#N/A	#N/A	#N/A	#N/A	#N/A	#N/A	#N/A	#N/A	#N/A	#N/A	#N/A	#N/A	#N/A	#N/A	#N/A	#N/A	#N/A	#N/A	#N/A	#N/A	#N/A	#N/A	#N/A	#N/A	#N/A	#N/A	#N/A	#N/A	#N/A	#N/A	#N/A	#N/A	#N/A	#N/A	#N/A	#N/A	#N/A	#N/A
	#N/A	#N/A	#N/A	#N/A	#N/A	#N/A	#N/A	#N/A	#N/A	#N/A	#N/A	#N/A	#N/A	#N/A	#N/A	#N/A	#N/A	#N/A	#N/A	#N/A	#N/A	#N/A	#N/A	#N/A	#N/A	#N/A	#N/A	#N/A	#N/A	#N/A	#N/A	#N/A	#N/A	#N/A	#N/A	#N/A	#N/A	#N/A	#N/A	#N/A	#N/A	#N/A	#N/A	#N/A	#N/A	#N/A	#N/A	#N/A	#N/A
	#N/A	#N/A	#N/A	#N/A	#N/A	#N/A	#N/A	#N/A	#N/A	#N/A	#N/A	#N/A	#N/A	#N/A	#N/A	#N/A	#N/A	#N/A	#N/A	#N/A	#N/A	#N/A	#N/A	#N/A	#N/A	#N/A	#N/A	#N/A	#N/A	#N/A	#N/A	#N/A	#N/A	#N/A	#N/A	#N/A	#N/A	#N/A	#N/A	#N/A	#N/A	#N/A	#N/A	#N/A	#N/A	#N/A	#N/A	#N/A	#N/A
	#N/A	#N/A	#N/A	#N/A	#N/A	#N/A	#N/A	#N/A	#N/A	#N/A	#N/A	#N/A	#N/A	#N/A	#N/A	#N/A	#N/A	#N/A	#N/A	#N/A	#N/A	#N/A	#N/A	#N/A	#N/A	#N/A	#N/A	#N/A	#N/A	#N/A	#N/A	#N/A	#N/A	#N/A	#N/A	#N/A	#N/A	#N/A	#N/A	#N/A	#N/A	#N/A	#N/A	#N/A	#N/A	#N/A	#N/A	#N/A	#N/A
	#N/A	#N/A	#N/A	#N/A	#N/A	#N/A	#N/A	#N/A	#N/A	#N/A	#N/A	#N/A	#N/A	#N/A	#N/A	#N/A	#N/A	#N/A	#N/A	#N/A	#N/A	#N/A	#N/A	#N/A	#N/A	#N/A	#N/A	#N/A	#N/A	#N/A	#N/A	#N/A	#N/A	#N/A	#N/A	#N/A	#N/A	#N/A	#N/A	#N/A	#N/A	#N/A	#N/A	#N/A	#N/A	#N/A	#N/A	#N/A	#N/A
	#N/A	#N/A	#N/A	#N/A	#N/A	#N/A	#N/A	#N/A	#N/A	#N/A	#N/A	#N/A	#N/A	#N/A	#N/A	#N/A	#N/A	#N/A	#N/A	#N/A	#N/A	#N/A	#N/A	#N/A	#N/A	#N/A	#N/A	#N/A	#N/A	#N/A	#N/A	#N/A	#N/A	#N/A	#N/A	#N/A	#N/A	#N/A	#N/A	#N/A	#N/A	#N/A	#N/A	#N/A	#N/A	#N/A	#N/A	#N/A	#N/A
	#N/A	#N/A	#N/A	#N/A	#N/A	#N/A	#N/A	#N/A	#N/A	#N/A	#N/A	#N/A	#N/A	#N/A	#N/A	#N/A	#N/A	#N/A	#N/A	#N/A	#N/A	#N/A	#N/A	#N/A	#N/A	#N/A	#N/A	#N/A	#N/A	#N/A	#N/A	#N/A	#N/A	#N/A	#N/A	#N/A	#N/A	#N/A	#N/A	#N/A	#N/A	#N/A	#N/A	#N/A	#N/A	#N/A	#N/A	#N/A	#N/A
	#N/A	#N/A	#N/A	#N/A	#N/A	#N/A	#N/A	#N/A	#N/A	#N/A	#N/A	#N/A	#N/A	#N/A	#N/A	#N/A	#N/A	#N/A	#N/A	#N/A	#N/A	#N/A	#N/A	#N/A	#N/A	#N/A	#N/A	#N/A	#N/A	#N/A	#N/A	#N/A	#N/A	#N/A	#N/A	#N/A	#N/A	#N/A	#N/A	#N/A	#N/A	#N/A	#N/A	#N/A	#N/A	#N/A	#N/A	#N/A	#N/A
	#N/A	#N/A	#N/A	#N/A	#N/A	#N/A	#N/A	#N/A	#N/A	#N/A	#N/A	#N/A	#N/A	#N/A	#N/A	#N/A	#N/A	#N/A	#N/A	#N/A	#N/A	#N/A	#N/A	#N/A	#N/A	#N/A	#N/A	#N/A	#N/A	#N/A	#N/A	#N/A	#N/A	#N/A	#N/A	#N/A	#N/A	#N/A	#N/A	#N/A	#N/A	#N/A	#N/A	#N/A	#N/A	#N/A	#N/A	#N/A	#N/A
	#N/A	#N/A	#N/A	#N/A	#N/A	#N/A	#N/A	#N/A	#N/A	#N/A	#N/A	#N/A	#N/A	#N/A	#N/A	#N/A	#N/A	#N/A	#N/A	#N/A	#N/A	#N/A	#N/A	#N/A	#N/A	#N/A	#N/A	#N/A	#N/A	#N/A	#N/A	#N/A	#N/A	#N/A	#N/A	#N/A	#N/A	#N/A	#N/A	#N/A	#N/A	#N/A	#N/A	#N/A	#N/A	#N/A	#N/A	#N/A	#N/A
	#N/A	#N/A	#N/A	#N/A	#N/A	#N/A	#N/A	#N/A	#N/A	#N/A	#N/A	#N/A	#N/A	#N/A	#N/A	#N/A	#N/A	#N/A	#N/A	#N/A	#N/A	#N/A	#N/A	#N/A	#N/A	#N/A	#N/A	#N/A	#N/A	#N/A	#N/A	#N/A	#N/A	#N/A	#N/A	#N/A	#N/A	#N/A	#N/A	#N/A	#N/A	#N/A	#N/A	#N/A	#N/A	#N/A	#N/A	#N/A	#N/A
	#N/A	#N/A	#N/A	#N/A	#N/A	#N/A	#N/A	#N/A	#N/A	#N/A	#N/A	#N/A	#N/A	#N/A	#N/A	#N/A	#N/A	#N/A	#N/A	#N/A	#N/A	#N/A	#N/A	#N/A	#N/A	#N/A	#N/A	#N/A	#N/A	#N/A	#N/A	#N/A	#N/A	#N/A	#N/A	#N/A	#N/A	#N/A	#N/A	#N/A	#N/A	#N/A	#N/A	#N/A	#N/A	#N/A	#N/A	#N/A	#N/A
	#N/A	#N/A	#N/A	#N/A	#N/A	#N/A	#N/A	#N/A	#N/A	#N/A	#N/A	#N/A	#N/A	#N/A	#N/A	#N/A	#N/A	#N/A	#N/A	#N/A	#N/A	#N/A	#N/A	#N/A	#N/A	#N/A	#N/A	#N/A	#N/A	#N/A	#N/A	#N/A	#N/A	#N/A	#N/A	#N/A	#N/A	#N/A	#N/A	#N/A	#N/A	#N/A	#N/A	#N/A	#N/A	#N/A	#N/A	#N/A	#N/A
	#N/A	#N/A	#N/A	#N/A	#N/A	#N/A	#N/A	#N/A	#N/A	#N/A	#N/A	#N/A	#N/A	#N/A	#N/A	#N/A	#N/A	#N/A	#N/A	#N/A	#N/A	#N/A	#N/A	#N/A	#N/A	#N/A	#N/A	#N/A	#N/A	#N/A	#N/A	#N/A	#N/A	#N/A	#N/A	#N/A	#N/A	#N/A	#N/A	#N/A	#N/A	#N/A	#N/A	#N/A	#N/A	#N/A	#N/A	#N/A	#N/A
	#N/A	#N/A	#N/A	#N/A	#N/A	#N/A	#N/A	#N/A	#N/A	#N/A	#N/A	#N/A	#N/A	#N/A	#N/A	#N/A	#N/A	#N/A	#N/A	#N/A	#N/A	#N/A	#N/A	#N/A	#N/A	#N/A	#N/A	#N/A	#N/A	#N/A	#N/A	#N/A	#N/A	#N/A	#N/A	#N/A	#N/A	#N/A	#N/A	#N/A	#N/A	#N/A	#N/A	#N/A	#N/A	#N/A	#N/A	#N/A	#N/A
	#N/A	#N/A	#N/A	#N/A	#N/A	#N/A	#N/A	#N/A	#N/A	#N/A	#N/A	#N/A	#N/A	#N/A	#N/A	#N/A	#N/A	#N/A	#N/A	#N/A	#N/A	#N/A	#N/A	#N/A	#N/A	#N/A	#N/A	#N/A	#N/A	#N/A	#N/A	#N/A	#N/A	#N/A	#N/A	#N/A	#N/A	#N/A	#N/A	#N/A	#N/A	#N/A	#N/A	#N/A	#N/A	#N/A	#N/A	#N/A	#N/A
	#N/A	#N/A	#N/A	#N/A	#N/A	#N/A	#N/A	#N/A	#N/A	#N/A	#N/A	#N/A	#N/A	#N/A	#N/A	#N/A	#N/A	#N/A	#N/A	#N/A	#N/A	#N/A	#N/A	#N/A	#N/A	#N/A	#N/A	#N/A	#N/A	#N/A	#N/A	#N/A	#N/A	#N/A	#N/A	#N/A	#N/A	#N/A	#N/A	#N/A	#N/A	#N/A	#N/A	#N/A	#N/A	#N/A	#N/A	#N/A	#N/A
	#N/A	#N/A	#N/A	#N/A	#N/A	#N/A	#N/A	#N/A	#N/A	#N/A	#N/A	#N/A	#N/A	#N/A	#N/A	#N/A	#N/A	#N/A	#N/A	#N/A	#N/A	#N/A	#N/A	#N/A	#N/A	#N/A	#N/A	#N/A	#N/A	#N/A	#N/A	#N/A	#N/A	#N/A	#N/A	#N/A	#N/A	#N/A	#N/A	#N/A	#N/A	#N/A	#N/A	#N/A	#N/A	#N/A	#N/A	#N/A	#N/A
	#N/A	#N/A	#N/A	#N/A	#N/A	#N/A	#N/A	#N/A	#N/A	#N/A	#N/A	#N/A	#N/A	#N/A	#N/A	#N/A	#N/A	#N/A	#N/A	#N/A	#N/A	#N/A	#N/A	#N/A	#N/A	#N/A	#N/A	#N/A	#N/A	#N/A	#N/A	#N/A	#N/A	#N/A	#N/A	#N/A	#N/A	#N/A	#N/A	#N/A	#N/A	#N/A	#N/A	#N/A	#N/A	#N/A	#N/A	#N/A	#N/A
	#N/A	#N/A	#N/A	#N/A	#N/A	#N/A	#N/A	#N/A	#N/A	#N/A	#N/A	#N/A	#N/A	#N/A	#N/A	#N/A	#N/A	#N/A	#N/A	#N/A	#N/A	#N/A	#N/A	#N/A	#N/A	#N/A	#N/A	#N/A	#N/A	#N/A	#N/A	#N/A	#N/A	#N/A	#N/A	#N/A	#N/A	#N/A	#N/A	#N/A	#N/A	#N/A	#N/A	#N/A	#N/A	#N/A	#N/A	#N/A	#N/A
	#N/A	#N/A	#N/A	#N/A	#N/A	#N/A	#N/A	#N/A	#N/A	#N/A	#N/A	#N/A	#N/A	#N/A	#N/A	#N/A	#N/A	#N/A	#N/A	#N/A	#N/A	#N/A	#N/A	#N/A	#N/A	#N/A	#N/A	#N/A	#N/A	#N/A	#N/A	#N/A	#N/A	#N/A	#N/A	#N/A	#N/A	#N/A	#N/A	#N/A	#N/A	#N/A	#N/A	#N/A	#N/A	#N/A	#N/A	#N/A	#N/A
	#N/A	#N/A	#N/A	#N/A	#N/A	#N/A	#N/A	#N/A	#N/A	#N/A	#N/A	#N/A	#N/A	#N/A	#N/A	#N/A	#N/A	#N/A	#N/A	#N/A	#N/A	#N/A	#N/A	#N/A	#N/A	#N/A	#N/A	#N/A	#N/A	#N/A	#N/A	#N/A	#N/A	#N/A	#N/A	#N/A	#N/A	#N/A	#N/A	#N/A	#N/A	#N/A	#N/A	#N/A	#N/A	#N/A	#N/A	#N/A	#N/A
	#N/A	#N/A	#N/A	#N/A	#N/A	#N/A	#N/A	#N/A	#N/A	#N/A	#N/A	#N/A	#N/A	#N/A	#N/A	#N/A	#N/A	#N/A	#N/A	#N/A	#N/A	#N/A	#N/A	#N/A	#N/A	#N/A	#N/A	#N/A	#N/A	#N/A	#N/A	#N/A	#N/A	#N/A	#N/A	#N/A	#N/A	#N/A	#N/A	#N/A	#N/A	#N/A	#N/A	#N/A	#N/A	#N/A	#N/A	#N/A	#N/A
	#N/A	#N/A	#N/A	#N/A	#N/A	#N/A	#N/A	#N/A	#N/A	#N/A	#N/A	#N/A	#N/A	#N/A	#N/A	#N/A	#N/A	#N/A	#N/A	#N/A	#N/A	#N/A	#N/A	#N/A	#N/A	#N/A	#N/A	#N/A	#N/A	#N/A	#N/A	#N/A	#N/A	#N/A	#N/A	#N/A	#N/A	#N/A	#N/A	#N/A	#N/A	#N/A	#N/A	#N/A	#N/A	#N/A	#N/A	#N/A	#N/A
	#N/A	#N/A	#N/A	#N/A	#N/A	#N/A	#N/A	#N/A	#N/A	#N/A	#N/A	#N/A	#N/A	#N/A	#N/A	#N/A	#N/A	#N/A	#N/A	#N/A	#N/A	#N/A	#N/A	#N/A	#N/A	#N/A	#N/A	#N/A	#N/A	#N/A	#N/A	#N/A	#N/A	#N/A	#N/A	#N/A	#N/A	#N/A	#N/A	#N/A	#N/A	#N/A	#N/A	#N/A	#N/A	#N/A	#N/A	#N/A	#N/A
	#N/A	#N/A	#N/A	#N/A	#N/A	#N/A	#N/A	#N/A	#N/A	#N/A	#N/A	#N/A	#N/A	#N/A	#N/A	#N/A	#N/A	#N/A	#N/A	#N/A	#N/A	#N/A	#N/A	#N/A	#N/A	#N/A	#N/A	#N/A	#N/A	#N/A	#N/A	#N/A	#N/A	#N/A	#N/A	#N/A	#N/A	#N/A	#N/A	#N/A	#N/A	#N/A	#N/A	#N/A	#N/A	#N/A	#N/A	#N/A	#N/A
	#N/A	#N/A	#N/A	#N/A	#N/A	#N/A	#N/A	#N/A	#N/A	#N/A	#N/A	#N/A	#N/A	#N/A	#N/A	#N/A	#N/A	#N/A	#N/A	#N/A	#N/A	#N/A	#N/A	#N/A	#N/A	#N/A	#N/A	#N/A	#N/A	#N/A	#N/A	#N/A	#N/A	#N/A	#N/A	#N/A	#N/A	#N/A	#N/A	#N/A	#N/A	#N/A	#N/A	#N/A	#N/A	#N/A	#N/A	#N/A	#N/A
	#N/A	#N/A	#N/A	#N/A	#N/A	#N/A	#N/A	#N/A	#N/A	#N/A	#N/A	#N/A	#N/A	#N/A	#N/A	#N/A	#N/A	#N/A	#N/A	#N/A	#N/A	#N/A	#N/A	#N/A	#N/A	#N/A	#N/A	#N/A	#N/A	#N/A	#N/A	#N/A	#N/A	#N/A	#N/A	#N/A	#N/A	#N/A	#N/A	#N/A	#N/A	#N/A	#N/A	#N/A	#N/A	#N/A	#N/A	#N/A	#N/A
	#N/A	#N/A	#N/A	#N/A	#N/A	#N/A	#N/A	#N/A	#N/A	#N/A	#N/A	#N/A	#N/A	#N/A	#N/A	#N/A	#N/A	#N/A	#N/A	#N/A	#N/A	#N/A	#N/A	#N/A	#N/A	#N/A	#N/A	#N/A	#N/A	#N/A	#N/A	#N/A	#N/A	#N/A	#N/A	#N/A	#N/A	#N/A	#N/A	#N/A	#N/A	#N/A	#N/A	#N/A	#N/A	#N/A	#N/A	#N/A	#N/A
	#N/A	#N/A	#N/A	#N/A	#N/A	#N/A	#N/A	#N/A	#N/A	#N/A	#N/A	#N/A	#N/A	#N/A	#N/A	#N/A	#N/A	#N/A	#N/A	#N/A	#N/A	#N/A	#N/A	#N/A	#N/A	#N/A	#N/A	#N/A	#N/A	#N/A	#N/A	#N/A	#N/A	#N/A	#N/A	#N/A	#N/A	#N/A	#N/A	#N/A	#N/A	#N/A	#N/A	#N/A	#N/A	#N/A	#N/A	#N/A	#N/A
	#N/A	#N/A	#N/A	#N/A	#N/A	#N/A	#N/A	#N/A	#N/A	#N/A	#N/A	#N/A	#N/A	#N/A	#N/A	#N/A	#N/A	#N/A	#N/A	#N/A	#N/A	#N/A	#N/A	#N/A	#N/A	#N/A	#N/A	#N/A	#N/A	#N/A	#N/A	#N/A	#N/A	#N/A	#N/A	#N/A	#N/A	#N/A	#N/A	#N/A	#N/A	#N/A	#N/A	#N/A	#N/A	#N/A	#N/A	#N/A	#N/A
	#N/A	#N/A	#N/A	#N/A	#N/A	#N/A	#N/A	#N/A	#N/A	#N/A	#N/A	#N/A	#N/A	#N/A	#N/A	#N/A	#N/A	#N/A	#N/A	#N/A	#N/A	#N/A	#N/A	#N/A	#N/A	#N/A	#N/A	#N/A	#N/A	#N/A	#N/A	#N/A	#N/A	#N/A	#N/A	#N/A	#N/A	#N/A	#N/A	#N/A	#N/A	#N/A	#N/A	#N/A	#N/A	#N/A	#N/A	#N/A	#N/A
	#N/A	#N/A	#N/A	#N/A	#N/A	#N/A	#N/A	#N/A	#N/A	#N/A	#N/A	#N/A	#N/A	#N/A	#N/A	#N/A	#N/A	#N/A	#N/A	#N/A	#N/A	#N/A	#N/A	#N/A	#N/A	#N/A	#N/A	#N/A	#N/A	#N/A	#N/A	#N/A	#N/A	#N/A	#N/A	#N/A	#N/A	#N/A	#N/A	#N/A	#N/A	#N/A	#N/A	#N/A	#N/A	#N/A	#N/A	#N/A	#N/A
	#N/A	#N/A	#N/A	#N/A	#N/A	#N/A	#N/A	#N/A	#N/A	#N/A	#N/A	#N/A	#N/A	#N/A	#N/A	#N/A	#N/A	#N/A	#N/A	#N/A	#N/A	#N/A	#N/A	#N/A	#N/A	#N/A	#N/A	#N/A	#N/A	#N/A	#N/A	#N/A	#N/A	#N/A	#N/A	#N/A	#N/A	#N/A	#N/A	#N/A	#N/A	#N/A	#N/A	#N/A	#N/A	#N/A	#N/A	#N/A	#N/A
	#N/A	#N/A	#N/A	#N/A	#N/A	#N/A	#N/A	#N/A	#N/A	#N/A	#N/A	#N/A	#N/A	#N/A	#N/A	#N/A	#N/A	#N/A	#N/A	#N/A	#N/A	#N/A	#N/A	#N/A	#N/A	#N/A	#N/A	#N/A	#N/A	#N/A	#N/A	#N/A	#N/A	#N/A	#N/A	#N/A	#N/A	#N/A	#N/A	#N/A	#N/A	#N/A	#N/A	#N/A	#N/A	#N/A	#N/A	#N/A	#N/A
	#N/A	#N/A	#N/A	#N/A	#N/A	#N/A	#N/A	#N/A	#N/A	#N/A	#N/A	#N/A	#N/A	#N/A	#N/A	#N/A	#N/A	#N/A	#N/A	#N/A	#N/A	#N/A	#N/A	#N/A	#N/A	#N/A	#N/A	#N/A	#N/A	#N/A	#N/A	#N/A	#N/A	#N/A	#N/A	#N/A	#N/A	#N/A	#N/A	#N/A	#N/A	#N/A	#N/A	#N/A	#N/A	#N/A	#N/A	#N/A	#N/A
	#N/A	#N/A	#N/A	#N/A	#N/A	#N/A	#N/A	#N/A	#N/A	#N/A	#N/A	#N/A	#N/A	#N/A	#N/A	#N/A	#N/A	#N/A	#N/A	#N/A	#N/A	#N/A	#N/A	#N/A	#N/A	#N/A	#N/A	#N/A	#N/A	#N/A	#N/A	#N/A	#N/A	#N/A	#N/A	#N/A	#N/A	#N/A	#N/A	#N/A	#N/A	#N/A	#N/A	#N/A	#N/A	#N/A	#N/A	#N/A	#N/A
	#N/A	#N/A	#N/A	#N/A	#N/A	#N/A	#N/A	#N/A	#N/A	#N/A	#N/A	#N/A	#N/A	#N/A	#N/A	#N/A	#N/A	#N/A	#N/A	#N/A	#N/A	#N/A	#N/A	#N/A	#N/A	#N/A	#N/A	#N/A	#N/A	#N/A	#N/A	#N/A	#N/A	#N/A	#N/A	#N/A	#N/A	#N/A	#N/A	#N/A	#N/A	#N/A	#N/A	#N/A	#N/A	#N/A	#N/A	#N/A	#N/A
	#N/A	#N/A	#N/A	#N/A	#N/A	#N/A	#N/A	#N/A	#N/A	#N/A	#N/A	#N/A	#N/A	#N/A	#N/A	#N/A	#N/A	#N/A	#N/A	#N/A	#N/A	#N/A	#N/A	#N/A	#N/A	#N/A	#N/A	#N/A	#N/A	#N/A	#N/A	#N/A	#N/A	#N/A	#N/A	#N/A	#N/A	#N/A	#N/A	#N/A	#N/A	#N/A	#N/A	#N/A	#N/A	#N/A	#N/A	#N/A	#N/A
	#N/A	#N/A	#N/A	#N/A	#N/A	#N/A	#N/A	#N/A	#N/A	#N/A	#N/A	#N/A	#N/A	#N/A	#N/A	#N/A	#N/A	#N/A	#N/A	#N/A	#N/A	#N/A	#N/A	#N/A	#N/A	#N/A	#N/A	#N/A	#N/A	#N/A	#N/A	#N/A	#N/A	#N/A	#N/A	#N/A	#N/A	#N/A	#N/A	#N/A	#N/A	#N/A	#N/A	#N/A	#N/A	#N/A	#N/A	#N/A	#N/A
	#N/A	#N/A	#N/A	#N/A	#N/A	#N/A	#N/A	#N/A	#N/A	#N/A	#N/A	#N/A	#N/A	#N/A	#N/A	#N/A	#N/A	#N/A	#N/A	#N/A	#N/A	#N/A	#N/A	#N/A	#N/A	#N/A	#N/A	#N/A	#N/A	#N/A	#N/A	#N/A	#N/A	#N/A	#N/A	#N/A	#N/A	#N/A	#N/A	#N/A	#N/A	#N/A	#N/A	#N/A	#N/A	#N/A	#N/A	#N/A	#N/A
	#N/A	#N/A	#N/A	#N/A	#N/A	#N/A	#N/A	#N/A	#N/A	#N/A	#N/A	#N/A	#N/A	#N/A	#N/A	#N/A	#N/A	#N/A	#N/A	#N/A	#N/A	#N/A	#N/A	#N/A	#N/A	#N/A	#N/A	#N/A	#N/A	#N/A	#N/A	#N/A	#N/A	#N/A	#N/A	#N/A	#N/A	#N/A	#N/A	#N/A	#N/A	#N/A	#N/A	#N/A	#N/A	#N/A	#N/A	#N/A	#N/A
	#N/A	#N/A	#N/A	#N/A	#N/A	#N/A	#N/A	#N/A	#N/A	#N/A	#N/A	#N/A	#N/A	#N/A	#N/A	#N/A	#N/A	#N/A	#N/A	#N/A	#N/A	#N/A	#N/A	#N/A	#N/A	#N/A	#N/A	#N/A	#N/A	#N/A	#N/A	#N/A	#N/A	#N/A	#N/A	#N/A	#N/A	#N/A	#N/A	#N/A	#N/A	#N/A	#N/A	#N/A	#N/A	#N/A	#N/A	#N/A	#N/A
	#N/A	#N/A	#N/A	#N/A	#N/A	#N/A	#N/A	#N/A	#N/A	#N/A	#N/A	#N/A	#N/A	#N/A	#N/A	#N/A	#N/A	#N/A	#N/A	#N/A	#N/A	#N/A	#N/A	#N/A	#N/A	#N/A	#N/A	#N/A	#N/A	#N/A	#N/A	#N/A	#N/A	#N/A	#N/A	#N/A	#N/A	#N/A	#N/A	#N/A	#N/A	#N/A	#N/A	#N/A	#N/A	#N/A	#N/A	#N/A	#N/A
	#N/A	#N/A	#N/A	#N/A	#N/A	#N/A	#N/A	#N/A	#N/A	#N/A	#N/A	#N/A	#N/A	#N/A	#N/A	#N/A	#N/A	#N/A	#N/A	#N/A	#N/A	#N/A	#N/A	#N/A	#N/A	#N/A	#N/A	#N/A	#N/A	#N/A	#N/A	#N/A	#N/A	#N/A	#N/A	#N/A	#N/A	#N/A	#N/A	#N/A	#N/A	#N/A	#N/A	#N/A	#N/A	#N/A	#N/A	#N/A	#N/A
	#N/A	#N/A	#N/A	#N/A	#N/A	#N/A	#N/A	#N/A	#N/A	#N/A	#N/A	#N/A	#N/A	#N/A	#N/A	#N/A	#N/A	#N/A	#N/A	#N/A	#N/A	#N/A	#N/A	#N/A	#N/A	#N/A	#N/A	#N/A	#N/A	#N/A	#N/A	#N/A	#N/A	#N/A	#N/A	#N/A	#N/A	#N/A	#N/A	#N/A	#N/A	#N/A	#N/A	#N/A	#N/A	#N/A	#N/A	#N/A	#N/A
	#N/A	#N/A	#N/A	#N/A	#N/A	#N/A	#N/A	#N/A	#N/A	#N/A	#N/A	#N/A	#N/A	#N/A	#N/A	#N/A	#N/A	#N/A	#N/A	#N/A	#N/A	#N/A	#N/A	#N/A	#N/A	#N/A	#N/A	#N/A	#N/A	#N/A	#N/A	#N/A	#N/A	#N/A	#N/A	#N/A	#N/A	#N/A	#N/A	#N/A	#N/A	#N/A	#N/A	#N/A	#N/A	#N/A	#N/A	#N/A	#N/A
	#N/A	#N/A	#N/A	#N/A	#N/A	#N/A	#N/A	#N/A	#N/A	#N/A	#N/A	#N/A	#N/A	#N/A	#N/A	#N/A	#N/A	#N/A	#N/A	#N/A	#N/A	#N/A	#N/A	#N/A	#N/A	#N/A	#N/A	#N/A	#N/A	#N/A	#N/A	#N/A	#N/A	#N/A	#N/A	#N/A	#N/A	#N/A	#N/A	#N/A	#N/A	#N/A	#N/A	#N/A	#N/A	#N/A	#N/A	#N/A	#N/A
	#N/A	#N/A	#N/A	#N/A	#N/A	#N/A	#N/A	#N/A	#N/A	#N/A	#N/A	#N/A	#N/A	#N/A	#N/A	#N/A	#N/A	#N/A	#N/A	#N/A	#N/A	#N/A	#N/A	#N/A	#N/A	#N/A	#N/A	#N/A	#N/A	#N/A	#N/A	#N/A	#N/A	#N/A	#N/A	#N/A	#N/A	#N/A	#N/A	#N/A	#N/A	#N/A	#N/A	#N/A	#N/A	#N/A	#N/A	#N/A	#N/A
	#N/A	#N/A	#N/A	#N/A	#N/A	#N/A	#N/A	#N/A	#N/A	#N/A	#N/A	#N/A	#N/A	#N/A	#N/A	#N/A	#N/A	#N/A	#N/A	#N/A	#N/A	#N/A	#N/A	#N/A	#N/A	#N/A	#N/A	#N/A	#N/A	#N/A	#N/A	#N/A	#N/A	#N/A	#N/A	#N/A	#N/A	#N/A	#N/A	#N/A	#N/A	#N/A	#N/A	#N/A	#N/A	#N/A	#N/A	#N/A	#N/A
	#N/A	#N/A	#N/A	#N/A	#N/A	#N/A	#N/A	#N/A	#N/A	#N/A	#N/A	#N/A	#N/A	#N/A	#N/A	#N/A	#N/A	#N/A	#N/A	#N/A	#N/A	#N/A	#N/A	#N/A	#N/A	#N/A	#N/A	#N/A	#N/A	#N/A	#N/A	#N/A	#N/A	#N/A	#N/A	#N/A	#N/A	#N/A	#N/A	#N/A	#N/A	#N/A	#N/A	#N/A	#N/A	#N/A	#N/A	#N/A	#N/A
	#N/A	#N/A	#N/A	#N/A	#N/A	#N/A	#N/A	#N/A	#N/A	#N/A	#N/A	#N/A	#N/A	#N/A	#N/A	#N/A	#N/A	#N/A	#N/A	#N/A	#N/A	#N/A	#N/A	#N/A	#N/A	#N/A	#N/A	#N/A	#N/A	#N/A	#N/A	#N/A	#N/A	#N/A	#N/A	#N/A	#N/A	#N/A	#N/A	#N/A	#N/A	#N/A	#N/A	#N/A	#N/A	#N/A	#N/A	#N/A	#N/A
	#N/A	#N/A	#N/A	#N/A	#N/A	#N/A	#N/A	#N/A	#N/A	#N/A	#N/A	#N/A	#N/A	#N/A	#N/A	#N/A	#N/A	#N/A	#N/A	#N/A	#N/A	#N/A	#N/A	#N/A	#N/A	#N/A	#N/A	#N/A	#N/A	#N/A	#N/A	#N/A	#N/A	#N/A	#N/A	#N/A	#N/A	#N/A	#N/A	#N/A	#N/A	#N/A	#N/A	#N/A	#N/A	#N/A	#N/A	#N/A	#N/A
	#N/A	#N/A	#N/A	#N/A	#N/A	#N/A	#N/A	#N/A	#N/A	#N/A	#N/A	#N/A	#N/A	#N/A	#N/A	#N/A	#N/A	#N/A	#N/A	#N/A	#N/A	#N/A	#N/A	#N/A	#N/A	#N/A	#N/A	#N/A	#N/A	#N/A	#N/A	#N/A	#N/A	#N/A	#N/A	#N/A	#N/A	#N/A	#N/A	#N/A	#N/A	#N/A	#N/A	#N/A	#N/A	#N/A	#N/A	#N/A	#N/A
	#N/A	#N/A	#N/A	#N/A	#N/A	#N/A	#N/A	#N/A	#N/A	#N/A	#N/A	#N/A	#N/A	#N/A	#N/A	#N/A	#N/A	#N/A	#N/A	#N/A	#N/A	#N/A	#N/A	#N/A	#N/A	#N/A	#N/A	#N/A	#N/A	#N/A	#N/A	#N/A	#N/A	#N/A	#N/A	#N/A	#N/A	#N/A	#N/A	#N/A	#N/A	#N/A	#N/A	#N/A	#N/A	#N/A	#N/A	#N/A	#N/A
	#N/A	#N/A	#N/A	#N/A	#N/A	#N/A	#N/A	#N/A	#N/A	#N/A	#N/A	#N/A	#N/A	#N/A	#N/A	#N/A	#N/A	#N/A	#N/A	#N/A	#N/A	#N/A	#N/A	#N/A	#N/A	#N/A	#N/A	#N/A	#N/A	#N/A	#N/A	#N/A	#N/A	#N/A	#N/A	#N/A	#N/A	#N/A	#N/A	#N/A	#N/A	#N/A	#N/A	#N/A	#N/A	#N/A	#N/A	#N/A	#N/A
	#N/A	#N/A	#N/A	#N/A	#N/A	#N/A	#N/A	#N/A	#N/A	#N/A	#N/A	#N/A	#N/A	#N/A	#N/A	#N/A	#N/A	#N/A	#N/A	#N/A	#N/A	#N/A	#N/A	#N/A	#N/A	#N/A	#N/A	#N/A	#N/A	#N/A	#N/A	#N/A	#N/A	#N/A	#N/A	#N/A	#N/A	#N/A	#N/A	#N/A	#N/A	#N/A	#N/A	#N/A	#N/A	#N/A	#N/A	#N/A	#N/A
	#N/A	#N/A	#N/A	#N/A	#N/A	#N/A	#N/A	#N/A	#N/A	#N/A	#N/A	#N/A	#N/A	#N/A	#N/A	#N/A	#N/A	#N/A	#N/A	#N/A	#N/A	#N/A	#N/A	#N/A	#N/A	#N/A	#N/A	#N/A	#N/A	#N/A	#N/A	#N/A	#N/A	#N/A	#N/A	#N/A	#N/A	#N/A	#N/A	#N/A	#N/A	#N/A	#N/A	#N/A	#N/A	#N/A	#N/A	#N/A	#N/A
	#N/A	#N/A	#N/A	#N/A	#N/A	#N/A	#N/A	#N/A	#N/A	#N/A	#N/A	#N/A	#N/A	#N/A	#N/A	#N/A	#N/A	#N/A	#N/A	#N/A	#N/A	#N/A	#N/A	#N/A	#N/A	#N/A	#N/A	#N/A	#N/A	#N/A	#N/A	#N/A	#N/A	#N/A	#N/A	#N/A	#N/A	#N/A	#N/A	#N/A	#N/A	#N/A	#N/A	#N/A	#N/A	#N/A	#N/A	#N/A	#N/A
	#N/A	#N/A	#N/A	#N/A	#N/A	#N/A	#N/A	#N/A	#N/A	#N/A	#N/A	#N/A	#N/A	#N/A	#N/A	#N/A	#N/A	#N/A	#N/A	#N/A	#N/A	#N/A	#N/A	#N/A	#N/A	#N/A	#N/A	#N/A	#N/A	#N/A	#N/A	#N/A	#N/A	#N/A	#N/A	#N/A	#N/A	#N/A	#N/A	#N/A	#N/A	#N/A	#N/A	#N/A	#N/A	#N/A	#N/A	#N/A	#N/A
	#N/A	#N/A	#N/A	#N/A	#N/A	#N/A	#N/A	#N/A	#N/A	#N/A	#N/A	#N/A	#N/A	#N/A	#N/A	#N/A	#N/A	#N/A	#N/A	#N/A	#N/A	#N/A	#N/A	#N/A	#N/A	#N/A	#N/A	#N/A	#N/A	#N/A	#N/A	#N/A	#N/A	#N/A	#N/A	#N/A	#N/A	#N/A	#N/A	#N/A	#N/A	#N/A	#N/A	#N/A	#N/A	#N/A	#N/A	#N/A	#N/A
	#N/A	#N/A	#N/A	#N/A	#N/A	#N/A	#N/A	#N/A	#N/A	#N/A	#N/A	#N/A	#N/A	#N/A	#N/A	#N/A	#N/A	#N/A	#N/A	#N/A	#N/A	#N/A	#N/A	#N/A	#N/A	#N/A	#N/A	#N/A	#N/A	#N/A	#N/A	#N/A	#N/A	#N/A	#N/A	#N/A	#N/A	#N/A	#N/A	#N/A	#N/A	#N/A	#N/A	#N/A	#N/A	#N/A	#N/A	#N/A	#N/A
	#N/A	#N/A	#N/A	#N/A	#N/A	#N/A	#N/A	#N/A	#N/A	#N/A	#N/A	#N/A	#N/A	#N/A	#N/A	#N/A	#N/A	#N/A	#N/A	#N/A	#N/A	#N/A	#N/A	#N/A	#N/A	#N/A	#N/A	#N/A	#N/A	#N/A	#N/A	#N/A	#N/A	#N/A	#N/A	#N/A	#N/A	#N/A	#N/A	#N/A	#N/A	#N/A	#N/A	#N/A	#N/A	#N/A	#N/A	#N/A	#N/A
	#N/A	#N/A	#N/A	#N/A	#N/A	#N/A	#N/A	#N/A	#N/A	#N/A	#N/A	#N/A	#N/A	#N/A	#N/A	#N/A	#N/A	#N/A	#N/A	#N/A	#N/A	#N/A	#N/A	#N/A	#N/A	#N/A	#N/A	#N/A	#N/A	#N/A	#N/A	#N/A	#N/A	#N/A	#N/A	#N/A	#N/A	#N/A	#N/A	#N/A	#N/A	#N/A	#N/A	#N/A	#N/A	#N/A	#N/A	#N/A	#N/A
	#N/A	#N/A	#N/A	#N/A	#N/A	#N/A	#N/A	#N/A	#N/A	#N/A	#N/A	#N/A	#N/A	#N/A	#N/A	#N/A	#N/A	#N/A	#N/A	#N/A	#N/A	#N/A	#N/A	#N/A	#N/A	#N/A	#N/A	#N/A	#N/A	#N/A	#N/A	#N/A	#N/A	#N/A	#N/A	#N/A	#N/A	#N/A	#N/A	#N/A	#N/A	#N/A	#N/A	#N/A	#N/A	#N/A	#N/A	#N/A	#N/A
	#N/A	#N/A	#N/A	#N/A	#N/A	#N/A	#N/A	#N/A	#N/A	#N/A	#N/A	#N/A	#N/A	#N/A	#N/A	#N/A	#N/A	#N/A	#N/A	#N/A	#N/A	#N/A	#N/A	#N/A	#N/A	#N/A	#N/A	#N/A	#N/A	#N/A	#N/A	#N/A	#N/A	#N/A	#N/A	#N/A	#N/A	#N/A	#N/A	#N/A	#N/A	#N/A	#N/A	#N/A	#N/A	#N/A	#N/A	#N/A	#N/A
	#N/A	#N/A	#N/A	#N/A	#N/A	#N/A	#N/A	#N/A	#N/A	#N/A	#N/A	#N/A	#N/A	#N/A	#N/A	#N/A	#N/A	#N/A	#N/A	#N/A	#N/A	#N/A	#N/A	#N/A	#N/A	#N/A	#N/A	#N/A	#N/A	#N/A	#N/A	#N/A	#N/A	#N/A	#N/A	#N/A	#N/A	#N/A	#N/A	#N/A	#N/A	#N/A	#N/A	#N/A	#N/A	#N/A	#N/A	#N/A	#N/A
	#N/A	#N/A	#N/A	#N/A	#N/A	#N/A	#N/A	#N/A	#N/A	#N/A	#N/A	#N/A	#N/A	#N/A	#N/A	#N/A	#N/A	#N/A	#N/A	#N/A	#N/A	#N/A	#N/A	#N/A	#N/A	#N/A	#N/A	#N/A	#N/A	#N/A	#N/A	#N/A	#N/A	#N/A	#N/A	#N/A	#N/A	#N/A	#N/A	#N/A	#N/A	#N/A	#N/A	#N/A	#N/A	#N/A	#N/A	#N/A	#N/A
	#N/A	#N/A	#N/A	#N/A	#N/A	#N/A	#N/A	#N/A	#N/A	#N/A	#N/A	#N/A	#N/A	#N/A	#N/A	#N/A	#N/A	#N/A	#N/A	#N/A	#N/A	#N/A	#N/A	#N/A	#N/A	#N/A	#N/A	#N/A	#N/A	#N/A	#N/A	#N/A	#N/A	#N/A	#N/A	#N/A	#N/A	#N/A	#N/A	#N/A	#N/A	#N/A	#N/A	#N/A	#N/A	#N/A	#N/A	#N/A	#N/A
	#N/A	#N/A	#N/A	#N/A	#N/A	#N/A	#N/A	#N/A	#N/A	#N/A	#N/A	#N/A	#N/A	#N/A	#N/A	#N/A	#N/A	#N/A	#N/A	#N/A	#N/A	#N/A	#N/A	#N/A	#N/A	#N/A	#N/A	#N/A	#N/A	#N/A	#N/A	#N/A	#N/A	#N/A	#N/A	#N/A	#N/A	#N/A	#N/A	#N/A	#N/A	#N/A	#N/A	#N/A	#N/A	#N/A	#N/A	#N/A	#N/A
	#N/A	#N/A	#N/A	#N/A	#N/A	#N/A	#N/A	#N/A	#N/A	#N/A	#N/A	#N/A	#N/A	#N/A	#N/A	#N/A	#N/A	#N/A	#N/A	#N/A	#N/A	#N/A	#N/A	#N/A	#N/A	#N/A	#N/A	#N/A	#N/A	#N/A	#N/A	#N/A	#N/A	#N/A	#N/A	#N/A	#N/A	#N/A	#N/A	#N/A	#N/A	#N/A	#N/A	#N/A	#N/A	#N/A	#N/A	#N/A	#N/A
	#N/A	#N/A	#N/A	#N/A	#N/A	#N/A	#N/A	#N/A	#N/A	#N/A	#N/A	#N/A	#N/A	#N/A	#N/A	#N/A	#N/A	#N/A	#N/A	#N/A	#N/A	#N/A	#N/A	#N/A	#N/A	#N/A	#N/A	#N/A	#N/A	#N/A	#N/A	#N/A	#N/A	#N/A	#N/A	#N/A	#N/A	#N/A	#N/A	#N/A	#N/A	#N/A	#N/A	#N/A	#N/A	#N/A	#N/A	#N/A	#N/A
	#N/A	#N/A	#N/A	#N/A	#N/A	#N/A	#N/A	#N/A	#N/A	#N/A	#N/A	#N/A	#N/A	#N/A	#N/A	#N/A	#N/A	#N/A	#N/A	#N/A	#N/A	#N/A	#N/A	#N/A	#N/A	#N/A	#N/A	#N/A	#N/A	#N/A	#N/A	#N/A	#N/A	#N/A	#N/A	#N/A	#N/A	#N/A	#N/A	#N/A	#N/A	#N/A	#N/A	#N/A	#N/A	#N/A	#N/A	#N/A	#N/A
	#N/A	#N/A	#N/A	#N/A	#N/A	#N/A	#N/A	#N/A	#N/A	#N/A	#N/A	#N/A	#N/A	#N/A	#N/A	#N/A	#N/A	#N/A	#N/A	#N/A	#N/A	#N/A	#N/A	#N/A	#N/A	#N/A	#N/A	#N/A	#N/A	#N/A	#N/A	#N/A	#N/A	#N/A	#N/A	#N/A	#N/A	#N/A	#N/A	#N/A	#N/A	#N/A	#N/A	#N/A	#N/A	#N/A	#N/A	#N/A	#N/A
	#N/A	#N/A	#N/A	#N/A	#N/A	#N/A	#N/A	#N/A	#N/A	#N/A	#N/A	#N/A	#N/A	#N/A	#N/A	#N/A	#N/A	#N/A	#N/A	#N/A	#N/A	#N/A	#N/A	#N/A	#N/A	#N/A	#N/A	#N/A	#N/A	#N/A	#N/A	#N/A	#N/A	#N/A	#N/A	#N/A	#N/A	#N/A	#N/A	#N/A	#N/A	#N/A	#N/A	#N/A	#N/A	#N/A	#N/A	#N/A	#N/A
	#N/A	#N/A	#N/A	#N/A	#N/A	#N/A	#N/A	#N/A	#N/A	#N/A	#N/A	#N/A	#N/A	#N/A	#N/A	#N/A	#N/A	#N/A	#N/A	#N/A	#N/A	#N/A	#N/A	#N/A	#N/A	#N/A	#N/A	#N/A	#N/A	#N/A	#N/A	#N/A	#N/A	#N/A	#N/A	#N/A	#N/A	#N/A	#N/A	#N/A	#N/A	#N/A	#N/A	#N/A	#N/A	#N/A	#N/A	#N/A	#N/A
	#N/A	#N/A	#N/A	#N/A	#N/A	#N/A	#N/A	#N/A	#N/A	#N/A	#N/A	#N/A	#N/A	#N/A	#N/A	#N/A	#N/A	#N/A	#N/A	#N/A	#N/A	#N/A	#N/A	#N/A	#N/A	#N/A	#N/A	#N/A	#N/A	#N/A	#N/A	#N/A	#N/A	#N/A	#N/A	#N/A	#N/A	#N/A	#N/A	#N/A	#N/A	#N/A	#N/A	#N/A	#N/A	#N/A	#N/A	#N/A	#N/A
	#N/A	#N/A	#N/A	#N/A	#N/A	#N/A	#N/A	#N/A	#N/A	#N/A	#N/A	#N/A	#N/A	#N/A	#N/A	#N/A	#N/A	#N/A	#N/A	#N/A	#N/A	#N/A	#N/A	#N/A	#N/A	#N/A	#N/A	#N/A	#N/A	#N/A	#N/A	#N/A	#N/A	#N/A	#N/A	#N/A	#N/A	#N/A	#N/A	#N/A	#N/A	#N/A	#N/A	#N/A	#N/A	#N/A	#N/A	#N/A	#N/A
	#N/A	#N/A	#N/A	#N/A	#N/A	#N/A	#N/A	#N/A	#N/A	#N/A	#N/A	#N/A	#N/A	#N/A	#N/A	#N/A	#N/A	#N/A	#N/A	#N/A	#N/A	#N/A	#N/A	#N/A	#N/A	#N/A	#N/A	#N/A	#N/A	#N/A	#N/A	#N/A	#N/A	#N/A	#N/A	#N/A	#N/A	#N/A	#N/A	#N/A	#N/A	#N/A	#N/A	#N/A	#N/A	#N/A	#N/A	#N/A	#N/A
	#N/A	#N/A	#N/A	#N/A	#N/A	#N/A	#N/A	#N/A	#N/A	#N/A	#N/A	#N/A	#N/A	#N/A	#N/A	#N/A	#N/A	#N/A	#N/A	#N/A	#N/A	#N/A	#N/A	#N/A	#N/A	#N/A	#N/A	#N/A	#N/A	#N/A	#N/A	#N/A	#N/A	#N/A	#N/A	#N/A	#N/A	#N/A	#N/A	#N/A	#N/A	#N/A	#N/A	#N/A	#N/A	#N/A	#N/A	#N/A	#N/A
	#N/A	#N/A	#N/A	#N/A	#N/A	#N/A	#N/A	#N/A	#N/A	#N/A	#N/A	#N/A	#N/A	#N/A	#N/A	#N/A	#N/A	#N/A	#N/A	#N/A	#N/A	#N/A	#N/A	#N/A	#N/A	#N/A	#N/A	#N/A	#N/A	#N/A	#N/A	#N/A	#N/A	#N/A	#N/A	#N/A	#N/A	#N/A	#N/A	#N/A	#N/A	#N/A	#N/A	#N/A	#N/A	#N/A	#N/A	#N/A	#N/A
	#N/A	#N/A	#N/A	#N/A	#N/A	#N/A	#N/A	#N/A	#N/A	#N/A	#N/A	#N/A	#N/A	#N/A	#N/A	#N/A	#N/A	#N/A	#N/A	#N/A	#N/A	#N/A	#N/A	#N/A	#N/A	#N/A	#N/A	#N/A	#N/A	#N/A	#N/A	#N/A	#N/A	#N/A	#N/A	#N/A	#N/A	#N/A	#N/A	#N/A	#N/A	#N/A	#N/A	#N/A	#N/A	#N/A	#N/A	#N/A	#N/A
	#N/A	#N/A	#N/A	#N/A	#N/A	#N/A	#N/A	#N/A	#N/A	#N/A	#N/A	#N/A	#N/A	#N/A	#N/A	#N/A	#N/A	#N/A	#N/A	#N/A	#N/A	#N/A	#N/A	#N/A	#N/A	#N/A	#N/A	#N/A	#N/A	#N/A	#N/A	#N/A	#N/A	#N/A	#N/A	#N/A	#N/A	#N/A	#N/A	#N/A	#N/A	#N/A	#N/A	#N/A	#N/A	#N/A	#N/A	#N/A	#N/A
	#N/A	#N/A	#N/A	#N/A	#N/A	#N/A	#N/A	#N/A	#N/A	#N/A	#N/A	#N/A	#N/A	#N/A	#N/A	#N/A	#N/A	#N/A	#N/A	#N/A	#N/A	#N/A	#N/A	#N/A	#N/A	#N/A	#N/A	#N/A	#N/A	#N/A	#N/A	#N/A	#N/A	#N/A	#N/A	#N/A	#N/A	#N/A	#N/A	#N/A	#N/A	#N/A	#N/A	#N/A	#N/A	#N/A	#N/A	#N/A	#N/A
	#N/A	#N/A	#N/A	#N/A	#N/A	#N/A	#N/A	#N/A	#N/A	#N/A	#N/A	#N/A	#N/A	#N/A	#N/A	#N/A	#N/A	#N/A	#N/A	#N/A	#N/A	#N/A	#N/A	#N/A	#N/A	#N/A	#N/A	#N/A	#N/A	#N/A	#N/A	#N/A	#N/A	#N/A	#N/A	#N/A	#N/A	#N/A	#N/A	#N/A	#N/A	#N/A	#N/A	#N/A	#N/A	#N/A	#N/A	#N/A	#N/A
	#N/A	#N/A	#N/A	#N/A	#N/A	#N/A	#N/A	#N/A	#N/A	#N/A	#N/A	#N/A	#N/A	#N/A	#N/A	#N/A	#N/A	#N/A	#N/A	#N/A	#N/A	#N/A	#N/A	#N/A	#N/A	#N/A	#N/A	#N/A	#N/A	#N/A	#N/A	#N/A	#N/A	#N/A	#N/A	#N/A	#N/A	#N/A	#N/A	#N/A	#N/A	#N/A	#N/A	#N/A	#N/A	#N/A	#N/A	#N/A	#N/A
	#N/A	#N/A	#N/A	#N/A	#N/A	#N/A	#N/A	#N/A	#N/A	#N/A	#N/A	#N/A	#N/A	#N/A	#N/A	#N/A	#N/A	#N/A	#N/A	#N/A	#N/A	#N/A	#N/A	#N/A	#N/A	#N/A	#N/A	#N/A	#N/A	#N/A	#N/A	#N/A	#N/A	#N/A	#N/A	#N/A	#N/A	#N/A	#N/A	#N/A	#N/A	#N/A	#N/A	#N/A	#N/A	#N/A	#N/A	#N/A	#N/A
	#N/A	#N/A	#N/A	#N/A	#N/A	#N/A	#N/A	#N/A	#N/A	#N/A	#N/A	#N/A	#N/A	#N/A	#N/A	#N/A	#N/A	#N/A	#N/A	#N/A	#N/A	#N/A	#N/A	#N/A	#N/A	#N/A	#N/A	#N/A	#N/A	#N/A	#N/A	#N/A	#N/A	#N/A	#N/A	#N/A	#N/A	#N/A	#N/A	#N/A	#N/A	#N/A	#N/A	#N/A	#N/A	#N/A	#N/A	#N/A	#N/A
	#N/A	#N/A	#N/A	#N/A	#N/A	#N/A	#N/A	#N/A	#N/A	#N/A	#N/A	#N/A	#N/A	#N/A	#N/A	#N/A	#N/A	#N/A	#N/A	#N/A	#N/A	#N/A	#N/A	#N/A	#N/A	#N/A	#N/A	#N/A	#N/A	#N/A	#N/A	#N/A	#N/A	#N/A	#N/A	#N/A	#N/A	#N/A	#N/A	#N/A	#N/A	#N/A	#N/A	#N/A	#N/A	#N/A	#N/A	#N/A	#N/A
	#N/A	#N/A	#N/A	#N/A	#N/A	#N/A	#N/A	#N/A	#N/A	#N/A	#N/A	#N/A	#N/A	#N/A	#N/A	#N/A	#N/A	#N/A	#N/A	#N/A	#N/A	#N/A	#N/A	#N/A	#N/A	#N/A	#N/A	#N/A	#N/A	#N/A	#N/A	#N/A	#N/A	#N/A	#N/A	#N/A	#N/A	#N/A	#N/A	#N/A	#N/A	#N/A	#N/A	#N/A	#N/A	#N/A	#N/A	#N/A	#N/A
	#N/A	#N/A	#N/A	#N/A	#N/A	#N/A	#N/A	#N/A	#N/A	#N/A	#N/A	#N/A	#N/A	#N/A	#N/A	#N/A	#N/A	#N/A	#N/A	#N/A	#N/A	#N/A	#N/A	#N/A	#N/A	#N/A	#N/A	#N/A	#N/A	#N/A	#N/A	#N/A	#N/A	#N/A	#N/A	#N/A	#N/A	#N/A	#N/A	#N/A	#N/A	#N/A	#N/A	#N/A	#N/A	#N/A	#N/A	#N/A	#N/A
	#N/A	#N/A	#N/A	#N/A	#N/A	#N/A	#N/A	#N/A	#N/A	#N/A	#N/A	#N/A	#N/A	#N/A	#N/A	#N/A	#N/A	#N/A	#N/A	#N/A	#N/A	#N/A	#N/A	#N/A	#N/A	#N/A	#N/A	#N/A	#N/A	#N/A	#N/A	#N/A	#N/A	#N/A	#N/A	#N/A	#N/A	#N/A	#N/A	#N/A	#N/A	#N/A	#N/A	#N/A	#N/A	#N/A	#N/A	#N/A	#N/A
	#N/A	#N/A	#N/A	#N/A	#N/A	#N/A	#N/A	#N/A	#N/A	#N/A	#N/A	#N/A	#N/A	#N/A	#N/A	#N/A	#N/A	#N/A	#N/A	#N/A	#N/A	#N/A	#N/A	#N/A	#N/A	#N/A	#N/A	#N/A	#N/A	#N/A	#N/A	#N/A	#N/A	#N/A	#N/A	#N/A	#N/A	#N/A	#N/A	#N/A	#N/A	#N/A	#N/A	#N/A	#N/A	#N/A	#N/A	#N/A	#N/A
	#N/A	#N/A	#N/A	#N/A	#N/A	#N/A	#N/A	#N/A	#N/A	#N/A	#N/A	#N/A	#N/A	#N/A	#N/A	#N/A	#N/A	#N/A	#N/A	#N/A	#N/A	#N/A	#N/A	#N/A	#N/A	#N/A	#N/A	#N/A	#N/A	#N/A	#N/A	#N/A	#N/A	#N/A	#N/A	#N/A	#N/A	#N/A	#N/A	#N/A	#N/A	#N/A	#N/A	#N/A	#N/A	#N/A	#N/A	#N/A	#N/A
	#N/A	#N/A	#N/A	#N/A	#N/A	#N/A	#N/A	#N/A	#N/A	#N/A	#N/A	#N/A	#N/A	#N/A	#N/A	#N/A	#N/A	#N/A	#N/A	#N/A	#N/A	#N/A	#N/A	#N/A	#N/A	#N/A	#N/A	#N/A	#N/A	#N/A	#N/A	#N/A	#N/A	#N/A	#N/A	#N/A	#N/A	#N/A	#N/A	#N/A	#N/A	#N/A	#N/A	#N/A	#N/A	#N/A	#N/A	#N/A	#N/A
	#N/A	#N/A	#N/A	#N/A	#N/A	#N/A	#N/A	#N/A	#N/A	#N/A	#N/A	#N/A	#N/A	#N/A	#N/A	#N/A	#N/A	#N/A	#N/A	#N/A	#N/A	#N/A	#N/A	#N/A	#N/A	#N/A	#N/A	#N/A	#N/A	#N/A	#N/A	#N/A	#N/A	#N/A	#N/A	#N/A	#N/A	#N/A	#N/A	#N/A	#N/A	#N/A	#N/A	#N/A	#N/A	#N/A	#N/A	#N/A	#N/A
	#N/A	#N/A	#N/A	#N/A	#N/A	#N/A	#N/A	#N/A	#N/A	#N/A	#N/A	#N/A	#N/A	#N/A	#N/A	#N/A	#N/A	#N/A	#N/A	#N/A	#N/A	#N/A	#N/A	#N/A	#N/A	#N/A	#N/A	#N/A	#N/A	#N/A	#N/A	#N/A	#N/A	#N/A	#N/A	#N/A	#N/A	#N/A	#N/A	#N/A	#N/A	#N/A	#N/A	#N/A	#N/A	#N/A	#N/A	#N/A	#N/A
	#N/A	#N/A	#N/A	#N/A	#N/A	#N/A	#N/A	#N/A	#N/A	#N/A	#N/A	#N/A	#N/A	#N/A	#N/A	#N/A	#N/A	#N/A	#N/A	#N/A	#N/A	#N/A	#N/A	#N/A	#N/A	#N/A	#N/A	#N/A	#N/A	#N/A	#N/A	#N/A	#N/A	#N/A	#N/A	#N/A	#N/A	#N/A	#N/A	#N/A	#N/A	#N/A	#N/A	#N/A	#N/A	#N/A	#N/A	#N/A	#N/A
	#N/A	#N/A	#N/A	#N/A	#N/A	#N/A	#N/A	#N/A	#N/A	#N/A	#N/A	#N/A	#N/A	#N/A	#N/A	#N/A	#N/A	#N/A	#N/A	#N/A	#N/A	#N/A	#N/A	#N/A	#N/A	#N/A	#N/A	#N/A	#N/A	#N/A	#N/A	#N/A	#N/A	#N/A	#N/A	#N/A	#N/A	#N/A	#N/A	#N/A	#N/A	#N/A	#N/A	#N/A	#N/A	#N/A	#N/A	#N/A	#N/A
	#N/A	#N/A	#N/A	#N/A	#N/A	#N/A	#N/A	#N/A	#N/A	#N/A	#N/A	#N/A	#N/A	#N/A	#N/A	#N/A	#N/A	#N/A	#N/A	#N/A	#N/A	#N/A	#N/A	#N/A	#N/A	#N/A	#N/A	#N/A	#N/A	#N/A	#N/A	#N/A	#N/A	#N/A	#N/A	#N/A	#N/A	#N/A	#N/A	#N/A	#N/A	#N/A	#N/A	#N/A	#N/A	#N/A	#N/A	#N/A	#N/A
	#N/A	#N/A	#N/A	#N/A	#N/A	#N/A	#N/A	#N/A	#N/A	#N/A	#N/A	#N/A	#N/A	#N/A	#N/A	#N/A	#N/A	#N/A	#N/A	#N/A	#N/A	#N/A	#N/A	#N/A	#N/A	#N/A	#N/A	#N/A	#N/A	#N/A	#N/A	#N/A	#N/A	#N/A	#N/A	#N/A	#N/A	#N/A	#N/A	#N/A	#N/A	#N/A	#N/A	#N/A	#N/A	#N/A	#N/A	#N/A	#N/A
	#N/A	#N/A	#N/A	#N/A	#N/A	#N/A	#N/A	#N/A	#N/A	#N/A	#N/A	#N/A	#N/A	#N/A	#N/A	#N/A	#N/A	#N/A	#N/A	#N/A	#N/A	#N/A	#N/A	#N/A	#N/A	#N/A	#N/A	#N/A	#N/A	#N/A	#N/A	#N/A	#N/A	#N/A	#N/A	#N/A	#N/A	#N/A	#N/A	#N/A	#N/A	#N/A	#N/A	#N/A	#N/A	#N/A	#N/A	#N/A	#N/A
	#N/A	#N/A	#N/A	#N/A	#N/A	#N/A	#N/A	#N/A	#N/A	#N/A	#N/A	#N/A	#N/A	#N/A	#N/A	#N/A	#N/A	#N/A	#N/A	#N/A	#N/A	#N/A	#N/A	#N/A	#N/A	#N/A	#N/A	#N/A	#N/A	#N/A	#N/A	#N/A	#N/A	#N/A	#N/A	#N/A	#N/A	#N/A	#N/A	#N/A	#N/A	#N/A	#N/A	#N/A	#N/A	#N/A	#N/A	#N/A	#N/A
	#N/A	#N/A	#N/A	#N/A	#N/A	#N/A	#N/A	#N/A	#N/A	#N/A	#N/A	#N/A	#N/A	#N/A	#N/A	#N/A	#N/A	#N/A	#N/A	#N/A	#N/A	#N/A	#N/A	#N/A	#N/A	#N/A	#N/A	#N/A	#N/A	#N/A	#N/A	#N/A	#N/A	#N/A	#N/A	#N/A	#N/A	#N/A	#N/A	#N/A	#N/A	#N/A	#N/A	#N/A	#N/A	#N/A	#N/A	#N/A	#N/A
	#N/A	#N/A	#N/A	#N/A	#N/A	#N/A	#N/A	#N/A	#N/A	#N/A	#N/A	#N/A	#N/A	#N/A	#N/A	#N/A	#N/A	#N/A	#N/A	#N/A	#N/A	#N/A	#N/A	#N/A	#N/A	#N/A	#N/A	#N/A	#N/A	#N/A	#N/A	#N/A	#N/A	#N/A	#N/A	#N/A	#N/A	#N/A	#N/A	#N/A	#N/A	#N/A	#N/A	#N/A	#N/A	#N/A	#N/A	#N/A	#N/A
	#N/A	#N/A	#N/A	#N/A	#N/A	#N/A	#N/A	#N/A	#N/A	#N/A	#N/A	#N/A	#N/A	#N/A	#N/A	#N/A	#N/A	#N/A	#N/A	#N/A	#N/A	#N/A	#N/A	#N/A	#N/A	#N/A	#N/A	#N/A	#N/A	#N/A	#N/A	#N/A	#N/A	#N/A	#N/A	#N/A	#N/A	#N/A	#N/A	#N/A	#N/A	#N/A	#N/A	#N/A	#N/A	#N/A	#N/A	#N/A	#N/A
	#N/A	#N/A	#N/A	#N/A	#N/A	#N/A	#N/A	#N/A	#N/A	#N/A	#N/A	#N/A	#N/A	#N/A	#N/A	#N/A	#N/A	#N/A	#N/A	#N/A	#N/A	#N/A	#N/A	#N/A	#N/A	#N/A	#N/A	#N/A	#N/A	#N/A	#N/A	#N/A	#N/A	#N/A	#N/A	#N/A	#N/A	#N/A	#N/A	#N/A	#N/A	#N/A	#N/A	#N/A	#N/A	#N/A	#N/A	#N/A	#N/A
	#N/A	#N/A	#N/A	#N/A	#N/A	#N/A	#N/A	#N/A	#N/A	#N/A	#N/A	#N/A	#N/A	#N/A	#N/A	#N/A	#N/A	#N/A	#N/A	#N/A	#N/A	#N/A	#N/A	#N/A	#N/A	#N/A	#N/A	#N/A	#N/A	#N/A	#N/A	#N/A	#N/A	#N/A	#N/A	#N/A	#N/A	#N/A	#N/A	#N/A	#N/A	#N/A	#N/A	#N/A	#N/A	#N/A	#N/A	#N/A	#N/A
	#N/A	#N/A	#N/A	#N/A	#N/A	#N/A	#N/A	#N/A	#N/A	#N/A	#N/A	#N/A	#N/A	#N/A	#N/A	#N/A	#N/A	#N/A	#N/A	#N/A	#N/A	#N/A	#N/A	#N/A	#N/A	#N/A	#N/A	#N/A	#N/A	#N/A	#N/A	#N/A	#N/A	#N/A	#N/A	#N/A	#N/A	#N/A	#N/A	#N/A	#N/A	#N/A	#N/A	#N/A	#N/A	#N/A	#N/A	#N/A	#N/A
	#N/A	#N/A	#N/A	#N/A	#N/A	#N/A	#N/A	#N/A	#N/A	#N/A	#N/A	#N/A	#N/A	#N/A	#N/A	#N/A	#N/A	#N/A	#N/A	#N/A	#N/A	#N/A	#N/A	#N/A	#N/A	#N/A	#N/A	#N/A	#N/A	#N/A	#N/A	#N/A	#N/A	#N/A	#N/A	#N/A	#N/A	#N/A	#N/A	#N/A	#N/A	#N/A	#N/A	#N/A	#N/A	#N/A	#N/A	#N/A	#N/A
	#N/A	#N/A	#N/A	#N/A	#N/A	#N/A	#N/A	#N/A	#N/A	#N/A	#N/A	#N/A	#N/A	#N/A	#N/A	#N/A	#N/A	#N/A	#N/A	#N/A	#N/A	#N/A	#N/A	#N/A	#N/A	#N/A	#N/A	#N/A	#N/A	#N/A	#N/A	#N/A	#N/A	#N/A	#N/A	#N/A	#N/A	#N/A	#N/A	#N/A	#N/A	#N/A	#N/A	#N/A	#N/A	#N/A	#N/A	#N/A	#N/A
	#N/A	#N/A	#N/A	#N/A	#N/A	#N/A	#N/A	#N/A	#N/A	#N/A	#N/A	#N/A	#N/A	#N/A	#N/A	#N/A	#N/A	#N/A	#N/A	#N/A	#N/A	#N/A	#N/A	#N/A	#N/A	#N/A	#N/A	#N/A	#N/A	#N/A	#N/A	#N/A	#N/A	#N/A	#N/A	#N/A	#N/A	#N/A	#N/A	#N/A	#N/A	#N/A	#N/A	#N/A	#N/A	#N/A	#N/A	#N/A	#N/A
	#N/A	#N/A	#N/A	#N/A	#N/A	#N/A	#N/A	#N/A	#N/A	#N/A	#N/A	#N/A	#N/A	#N/A	#N/A	#N/A	#N/A	#N/A	#N/A	#N/A	#N/A	#N/A	#N/A	#N/A	#N/A	#N/A	#N/A	#N/A	#N/A	#N/A	#N/A	#N/A	#N/A	#N/A	#N/A	#N/A	#N/A	#N/A	#N/A	#N/A	#N/A	#N/A	#N/A	#N/A	#N/A	#N/A	#N/A	#N/A	#N/A
	#N/A	#N/A	#N/A	#N/A	#N/A	#N/A	#N/A	#N/A	#N/A	#N/A	#N/A	#N/A	#N/A	#N/A	#N/A	#N/A	#N/A	#N/A	#N/A	#N/A	#N/A	#N/A	#N/A	#N/A	#N/A	#N/A	#N/A	#N/A	#N/A	#N/A	#N/A	#N/A	#N/A	#N/A	#N/A	#N/A	#N/A	#N/A	#N/A	#N/A	#N/A	#N/A	#N/A	#N/A	#N/A	#N/A	#N/A	#N/A	#N/A
	#N/A	#N/A	#N/A	#N/A	#N/A	#N/A	#N/A	#N/A	#N/A	#N/A	#N/A	#N/A	#N/A	#N/A	#N/A	#N/A	#N/A	#N/A	#N/A	#N/A	#N/A	#N/A	#N/A	#N/A	#N/A	#N/A	#N/A	#N/A	#N/A	#N/A	#N/A	#N/A	#N/A	#N/A	#N/A	#N/A	#N/A	#N/A	#N/A	#N/A	#N/A	#N/A	#N/A	#N/A	#N/A	#N/A	#N/A	#N/A	#N/A
	#N/A	#N/A	#N/A	#N/A	#N/A	#N/A	#N/A	#N/A	#N/A	#N/A	#N/A	#N/A	#N/A	#N/A	#N/A	#N/A	#N/A	#N/A	#N/A	#N/A	#N/A	#N/A	#N/A	#N/A	#N/A	#N/A	#N/A	#N/A	#N/A	#N/A	#N/A	#N/A	#N/A	#N/A	#N/A	#N/A	#N/A	#N/A	#N/A	#N/A	#N/A	#N/A	#N/A	#N/A	#N/A	#N/A	#N/A	#N/A	#N/A
	#N/A	#N/A	#N/A	#N/A	#N/A	#N/A	#N/A	#N/A	#N/A	#N/A	#N/A	#N/A	#N/A	#N/A	#N/A	#N/A	#N/A	#N/A	#N/A	#N/A	#N/A	#N/A	#N/A	#N/A	#N/A	#N/A	#N/A	#N/A	#N/A	#N/A	#N/A	#N/A	#N/A	#N/A	#N/A	#N/A	#N/A	#N/A	#N/A	#N/A	#N/A	#N/A	#N/A	#N/A	#N/A	#N/A	#N/A	#N/A	#N/A
	#N/A	#N/A	#N/A	#N/A	#N/A	#N/A	#N/A	#N/A	#N/A	#N/A	#N/A	#N/A	#N/A	#N/A	#N/A	#N/A	#N/A	#N/A	#N/A	#N/A	#N/A	#N/A	#N/A	#N/A	#N/A	#N/A	#N/A	#N/A	#N/A	#N/A	#N/A	#N/A	#N/A	#N/A	#N/A	#N/A	#N/A	#N/A	#N/A	#N/A	#N/A	#N/A	#N/A	#N/A	#N/A	#N/A	#N/A	#N/A	#N/A
	#N/A	#N/A	#N/A	#N/A	#N/A	#N/A	#N/A	#N/A	#N/A	#N/A	#N/A	#N/A	#N/A	#N/A	#N/A	#N/A	#N/A	#N/A	#N/A	#N/A	#N/A	#N/A	#N/A	#N/A	#N/A	#N/A	#N/A	#N/A	#N/A	#N/A	#N/A	#N/A	#N/A	#N/A	#N/A	#N/A	#N/A	#N/A	#N/A	#N/A	#N/A	#N/A	#N/A	#N/A	#N/A	#N/A	#N/A	#N/A	#N/A
	#N/A	#N/A	#N/A	#N/A	#N/A	#N/A	#N/A	#N/A	#N/A	#N/A	#N/A	#N/A	#N/A	#N/A	#N/A	#N/A	#N/A	#N/A	#N/A	#N/A	#N/A	#N/A	#N/A	#N/A	#N/A	#N/A	#N/A	#N/A	#N/A	#N/A	#N/A	#N/A	#N/A	#N/A	#N/A	#N/A	#N/A	#N/A	#N/A	#N/A	#N/A	#N/A	#N/A	#N/A	#N/A	#N/A	#N/A	#N/A	#N/A
	#N/A	#N/A	#N/A	#N/A	#N/A	#N/A	#N/A	#N/A	#N/A	#N/A	#N/A	#N/A	#N/A	#N/A	#N/A	#N/A	#N/A	#N/A	#N/A	#N/A	#N/A	#N/A	#N/A	#N/A	#N/A	#N/A	#N/A	#N/A	#N/A	#N/A	#N/A	#N/A	#N/A	#N/A	#N/A	#N/A	#N/A	#N/A	#N/A	#N/A	#N/A	#N/A	#N/A	#N/A	#N/A	#N/A	#N/A	#N/A	#N/A
	#N/A	#N/A	#N/A	#N/A	#N/A	#N/A	#N/A	#N/A	#N/A	#N/A	#N/A	#N/A	#N/A	#N/A	#N/A	#N/A	#N/A	#N/A	#N/A	#N/A	#N/A	#N/A	#N/A	#N/A	#N/A	#N/A	#N/A	#N/A	#N/A	#N/A	#N/A	#N/A	#N/A	#N/A	#N/A	#N/A	#N/A	#N/A	#N/A	#N/A	#N/A	#N/A	#N/A	#N/A	#N/A	#N/A	#N/A	#N/A	#N/A
	#N/A	#N/A	#N/A	#N/A	#N/A	#N/A	#N/A	#N/A	#N/A	#N/A	#N/A	#N/A	#N/A	#N/A	#N/A	#N/A	#N/A	#N/A	#N/A	#N/A	#N/A	#N/A	#N/A	#N/A	#N/A	#N/A	#N/A	#N/A	#N/A	#N/A	#N/A	#N/A	#N/A	#N/A	#N/A	#N/A	#N/A	#N/A	#N/A	#N/A	#N/A	#N/A	#N/A	#N/A	#N/A	#N/A	#N/A	#N/A	#N/A
	#N/A	#N/A	#N/A	#N/A	#N/A	#N/A	#N/A	#N/A	#N/A	#N/A	#N/A	#N/A	#N/A	#N/A	#N/A	#N/A	#N/A	#N/A	#N/A	#N/A	#N/A	#N/A	#N/A	#N/A	#N/A	#N/A	#N/A	#N/A	#N/A	#N/A	#N/A	#N/A	#N/A	#N/A	#N/A	#N/A	#N/A	#N/A	#N/A	#N/A	#N/A	#N/A	#N/A	#N/A	#N/A	#N/A	#N/A	#N/A	#N/A
	#N/A	#N/A	#N/A	#N/A	#N/A	#N/A	#N/A	#N/A	#N/A	#N/A	#N/A	#N/A	#N/A	#N/A	#N/A	#N/A	#N/A	#N/A	#N/A	#N/A	#N/A	#N/A	#N/A	#N/A	#N/A	#N/A	#N/A	#N/A	#N/A	#N/A	#N/A	#N/A	#N/A	#N/A	#N/A	#N/A	#N/A	#N/A	#N/A	#N/A	#N/A	#N/A	#N/A	#N/A	#N/A	#N/A	#N/A	#N/A	#N/A
	#N/A	#N/A	#N/A	#N/A	#N/A	#N/A	#N/A	#N/A	#N/A	#N/A	#N/A	#N/A	#N/A	#N/A	#N/A	#N/A	#N/A	#N/A	#N/A	#N/A	#N/A	#N/A	#N/A	#N/A	#N/A	#N/A	#N/A	#N/A	#N/A	#N/A	#N/A	#N/A	#N/A	#N/A	#N/A	#N/A	#N/A	#N/A	#N/A	#N/A	#N/A	#N/A	#N/A	#N/A	#N/A	#N/A	#N/A	#N/A	#N/A
	#N/A	#N/A	#N/A	#N/A	#N/A	#N/A	#N/A	#N/A	#N/A	#N/A	#N/A	#N/A	#N/A	#N/A	#N/A	#N/A	#N/A	#N/A	#N/A	#N/A	#N/A	#N/A	#N/A	#N/A	#N/A	#N/A	#N/A	#N/A	#N/A	#N/A	#N/A	#N/A	#N/A	#N/A	#N/A	#N/A	#N/A	#N/A	#N/A	#N/A	#N/A	#N/A	#N/A	#N/A	#N/A	#N/A	#N/A	#N/A	#N/A
	#N/A	#N/A	#N/A	#N/A	#N/A	#N/A	#N/A	#N/A	#N/A	#N/A	#N/A	#N/A	#N/A	#N/A	#N/A	#N/A	#N/A	#N/A	#N/A	#N/A	#N/A	#N/A	#N/A	#N/A	#N/A	#N/A	#N/A	#N/A	#N/A	#N/A	#N/A	#N/A	#N/A	#N/A	#N/A	#N/A	#N/A	#N/A	#N/A	#N/A	#N/A	#N/A	#N/A	#N/A	#N/A	#N/A	#N/A	#N/A	#N/A
	#N/A	#N/A	#N/A	#N/A	#N/A	#N/A	#N/A	#N/A	#N/A	#N/A	#N/A	#N/A	#N/A	#N/A	#N/A	#N/A	#N/A	#N/A	#N/A	#N/A	#N/A	#N/A	#N/A	#N/A	#N/A	#N/A	#N/A	#N/A	#N/A	#N/A	#N/A	#N/A	#N/A	#N/A	#N/A	#N/A	#N/A	#N/A	#N/A	#N/A	#N/A	#N/A	#N/A	#N/A	#N/A	#N/A	#N/A	#N/A	#N/A
	#N/A	#N/A	#N/A	#N/A	#N/A	#N/A	#N/A	#N/A	#N/A	#N/A	#N/A	#N/A	#N/A	#N/A	#N/A	#N/A	#N/A	#N/A	#N/A	#N/A	#N/A	#N/A	#N/A	#N/A	#N/A	#N/A	#N/A	#N/A	#N/A	#N/A	#N/A	#N/A	#N/A	#N/A	#N/A	#N/A	#N/A	#N/A	#N/A	#N/A	#N/A	#N/A	#N/A	#N/A	#N/A	#N/A	#N/A	#N/A	#N/A
	#N/A	#N/A	#N/A	#N/A	#N/A	#N/A	#N/A	#N/A	#N/A	#N/A	#N/A	#N/A	#N/A	#N/A	#N/A	#N/A	#N/A	#N/A	#N/A	#N/A	#N/A	#N/A	#N/A	#N/A	#N/A	#N/A	#N/A	#N/A	#N/A	#N/A	#N/A	#N/A	#N/A	#N/A	#N/A	#N/A	#N/A	#N/A	#N/A	#N/A	#N/A	#N/A	#N/A	#N/A	#N/A	#N/A	#N/A	#N/A	#N/A
	#N/A	#N/A	#N/A	#N/A	#N/A	#N/A	#N/A	#N/A	#N/A	#N/A	#N/A	#N/A	#N/A	#N/A	#N/A	#N/A	#N/A	#N/A	#N/A	#N/A	#N/A	#N/A	#N/A	#N/A	#N/A	#N/A	#N/A	#N/A	#N/A	#N/A	#N/A	#N/A	#N/A	#N/A	#N/A	#N/A	#N/A	#N/A	#N/A	#N/A	#N/A	#N/A	#N/A	#N/A	#N/A	#N/A	#N/A	#N/A	#N/A
	#N/A	#N/A	#N/A	#N/A	#N/A	#N/A	#N/A	#N/A	#N/A	#N/A	#N/A	#N/A	#N/A	#N/A	#N/A	#N/A	#N/A	#N/A	#N/A	#N/A	#N/A	#N/A	#N/A	#N/A	#N/A	#N/A	#N/A	#N/A	#N/A	#N/A	#N/A	#N/A	#N/A	#N/A	#N/A	#N/A	#N/A	#N/A	#N/A	#N/A	#N/A	#N/A	#N/A	#N/A	#N/A	#N/A	#N/A	#N/A	#N/A
	#N/A	#N/A	#N/A	#N/A	#N/A	#N/A	#N/A	#N/A	#N/A	#N/A	#N/A	#N/A	#N/A	#N/A	#N/A	#N/A	#N/A	#N/A	#N/A	#N/A	#N/A	#N/A	#N/A	#N/A	#N/A	#N/A	#N/A	#N/A	#N/A	#N/A	#N/A	#N/A	#N/A	#N/A	#N/A	#N/A	#N/A	#N/A	#N/A	#N/A	#N/A	#N/A	#N/A	#N/A	#N/A	#N/A	#N/A	#N/A	#N/A
	#N/A	#N/A	#N/A	#N/A	#N/A	#N/A	#N/A	#N/A	#N/A	#N/A	#N/A	#N/A	#N/A	#N/A	#N/A	#N/A	#N/A	#N/A	#N/A	#N/A	#N/A	#N/A	#N/A	#N/A	#N/A	#N/A	#N/A	#N/A	#N/A	#N/A	#N/A	#N/A	#N/A	#N/A	#N/A	#N/A	#N/A	#N/A	#N/A	#N/A	#N/A	#N/A	#N/A	#N/A	#N/A	#N/A	#N/A	#N/A	#N/A
	#N/A	#N/A	#N/A	#N/A	#N/A	#N/A	#N/A	#N/A	#N/A	#N/A	#N/A	#N/A	#N/A	#N/A	#N/A	#N/A	#N/A	#N/A	#N/A	#N/A	#N/A	#N/A	#N/A	#N/A	#N/A	#N/A	#N/A	#N/A	#N/A	#N/A	#N/A	#N/A	#N/A	#N/A	#N/A	#N/A	#N/A	#N/A	#N/A	#N/A	#N/A	#N/A	#N/A	#N/A	#N/A	#N/A	#N/A	#N/A	#N/A
	#N/A	#N/A	#N/A	#N/A	#N/A	#N/A	#N/A	#N/A	#N/A	#N/A	#N/A	#N/A	#N/A	#N/A	#N/A	#N/A	#N/A	#N/A	#N/A	#N/A	#N/A	#N/A	#N/A	#N/A	#N/A	#N/A	#N/A	#N/A	#N/A	#N/A	#N/A	#N/A	#N/A	#N/A	#N/A	#N/A	#N/A	#N/A	#N/A	#N/A	#N/A	#N/A	#N/A	#N/A	#N/A	#N/A	#N/A	#N/A	#N/A
	#N/A	#N/A	#N/A	#N/A	#N/A	#N/A	#N/A	#N/A	#N/A	#N/A	#N/A	#N/A	#N/A	#N/A	#N/A	#N/A	#N/A	#N/A	#N/A	#N/A	#N/A	#N/A	#N/A	#N/A	#N/A	#N/A	#N/A	#N/A	#N/A	#N/A	#N/A	#N/A	#N/A	#N/A	#N/A	#N/A	#N/A	#N/A	#N/A	#N/A	#N/A	#N/A	#N/A	#N/A	#N/A	#N/A	#N/A	#N/A	#N/A
	#N/A	#N/A	#N/A	#N/A	#N/A	#N/A	#N/A	#N/A	#N/A	#N/A	#N/A	#N/A	#N/A	#N/A	#N/A	#N/A	#N/A	#N/A	#N/A	#N/A	#N/A	#N/A	#N/A	#N/A	#N/A	#N/A	#N/A	#N/A	#N/A	#N/A	#N/A	#N/A	#N/A	#N/A	#N/A	#N/A	#N/A	#N/A	#N/A	#N/A	#N/A	#N/A	#N/A	#N/A	#N/A	#N/A	#N/A	#N/A	#N/A
	#N/A	#N/A	#N/A	#N/A	#N/A	#N/A	#N/A	#N/A	#N/A	#N/A	#N/A	#N/A	#N/A	#N/A	#N/A	#N/A	#N/A	#N/A	#N/A	#N/A	#N/A	#N/A	#N/A	#N/A	#N/A	#N/A	#N/A	#N/A	#N/A	#N/A	#N/A	#N/A	#N/A	#N/A	#N/A	#N/A	#N/A	#N/A	#N/A	#N/A	#N/A	#N/A	#N/A	#N/A	#N/A	#N/A	#N/A	#N/A	#N/A
	#N/A	#N/A	#N/A	#N/A	#N/A	#N/A	#N/A	#N/A	#N/A	#N/A	#N/A	#N/A	#N/A	#N/A	#N/A	#N/A	#N/A	#N/A	#N/A	#N/A	#N/A	#N/A	#N/A	#N/A	#N/A	#N/A	#N/A	#N/A	#N/A	#N/A	#N/A	#N/A	#N/A	#N/A	#N/A	#N/A	#N/A	#N/A	#N/A	#N/A	#N/A	#N/A	#N/A	#N/A	#N/A	#N/A	#N/A	#N/A	#N/A
	#N/A	#N/A	#N/A	#N/A	#N/A	#N/A	#N/A	#N/A	#N/A	#N/A	#N/A	#N/A	#N/A	#N/A	#N/A	#N/A	#N/A	#N/A	#N/A	#N/A	#N/A	#N/A	#N/A	#N/A	#N/A	#N/A	#N/A	#N/A	#N/A	#N/A	#N/A	#N/A	#N/A	#N/A	#N/A	#N/A	#N/A	#N/A	#N/A	#N/A	#N/A	#N/A	#N/A	#N/A	#N/A	#N/A	#N/A	#N/A	#N/A
	#N/A	#N/A	#N/A	#N/A	#N/A	#N/A	#N/A	#N/A	#N/A	#N/A	#N/A	#N/A	#N/A	#N/A	#N/A	#N/A	#N/A	#N/A	#N/A	#N/A	#N/A	#N/A	#N/A	#N/A	#N/A	#N/A	#N/A	#N/A	#N/A	#N/A	#N/A	#N/A	#N/A	#N/A	#N/A	#N/A	#N/A	#N/A	#N/A	#N/A	#N/A	#N/A	#N/A	#N/A	#N/A	#N/A	#N/A	#N/A	#N/A
	#N/A	#N/A	#N/A	#N/A	#N/A	#N/A	#N/A	#N/A	#N/A	#N/A	#N/A	#N/A	#N/A	#N/A	#N/A	#N/A	#N/A	#N/A	#N/A	#N/A	#N/A	#N/A	#N/A	#N/A	#N/A	#N/A	#N/A	#N/A	#N/A	#N/A	#N/A	#N/A	#N/A	#N/A	#N/A	#N/A	#N/A	#N/A	#N/A	#N/A	#N/A	#N/A	#N/A	#N/A	#N/A	#N/A	#N/A	#N/A	#N/A
	#N/A	#N/A	#N/A	#N/A	#N/A	#N/A	#N/A	#N/A	#N/A	#N/A	#N/A	#N/A	#N/A	#N/A	#N/A	#N/A	#N/A	#N/A	#N/A	#N/A	#N/A	#N/A	#N/A	#N/A	#N/A	#N/A	#N/A	#N/A	#N/A	#N/A	#N/A	#N/A	#N/A	#N/A	#N/A	#N/A	#N/A	#N/A	#N/A	#N/A	#N/A	#N/A	#N/A	#N/A	#N/A	#N/A	#N/A	#N/A	#N/A
	#N/A	#N/A	#N/A	#N/A	#N/A	#N/A	#N/A	#N/A	#N/A	#N/A	#N/A	#N/A	#N/A	#N/A	#N/A	#N/A	#N/A	#N/A	#N/A	#N/A	#N/A	#N/A	#N/A	#N/A	#N/A	#N/A	#N/A	#N/A	#N/A	#N/A	#N/A	#N/A	#N/A	#N/A	#N/A	#N/A	#N/A	#N/A	#N/A	#N/A	#N/A	#N/A	#N/A	#N/A	#N/A	#N/A	#N/A	#N/A	#N/A
	#N/A	#N/A	#N/A	#N/A	#N/A	#N/A	#N/A	#N/A	#N/A	#N/A	#N/A	#N/A	#N/A	#N/A	#N/A	#N/A	#N/A	#N/A	#N/A	#N/A	#N/A	#N/A	#N/A	#N/A	#N/A	#N/A	#N/A	#N/A	#N/A	#N/A	#N/A	#N/A	#N/A	#N/A	#N/A	#N/A	#N/A	#N/A	#N/A	#N/A	#N/A	#N/A	#N/A	#N/A	#N/A	#N/A	#N/A	#N/A	#N/A
	#N/A	#N/A	#N/A	#N/A	#N/A	#N/A	#N/A	#N/A	#N/A	#N/A	#N/A	#N/A	#N/A	#N/A	#N/A	#N/A	#N/A	#N/A	#N/A	#N/A	#N/A	#N/A	#N/A	#N/A	#N/A	#N/A	#N/A	#N/A	#N/A	#N/A	#N/A	#N/A	#N/A	#N/A	#N/A	#N/A	#N/A	#N/A	#N/A	#N/A	#N/A	#N/A	#N/A	#N/A	#N/A	#N/A	#N/A	#N/A	#N/A
	#N/A	#N/A	#N/A	#N/A	#N/A	#N/A	#N/A	#N/A	#N/A	#N/A	#N/A	#N/A	#N/A	#N/A	#N/A	#N/A	#N/A	#N/A	#N/A	#N/A	#N/A	#N/A	#N/A	#N/A	#N/A	#N/A	#N/A	#N/A	#N/A	#N/A	#N/A	#N/A	#N/A	#N/A	#N/A	#N/A	#N/A	#N/A	#N/A	#N/A	#N/A	#N/A	#N/A	#N/A	#N/A	#N/A	#N/A	#N/A	#N/A
	#N/A	#N/A	#N/A	#N/A	#N/A	#N/A	#N/A	#N/A	#N/A	#N/A	#N/A	#N/A	#N/A	#N/A	#N/A	#N/A	#N/A	#N/A	#N/A	#N/A	#N/A	#N/A	#N/A	#N/A	#N/A	#N/A	#N/A	#N/A	#N/A	#N/A	#N/A	#N/A	#N/A	#N/A	#N/A	#N/A	#N/A	#N/A	#N/A	#N/A	#N/A	#N/A	#N/A	#N/A	#N/A	#N/A	#N/A	#N/A	#N/A
	#N/A	#N/A	#N/A	#N/A	#N/A	#N/A	#N/A	#N/A	#N/A	#N/A	#N/A	#N/A	#N/A	#N/A	#N/A	#N/A	#N/A	#N/A	#N/A	#N/A	#N/A	#N/A	#N/A	#N/A	#N/A	#N/A	#N/A	#N/A	#N/A	#N/A	#N/A	#N/A	#N/A	#N/A	#N/A	#N/A	#N/A	#N/A	#N/A	#N/A	#N/A	#N/A	#N/A	#N/A	#N/A	#N/A	#N/A	#N/A	#N/A
	#N/A	#N/A	#N/A	#N/A	#N/A	#N/A	#N/A	#N/A	#N/A	#N/A	#N/A	#N/A	#N/A	#N/A	#N/A	#N/A	#N/A	#N/A	#N/A	#N/A	#N/A	#N/A	#N/A	#N/A	#N/A	#N/A	#N/A	#N/A	#N/A	#N/A	#N/A	#N/A	#N/A	#N/A	#N/A	#N/A	#N/A	#N/A	#N/A	#N/A	#N/A	#N/A	#N/A	#N/A	#N/A	#N/A	#N/A	#N/A	#N/A
	#N/A	#N/A	#N/A	#N/A	#N/A	#N/A	#N/A	#N/A	#N/A	#N/A	#N/A	#N/A	#N/A	#N/A	#N/A	#N/A	#N/A	#N/A	#N/A	#N/A	#N/A	#N/A	#N/A	#N/A	#N/A	#N/A	#N/A	#N/A	#N/A	#N/A	#N/A	#N/A	#N/A	#N/A	#N/A	#N/A	#N/A	#N/A	#N/A	#N/A	#N/A	#N/A	#N/A	#N/A	#N/A	#N/A	#N/A	#N/A	#N/A
	#N/A	#N/A	#N/A	#N/A	#N/A	#N/A	#N/A	#N/A	#N/A	#N/A	#N/A	#N/A	#N/A	#N/A	#N/A	#N/A	#N/A	#N/A	#N/A	#N/A	#N/A	#N/A	#N/A	#N/A	#N/A	#N/A	#N/A	#N/A	#N/A	#N/A	#N/A	#N/A	#N/A	#N/A	#N/A	#N/A	#N/A	#N/A	#N/A	#N/A	#N/A	#N/A	#N/A	#N/A	#N/A	#N/A	#N/A	#N/A	#N/A
	#N/A	#N/A	#N/A	#N/A	#N/A	#N/A	#N/A	#N/A	#N/A	#N/A	#N/A	#N/A	#N/A	#N/A	#N/A	#N/A	#N/A	#N/A	#N/A	#N/A	#N/A	#N/A	#N/A	#N/A	#N/A	#N/A	#N/A	#N/A	#N/A	#N/A	#N/A	#N/A	#N/A	#N/A	#N/A	#N/A	#N/A	#N/A	#N/A	#N/A	#N/A	#N/A	#N/A	#N/A	#N/A	#N/A	#N/A	#N/A	#N/A
	#N/A	#N/A	#N/A	#N/A	#N/A	#N/A	#N/A	#N/A	#N/A	#N/A	#N/A	#N/A	#N/A	#N/A	#N/A	#N/A	#N/A	#N/A	#N/A	#N/A	#N/A	#N/A	#N/A	#N/A	#N/A	#N/A	#N/A	#N/A	#N/A	#N/A	#N/A	#N/A	#N/A	#N/A	#N/A	#N/A	#N/A	#N/A	#N/A	#N/A	#N/A	#N/A	#N/A	#N/A	#N/A	#N/A	#N/A	#N/A	#N/A
	#N/A	#N/A	#N/A	#N/A	#N/A	#N/A	#N/A	#N/A	#N/A	#N/A	#N/A	#N/A	#N/A	#N/A	#N/A	#N/A	#N/A	#N/A	#N/A	#N/A	#N/A	#N/A	#N/A	#N/A	#N/A	#N/A	#N/A	#N/A	#N/A	#N/A	#N/A	#N/A	#N/A	#N/A	#N/A	#N/A	#N/A	#N/A	#N/A	#N/A	#N/A	#N/A	#N/A	#N/A	#N/A	#N/A	#N/A	#N/A	#N/A
	#N/A	#N/A	#N/A	#N/A	#N/A	#N/A	#N/A	#N/A	#N/A	#N/A	#N/A	#N/A	#N/A	#N/A	#N/A	#N/A	#N/A	#N/A	#N/A	#N/A	#N/A	#N/A	#N/A	#N/A	#N/A	#N/A	#N/A	#N/A	#N/A	#N/A	#N/A	#N/A	#N/A	#N/A	#N/A	#N/A	#N/A	#N/A	#N/A	#N/A	#N/A	#N/A	#N/A	#N/A	#N/A	#N/A	#N/A	#N/A	#N/A
	#N/A	#N/A	#N/A	#N/A	#N/A	#N/A	#N/A	#N/A	#N/A	#N/A	#N/A	#N/A	#N/A	#N/A	#N/A	#N/A	#N/A	#N/A	#N/A	#N/A	#N/A	#N/A	#N/A	#N/A	#N/A	#N/A	#N/A	#N/A	#N/A	#N/A	#N/A	#N/A	#N/A	#N/A	#N/A	#N/A	#N/A	#N/A	#N/A	#N/A	#N/A	#N/A	#N/A	#N/A	#N/A	#N/A	#N/A	#N/A	#N/A
	#N/A	#N/A	#N/A	#N/A	#N/A	#N/A	#N/A	#N/A	#N/A	#N/A	#N/A	#N/A	#N/A	#N/A	#N/A	#N/A	#N/A	#N/A	#N/A	#N/A	#N/A	#N/A	#N/A	#N/A	#N/A	#N/A	#N/A	#N/A	#N/A	#N/A	#N/A	#N/A	#N/A	#N/A	#N/A	#N/A	#N/A	#N/A	#N/A	#N/A	#N/A	#N/A	#N/A	#N/A	#N/A	#N/A	#N/A	#N/A	#N/A
	#N/A	#N/A	#N/A	#N/A	#N/A	#N/A	#N/A	#N/A	#N/A	#N/A	#N/A	#N/A	#N/A	#N/A	#N/A	#N/A	#N/A	#N/A	#N/A	#N/A	#N/A	#N/A	#N/A	#N/A	#N/A	#N/A	#N/A	#N/A	#N/A	#N/A	#N/A	#N/A	#N/A	#N/A	#N/A	#N/A	#N/A	#N/A	#N/A	#N/A	#N/A	#N/A	#N/A	#N/A	#N/A	#N/A	#N/A	#N/A	#N/A
	#N/A	#N/A	#N/A	#N/A	#N/A	#N/A	#N/A	#N/A	#N/A	#N/A	#N/A	#N/A	#N/A	#N/A	#N/A	#N/A	#N/A	#N/A	#N/A	#N/A	#N/A	#N/A	#N/A	#N/A	#N/A	#N/A	#N/A	#N/A	#N/A	#N/A	#N/A	#N/A	#N/A	#N/A	#N/A	#N/A	#N/A	#N/A	#N/A	#N/A	#N/A	#N/A	#N/A	#N/A	#N/A	#N/A	#N/A	#N/A	#N/A
	#N/A	#N/A	#N/A	#N/A	#N/A	#N/A	#N/A	#N/A	#N/A	#N/A	#N/A	#N/A	#N/A	#N/A	#N/A	#N/A	#N/A	#N/A	#N/A	#N/A	#N/A	#N/A	#N/A	#N/A	#N/A	#N/A	#N/A	#N/A	#N/A	#N/A	#N/A	#N/A	#N/A	#N/A	#N/A	#N/A	#N/A	#N/A	#N/A	#N/A	#N/A	#N/A	#N/A	#N/A	#N/A	#N/A	#N/A	#N/A	#N/A
	#N/A	#N/A	#N/A	#N/A	#N/A	#N/A	#N/A	#N/A	#N/A	#N/A	#N/A	#N/A	#N/A	#N/A	#N/A	#N/A	#N/A	#N/A	#N/A	#N/A	#N/A	#N/A	#N/A	#N/A	#N/A	#N/A	#N/A	#N/A	#N/A	#N/A	#N/A	#N/A	#N/A	#N/A	#N/A	#N/A	#N/A	#N/A	#N/A	#N/A	#N/A	#N/A	#N/A	#N/A	#N/A	#N/A	#N/A	#N/A	#N/A
	#N/A	#N/A	#N/A	#N/A	#N/A	#N/A	#N/A	#N/A	#N/A	#N/A	#N/A	#N/A	#N/A	#N/A	#N/A	#N/A	#N/A	#N/A	#N/A	#N/A	#N/A	#N/A	#N/A	#N/A	#N/A	#N/A	#N/A	#N/A	#N/A	#N/A	#N/A	#N/A	#N/A	#N/A	#N/A	#N/A	#N/A	#N/A	#N/A	#N/A	#N/A	#N/A	#N/A	#N/A	#N/A	#N/A	#N/A	#N/A	#N/A
	#N/A	#N/A	#N/A	#N/A	#N/A	#N/A	#N/A	#N/A	#N/A	#N/A	#N/A	#N/A	#N/A	#N/A	#N/A	#N/A	#N/A	#N/A	#N/A	#N/A	#N/A	#N/A	#N/A	#N/A	#N/A	#N/A	#N/A	#N/A	#N/A	#N/A	#N/A	#N/A	#N/A	#N/A	#N/A	#N/A	#N/A	#N/A	#N/A	#N/A	#N/A	#N/A	#N/A	#N/A	#N/A	#N/A	#N/A	#N/A	#N/A
	#N/A	#N/A	#N/A	#N/A	#N/A	#N/A	#N/A	#N/A	#N/A	#N/A	#N/A	#N/A	#N/A	#N/A	#N/A	#N/A	#N/A	#N/A	#N/A	#N/A	#N/A	#N/A	#N/A	#N/A	#N/A	#N/A	#N/A	#N/A	#N/A	#N/A	#N/A	#N/A	#N/A	#N/A	#N/A	#N/A	#N/A	#N/A	#N/A	#N/A	#N/A	#N/A	#N/A	#N/A	#N/A	#N/A	#N/A	#N/A	#N/A
	#N/A	#N/A	#N/A	#N/A	#N/A	#N/A	#N/A	#N/A	#N/A	#N/A	#N/A	#N/A	#N/A	#N/A	#N/A	#N/A	#N/A	#N/A	#N/A	#N/A	#N/A	#N/A	#N/A	#N/A	#N/A	#N/A	#N/A	#N/A	#N/A	#N/A	#N/A	#N/A	#N/A	#N/A	#N/A	#N/A	#N/A	#N/A	#N/A	#N/A	#N/A	#N/A	#N/A	#N/A	#N/A	#N/A	#N/A	#N/A	#N/A
	#N/A	#N/A	#N/A	#N/A	#N/A	#N/A	#N/A	#N/A	#N/A	#N/A	#N/A	#N/A	#N/A	#N/A	#N/A	#N/A	#N/A	#N/A	#N/A	#N/A	#N/A	#N/A	#N/A	#N/A	#N/A	#N/A	#N/A	#N/A	#N/A	#N/A	#N/A	#N/A	#N/A	#N/A	#N/A	#N/A	#N/A	#N/A	#N/A	#N/A	#N/A	#N/A	#N/A	#N/A	#N/A	#N/A	#N/A	#N/A	#N/A
	#N/A	#N/A	#N/A	#N/A	#N/A	#N/A	#N/A	#N/A	#N/A	#N/A	#N/A	#N/A	#N/A	#N/A	#N/A	#N/A	#N/A	#N/A	#N/A	#N/A	#N/A	#N/A	#N/A	#N/A	#N/A	#N/A	#N/A	#N/A	#N/A	#N/A	#N/A	#N/A	#N/A	#N/A	#N/A	#N/A	#N/A	#N/A	#N/A	#N/A	#N/A	#N/A	#N/A	#N/A	#N/A	#N/A	#N/A	#N/A	#N/A
	#N/A	#N/A	#N/A	#N/A	#N/A	#N/A	#N/A	#N/A	#N/A	#N/A	#N/A	#N/A	#N/A	#N/A	#N/A	#N/A	#N/A	#N/A	#N/A	#N/A	#N/A	#N/A	#N/A	#N/A	#N/A	#N/A	#N/A	#N/A	#N/A	#N/A	#N/A	#N/A	#N/A	#N/A	#N/A	#N/A	#N/A	#N/A	#N/A	#N/A	#N/A	#N/A	#N/A	#N/A	#N/A	#N/A	#N/A	#N/A	#N/A
	#N/A	#N/A	#N/A	#N/A	#N/A	#N/A	#N/A	#N/A	#N/A	#N/A	#N/A	#N/A	#N/A	#N/A	#N/A	#N/A	#N/A	#N/A	#N/A	#N/A	#N/A	#N/A	#N/A	#N/A	#N/A	#N/A	#N/A	#N/A	#N/A	#N/A	#N/A	#N/A	#N/A	#N/A	#N/A	#N/A	#N/A	#N/A	#N/A	#N/A	#N/A	#N/A	#N/A	#N/A	#N/A	#N/A	#N/A	#N/A	#N/A
	#N/A	#N/A	#N/A	#N/A	#N/A	#N/A	#N/A	#N/A	#N/A	#N/A	#N/A	#N/A	#N/A	#N/A	#N/A	#N/A	#N/A	#N/A	#N/A	#N/A	#N/A	#N/A	#N/A	#N/A	#N/A	#N/A	#N/A	#N/A	#N/A	#N/A	#N/A	#N/A	#N/A	#N/A	#N/A	#N/A	#N/A	#N/A	#N/A	#N/A	#N/A	#N/A	#N/A	#N/A	#N/A	#N/A	#N/A	#N/A	#N/A
	#N/A	#N/A	#N/A	#N/A	#N/A	#N/A	#N/A	#N/A	#N/A	#N/A	#N/A	#N/A	#N/A	#N/A	#N/A	#N/A	#N/A	#N/A	#N/A	#N/A	#N/A	#N/A	#N/A	#N/A	#N/A	#N/A	#N/A	#N/A	#N/A	#N/A	#N/A	#N/A	#N/A	#N/A	#N/A	#N/A	#N/A	#N/A	#N/A	#N/A	#N/A	#N/A	#N/A	#N/A	#N/A	#N/A	#N/A	#N/A	#N/A
	#N/A	#N/A	#N/A	#N/A	#N/A	#N/A	#N/A	#N/A	#N/A	#N/A	#N/A	#N/A	#N/A	#N/A	#N/A	#N/A	#N/A	#N/A	#N/A	#N/A	#N/A	#N/A	#N/A	#N/A	#N/A	#N/A	#N/A	#N/A	#N/A	#N/A	#N/A	#N/A	#N/A	#N/A	#N/A	#N/A	#N/A	#N/A	#N/A	#N/A	#N/A	#N/A	#N/A	#N/A	#N/A	#N/A	#N/A	#N/A	#N/A
	#N/A	#N/A	#N/A	#N/A	#N/A	#N/A	#N/A	#N/A	#N/A	#N/A	#N/A	#N/A	#N/A	#N/A	#N/A	#N/A	#N/A	#N/A	#N/A	#N/A	#N/A	#N/A	#N/A	#N/A	#N/A	#N/A	#N/A	#N/A	#N/A	#N/A	#N/A	#N/A	#N/A	#N/A	#N/A	#N/A	#N/A	#N/A	#N/A	#N/A	#N/A	#N/A	#N/A	#N/A	#N/A	#N/A	#N/A	#N/A	#N/A
	#N/A	#N/A	#N/A	#N/A	#N/A	#N/A	#N/A	#N/A	#N/A	#N/A	#N/A	#N/A	#N/A	#N/A	#N/A	#N/A	#N/A	#N/A	#N/A	#N/A	#N/A	#N/A	#N/A	#N/A	#N/A	#N/A	#N/A	#N/A	#N/A	#N/A	#N/A	#N/A	#N/A	#N/A	#N/A	#N/A	#N/A	#N/A	#N/A	#N/A	#N/A	#N/A	#N/A	#N/A	#N/A	#N/A	#N/A	#N/A	#N/A
	#N/A	#N/A	#N/A	#N/A	#N/A	#N/A	#N/A	#N/A	#N/A	#N/A	#N/A	#N/A	#N/A	#N/A	#N/A	#N/A	#N/A	#N/A	#N/A	#N/A	#N/A	#N/A	#N/A	#N/A	#N/A	#N/A	#N/A	#N/A	#N/A	#N/A	#N/A	#N/A	#N/A	#N/A	#N/A	#N/A	#N/A	#N/A	#N/A	#N/A	#N/A	#N/A	#N/A	#N/A	#N/A	#N/A	#N/A	#N/A	#N/A
	#N/A	#N/A	#N/A	#N/A	#N/A	#N/A	#N/A	#N/A	#N/A	#N/A	#N/A	#N/A	#N/A	#N/A	#N/A	#N/A	#N/A	#N/A	#N/A	#N/A	#N/A	#N/A	#N/A	#N/A	#N/A	#N/A	#N/A	#N/A	#N/A	#N/A	#N/A	#N/A	#N/A	#N/A	#N/A	#N/A	#N/A	#N/A	#N/A	#N/A	#N/A	#N/A	#N/A	#N/A	#N/A	#N/A	#N/A	#N/A	#N/A
	#N/A	#N/A	#N/A	#N/A	#N/A	#N/A	#N/A	#N/A	#N/A	#N/A	#N/A	#N/A	#N/A	#N/A	#N/A	#N/A	#N/A	#N/A	#N/A	#N/A	#N/A	#N/A	#N/A	#N/A	#N/A	#N/A	#N/A	#N/A	#N/A	#N/A	#N/A	#N/A	#N/A	#N/A	#N/A	#N/A	#N/A	#N/A	#N/A	#N/A	#N/A	#N/A	#N/A	#N/A	#N/A	#N/A	#N/A	#N/A	#N/A
	#N/A	#N/A	#N/A	#N/A	#N/A	#N/A	#N/A	#N/A	#N/A	#N/A	#N/A	#N/A	#N/A	#N/A	#N/A	#N/A	#N/A	#N/A	#N/A	#N/A	#N/A	#N/A	#N/A	#N/A	#N/A	#N/A	#N/A	#N/A	#N/A	#N/A	#N/A	#N/A	#N/A	#N/A	#N/A	#N/A	#N/A	#N/A	#N/A	#N/A	#N/A	#N/A	#N/A	#N/A	#N/A	#N/A	#N/A	#N/A	#N/A
	#N/A	#N/A	#N/A	#N/A	#N/A	#N/A	#N/A	#N/A	#N/A	#N/A	#N/A	#N/A	#N/A	#N/A	#N/A	#N/A	#N/A	#N/A	#N/A	#N/A	#N/A	#N/A	#N/A	#N/A	#N/A	#N/A	#N/A	#N/A	#N/A	#N/A	#N/A	#N/A	#N/A	#N/A	#N/A	#N/A	#N/A	#N/A	#N/A	#N/A	#N/A	#N/A	#N/A	#N/A	#N/A	#N/A	#N/A	#N/A	#N/A
	#N/A	#N/A	#N/A	#N/A	#N/A	#N/A	#N/A	#N/A	#N/A	#N/A	#N/A	#N/A	#N/A	#N/A	#N/A	#N/A	#N/A	#N/A	#N/A	#N/A	#N/A	#N/A	#N/A	#N/A	#N/A	#N/A	#N/A	#N/A	#N/A	#N/A	#N/A	#N/A	#N/A	#N/A	#N/A	#N/A	#N/A	#N/A	#N/A	#N/A	#N/A	#N/A	#N/A	#N/A	#N/A	#N/A	#N/A	#N/A	#N/A
	#N/A	#N/A	#N/A	#N/A	#N/A	#N/A	#N/A	#N/A	#N/A	#N/A	#N/A	#N/A	#N/A	#N/A	#N/A	#N/A	#N/A	#N/A	#N/A	#N/A	#N/A	#N/A	#N/A	#N/A	#N/A	#N/A	#N/A	#N/A	#N/A	#N/A	#N/A	#N/A	#N/A	#N/A	#N/A	#N/A	#N/A	#N/A	#N/A	#N/A	#N/A	#N/A	#N/A	#N/A	#N/A	#N/A	#N/A	#N/A	#N/A
	#N/A	#N/A	#N/A	#N/A	#N/A	#N/A	#N/A	#N/A	#N/A	#N/A	#N/A	#N/A	#N/A	#N/A	#N/A	#N/A	#N/A	#N/A	#N/A	#N/A	#N/A	#N/A	#N/A	#N/A	#N/A	#N/A	#N/A	#N/A	#N/A	#N/A	#N/A	#N/A	#N/A	#N/A	#N/A	#N/A	#N/A	#N/A	#N/A	#N/A	#N/A	#N/A	#N/A	#N/A	#N/A	#N/A	#N/A	#N/A	#N/A
	#N/A	#N/A	#N/A	#N/A	#N/A	#N/A	#N/A	#N/A	#N/A	#N/A	#N/A	#N/A	#N/A	#N/A	#N/A	#N/A	#N/A	#N/A	#N/A	#N/A	#N/A	#N/A	#N/A	#N/A	#N/A	#N/A	#N/A	#N/A	#N/A	#N/A	#N/A	#N/A	#N/A	#N/A	#N/A	#N/A	#N/A	#N/A	#N/A	#N/A	#N/A	#N/A	#N/A	#N/A	#N/A	#N/A	#N/A	#N/A	#N/A
	#N/A	#N/A	#N/A	#N/A	#N/A	#N/A	#N/A	#N/A	#N/A	#N/A	#N/A	#N/A	#N/A	#N/A	#N/A	#N/A	#N/A	#N/A	#N/A	#N/A	#N/A	#N/A	#N/A	#N/A	#N/A	#N/A	#N/A	#N/A	#N/A	#N/A	#N/A	#N/A	#N/A	#N/A	#N/A	#N/A	#N/A	#N/A	#N/A	#N/A	#N/A	#N/A	#N/A	#N/A	#N/A	#N/A	#N/A	#N/A	#N/A
	#N/A	#N/A	#N/A	#N/A	#N/A	#N/A	#N/A	#N/A	#N/A	#N/A	#N/A	#N/A	#N/A	#N/A	#N/A	#N/A	#N/A	#N/A	#N/A	#N/A	#N/A	#N/A	#N/A	#N/A	#N/A	#N/A	#N/A	#N/A	#N/A	#N/A	#N/A	#N/A	#N/A	#N/A	#N/A	#N/A	#N/A	#N/A	#N/A	#N/A	#N/A	#N/A	#N/A	#N/A	#N/A	#N/A	#N/A	#N/A	#N/A
	#N/A	#N/A	#N/A	#N/A	#N/A	#N/A	#N/A	#N/A	#N/A	#N/A	#N/A	#N/A	#N/A	#N/A	#N/A	#N/A	#N/A	#N/A	#N/A	#N/A	#N/A	#N/A	#N/A	#N/A	#N/A	#N/A	#N/A	#N/A	#N/A	#N/A	#N/A	#N/A	#N/A	#N/A	#N/A	#N/A	#N/A	#N/A	#N/A	#N/A	#N/A	#N/A	#N/A	#N/A	#N/A	#N/A	#N/A	#N/A	#N/A
	#N/A	#N/A	#N/A	#N/A	#N/A	#N/A	#N/A	#N/A	#N/A	#N/A	#N/A	#N/A	#N/A	#N/A	#N/A	#N/A	#N/A	#N/A	#N/A	#N/A	#N/A	#N/A	#N/A	#N/A	#N/A	#N/A	#N/A	#N/A	#N/A	#N/A	#N/A	#N/A	#N/A	#N/A	#N/A	#N/A	#N/A	#N/A	#N/A	#N/A	#N/A	#N/A	#N/A	#N/A	#N/A	#N/A	#N/A	#N/A	#N/A
	#N/A	#N/A	#N/A	#N/A	#N/A	#N/A	#N/A	#N/A	#N/A	#N/A	#N/A	#N/A	#N/A	#N/A	#N/A	#N/A	#N/A	#N/A	#N/A	#N/A	#N/A	#N/A	#N/A	#N/A	#N/A	#N/A	#N/A	#N/A	#N/A	#N/A	#N/A	#N/A	#N/A	#N/A	#N/A	#N/A	#N/A	#N/A	#N/A	#N/A	#N/A	#N/A	#N/A	#N/A	#N/A	#N/A	#N/A	#N/A	#N/A
	#N/A	#N/A	#N/A	#N/A	#N/A	#N/A	#N/A	#N/A	#N/A	#N/A	#N/A	#N/A	#N/A	#N/A	#N/A	#N/A	#N/A	#N/A	#N/A	#N/A	#N/A	#N/A	#N/A	#N/A	#N/A	#N/A	#N/A	#N/A	#N/A	#N/A	#N/A	#N/A	#N/A	#N/A	#N/A	#N/A	#N/A	#N/A	#N/A	#N/A	#N/A	#N/A	#N/A	#N/A	#N/A	#N/A	#N/A	#N/A	#N/A
	#N/A	#N/A	#N/A	#N/A	#N/A	#N/A	#N/A	#N/A	#N/A	#N/A	#N/A	#N/A	#N/A	#N/A	#N/A	#N/A	#N/A	#N/A	#N/A	#N/A	#N/A	#N/A	#N/A	#N/A	#N/A	#N/A	#N/A	#N/A	#N/A	#N/A	#N/A	#N/A	#N/A	#N/A	#N/A	#N/A	#N/A	#N/A	#N/A	#N/A	#N/A	#N/A	#N/A	#N/A	#N/A	#N/A	#N/A	#N/A	#N/A
	#N/A	#N/A	#N/A	#N/A	#N/A	#N/A	#N/A	#N/A	#N/A	#N/A	#N/A	#N/A	#N/A	#N/A	#N/A	#N/A	#N/A	#N/A	#N/A	#N/A	#N/A	#N/A	#N/A	#N/A	#N/A	#N/A	#N/A	#N/A	#N/A	#N/A	#N/A	#N/A	#N/A	#N/A	#N/A	#N/A	#N/A	#N/A	#N/A	#N/A	#N/A	#N/A	#N/A	#N/A	#N/A	#N/A	#N/A	#N/A	#N/A
	#N/A	#N/A	#N/A	#N/A	#N/A	#N/A	#N/A	#N/A	#N/A	#N/A	#N/A	#N/A	#N/A	#N/A	#N/A	#N/A	#N/A	#N/A	#N/A	#N/A	#N/A	#N/A	#N/A	#N/A	#N/A	#N/A	#N/A	#N/A	#N/A	#N/A	#N/A	#N/A	#N/A	#N/A	#N/A	#N/A	#N/A	#N/A	#N/A	#N/A	#N/A	#N/A	#N/A	#N/A	#N/A	#N/A	#N/A	#N/A	#N/A
	#N/A	#N/A	#N/A	#N/A	#N/A	#N/A	#N/A	#N/A	#N/A	#N/A	#N/A	#N/A	#N/A	#N/A	#N/A	#N/A	#N/A	#N/A	#N/A	#N/A	#N/A	#N/A	#N/A	#N/A	#N/A	#N/A	#N/A	#N/A	#N/A	#N/A	#N/A	#N/A	#N/A	#N/A	#N/A	#N/A	#N/A	#N/A	#N/A	#N/A	#N/A	#N/A	#N/A	#N/A	#N/A	#N/A	#N/A	#N/A	#N/A
	#N/A	#N/A	#N/A	#N/A	#N/A	#N/A	#N/A	#N/A	#N/A	#N/A	#N/A	#N/A	#N/A	#N/A	#N/A	#N/A	#N/A	#N/A	#N/A	#N/A	#N/A	#N/A	#N/A	#N/A	#N/A	#N/A	#N/A	#N/A	#N/A	#N/A	#N/A	#N/A	#N/A	#N/A	#N/A	#N/A	#N/A	#N/A	#N/A	#N/A	#N/A	#N/A	#N/A	#N/A	#N/A	#N/A	#N/A	#N/A	#N/A
	#N/A	#N/A	#N/A	#N/A	#N/A	#N/A	#N/A	#N/A	#N/A	#N/A	#N/A	#N/A	#N/A	#N/A	#N/A	#N/A	#N/A	#N/A	#N/A	#N/A	#N/A	#N/A	#N/A	#N/A	#N/A	#N/A	#N/A	#N/A	#N/A	#N/A	#N/A	#N/A	#N/A	#N/A	#N/A	#N/A	#N/A	#N/A	#N/A	#N/A	#N/A	#N/A	#N/A	#N/A	#N/A	#N/A	#N/A	#N/A	#N/A
	#N/A	#N/A	#N/A	#N/A	#N/A	#N/A	#N/A	#N/A	#N/A	#N/A	#N/A	#N/A	#N/A	#N/A	#N/A	#N/A	#N/A	#N/A	#N/A	#N/A	#N/A	#N/A	#N/A	#N/A	#N/A	#N/A	#N/A	#N/A	#N/A	#N/A	#N/A	#N/A	#N/A	#N/A	#N/A	#N/A	#N/A	#N/A	#N/A	#N/A	#N/A	#N/A	#N/A	#N/A	#N/A	#N/A	#N/A	#N/A	#N/A
	#N/A	#N/A	#N/A	#N/A	#N/A	#N/A	#N/A	#N/A	#N/A	#N/A	#N/A	#N/A	#N/A	#N/A	#N/A	#N/A	#N/A	#N/A	#N/A	#N/A	#N/A	#N/A	#N/A	#N/A	#N/A	#N/A	#N/A	#N/A	#N/A	#N/A	#N/A	#N/A	#N/A	#N/A	#N/A	#N/A	#N/A	#N/A	#N/A	#N/A	#N/A	#N/A	#N/A	#N/A	#N/A	#N/A	#N/A	#N/A	#N/A
	#N/A	#N/A	#N/A	#N/A	#N/A	#N/A	#N/A	#N/A	#N/A	#N/A	#N/A	#N/A	#N/A	#N/A	#N/A	#N/A	#N/A	#N/A	#N/A	#N/A	#N/A	#N/A	#N/A	#N/A	#N/A	#N/A	#N/A	#N/A	#N/A	#N/A	#N/A	#N/A	#N/A	#N/A	#N/A	#N/A	#N/A	#N/A	#N/A	#N/A	#N/A	#N/A	#N/A	#N/A	#N/A	#N/A	#N/A	#N/A	#N/A
	#N/A	#N/A	#N/A	#N/A	#N/A	#N/A	#N/A	#N/A	#N/A	#N/A	#N/A	#N/A	#N/A	#N/A	#N/A	#N/A	#N/A	#N/A	#N/A	#N/A	#N/A	#N/A	#N/A	#N/A	#N/A	#N/A	#N/A	#N/A	#N/A	#N/A	#N/A	#N/A	#N/A	#N/A	#N/A	#N/A	#N/A	#N/A	#N/A	#N/A	#N/A	#N/A	#N/A	#N/A	#N/A	#N/A	#N/A	#N/A	#N/A
	#N/A	#N/A	#N/A	#N/A	#N/A	#N/A	#N/A	#N/A	#N/A	#N/A	#N/A	#N/A	#N/A	#N/A	#N/A	#N/A	#N/A	#N/A	#N/A	#N/A	#N/A	#N/A	#N/A	#N/A	#N/A	#N/A	#N/A	#N/A	#N/A	#N/A	#N/A	#N/A	#N/A	#N/A	#N/A	#N/A	#N/A	#N/A	#N/A	#N/A	#N/A	#N/A	#N/A	#N/A	#N/A	#N/A	#N/A	#N/A	#N/A
	#N/A	#N/A	#N/A	#N/A	#N/A	#N/A	#N/A	#N/A	#N/A	#N/A	#N/A	#N/A	#N/A	#N/A	#N/A	#N/A	#N/A	#N/A	#N/A	#N/A	#N/A	#N/A	#N/A	#N/A	#N/A	#N/A	#N/A	#N/A	#N/A	#N/A	#N/A	#N/A	#N/A	#N/A	#N/A	#N/A	#N/A	#N/A	#N/A	#N/A	#N/A	#N/A	#N/A	#N/A	#N/A	#N/A	#N/A	#N/A	#N/A
	#N/A	#N/A	#N/A	#N/A	#N/A	#N/A	#N/A	#N/A	#N/A	#N/A	#N/A	#N/A	#N/A	#N/A	#N/A	#N/A	#N/A	#N/A	#N/A	#N/A	#N/A	#N/A	#N/A	#N/A	#N/A	#N/A	#N/A	#N/A	#N/A	#N/A	#N/A	#N/A	#N/A	#N/A	#N/A	#N/A	#N/A	#N/A	#N/A	#N/A	#N/A	#N/A	#N/A	#N/A	#N/A	#N/A	#N/A	#N/A	#N/A
	#N/A	#N/A	#N/A	#N/A	#N/A	#N/A	#N/A	#N/A	#N/A	#N/A	#N/A	#N/A	#N/A	#N/A	#N/A	#N/A	#N/A	#N/A	#N/A	#N/A	#N/A	#N/A	#N/A	#N/A	#N/A	#N/A	#N/A	#N/A	#N/A	#N/A	#N/A	#N/A	#N/A	#N/A	#N/A	#N/A	#N/A	#N/A	#N/A	#N/A	#N/A	#N/A	#N/A	#N/A	#N/A	#N/A	#N/A	#N/A	#N/A
	#N/A	#N/A	#N/A	#N/A	#N/A	#N/A	#N/A	#N/A	#N/A	#N/A	#N/A	#N/A	#N/A	#N/A	#N/A	#N/A	#N/A	#N/A	#N/A	#N/A	#N/A	#N/A	#N/A	#N/A	#N/A	#N/A	#N/A	#N/A	#N/A	#N/A	#N/A	#N/A	#N/A	#N/A	#N/A	#N/A	#N/A	#N/A	#N/A	#N/A	#N/A	#N/A	#N/A	#N/A	#N/A	#N/A	#N/A	#N/A	#N/A
	#N/A	#N/A	#N/A	#N/A	#N/A	#N/A	#N/A	#N/A	#N/A	#N/A	#N/A	#N/A	#N/A	#N/A	#N/A	#N/A	#N/A	#N/A	#N/A	#N/A	#N/A	#N/A	#N/A	#N/A	#N/A	#N/A	#N/A	#N/A	#N/A	#N/A	#N/A	#N/A	#N/A	#N/A	#N/A	#N/A	#N/A	#N/A	#N/A	#N/A	#N/A	#N/A	#N/A	#N/A	#N/A	#N/A	#N/A	#N/A	#N/A
	#N/A	#N/A	#N/A	#N/A	#N/A	#N/A	#N/A	#N/A	#N/A	#N/A	#N/A	#N/A	#N/A	#N/A	#N/A	#N/A	#N/A	#N/A	#N/A	#N/A	#N/A	#N/A	#N/A	#N/A	#N/A	#N/A	#N/A	#N/A	#N/A	#N/A	#N/A	#N/A	#N/A	#N/A	#N/A	#N/A	#N/A	#N/A	#N/A	#N/A	#N/A	#N/A	#N/A	#N/A	#N/A	#N/A	#N/A	#N/A	#N/A
	#N/A	#N/A	#N/A	#N/A	#N/A	#N/A	#N/A	#N/A	#N/A	#N/A	#N/A	#N/A	#N/A	#N/A	#N/A	#N/A	#N/A	#N/A	#N/A	#N/A	#N/A	#N/A	#N/A	#N/A	#N/A	#N/A	#N/A	#N/A	#N/A	#N/A	#N/A	#N/A	#N/A	#N/A	#N/A	#N/A	#N/A	#N/A	#N/A	#N/A	#N/A	#N/A	#N/A	#N/A	#N/A	#N/A	#N/A	#N/A	#N/A
	#N/A	#N/A	#N/A	#N/A	#N/A	#N/A	#N/A	#N/A	#N/A	#N/A	#N/A	#N/A	#N/A	#N/A	#N/A	#N/A	#N/A	#N/A	#N/A	#N/A	#N/A	#N/A	#N/A	#N/A	#N/A	#N/A	#N/A	#N/A	#N/A	#N/A	#N/A	#N/A	#N/A	#N/A	#N/A	#N/A	#N/A	#N/A	#N/A	#N/A	#N/A	#N/A	#N/A	#N/A	#N/A	#N/A	#N/A	#N/A	#N/A
	#N/A	#N/A	#N/A	#N/A	#N/A	#N/A	#N/A	#N/A	#N/A	#N/A	#N/A	#N/A	#N/A	#N/A	#N/A	#N/A	#N/A	#N/A	#N/A	#N/A	#N/A	#N/A	#N/A	#N/A	#N/A	#N/A	#N/A	#N/A	#N/A	#N/A	#N/A	#N/A	#N/A	#N/A	#N/A	#N/A	#N/A	#N/A	#N/A	#N/A	#N/A	#N/A	#N/A	#N/A	#N/A	#N/A	#N/A	#N/A	#N/A
	#N/A	#N/A	#N/A	#N/A	#N/A	#N/A	#N/A	#N/A	#N/A	#N/A	#N/A	#N/A	#N/A	#N/A	#N/A	#N/A	#N/A	#N/A	#N/A	#N/A	#N/A	#N/A	#N/A	#N/A	#N/A	#N/A	#N/A	#N/A	#N/A	#N/A	#N/A	#N/A	#N/A	#N/A	#N/A	#N/A	#N/A	#N/A	#N/A	#N/A	#N/A	#N/A	#N/A	#N/A	#N/A	#N/A	#N/A	#N/A	#N/A
	#N/A	#N/A	#N/A	#N/A	#N/A	#N/A	#N/A	#N/A	#N/A	#N/A	#N/A	#N/A	#N/A	#N/A	#N/A	#N/A	#N/A	#N/A	#N/A	#N/A	#N/A	#N/A	#N/A	#N/A	#N/A	#N/A	#N/A	#N/A	#N/A	#N/A	#N/A	#N/A	#N/A	#N/A	#N/A	#N/A	#N/A	#N/A	#N/A	#N/A	#N/A	#N/A	#N/A	#N/A	#N/A	#N/A	#N/A	#N/A	#N/A
	#N/A	#N/A	#N/A	#N/A	#N/A	#N/A	#N/A	#N/A	#N/A	#N/A	#N/A	#N/A	#N/A	#N/A	#N/A	#N/A	#N/A	#N/A	#N/A	#N/A	#N/A	#N/A	#N/A	#N/A	#N/A	#N/A	#N/A	#N/A	#N/A	#N/A	#N/A	#N/A	#N/A	#N/A	#N/A	#N/A	#N/A	#N/A	#N/A	#N/A	#N/A	#N/A	#N/A	#N/A	#N/A	#N/A	#N/A	#N/A	#N/A
	#N/A	#N/A	#N/A	#N/A	#N/A	#N/A	#N/A	#N/A	#N/A	#N/A	#N/A	#N/A	#N/A	#N/A	#N/A	#N/A	#N/A	#N/A	#N/A	#N/A	#N/A	#N/A	#N/A	#N/A	#N/A	#N/A	#N/A	#N/A	#N/A	#N/A	#N/A	#N/A	#N/A	#N/A	#N/A	#N/A	#N/A	#N/A	#N/A	#N/A	#N/A	#N/A	#N/A	#N/A	#N/A	#N/A	#N/A	#N/A	#N/A
	#N/A	#N/A	#N/A	#N/A	#N/A	#N/A	#N/A	#N/A	#N/A	#N/A	#N/A	#N/A	#N/A	#N/A	#N/A	#N/A	#N/A	#N/A	#N/A	#N/A	#N/A	#N/A	#N/A	#N/A	#N/A	#N/A	#N/A	#N/A	#N/A	#N/A	#N/A	#N/A	#N/A	#N/A	#N/A	#N/A	#N/A	#N/A	#N/A	#N/A	#N/A	#N/A	#N/A	#N/A	#N/A	#N/A	#N/A	#N/A	#N/A
	#N/A	#N/A	#N/A	#N/A	#N/A	#N/A	#N/A	#N/A	#N/A	#N/A	#N/A	#N/A	#N/A	#N/A	#N/A	#N/A	#N/A	#N/A	#N/A	#N/A	#N/A	#N/A	#N/A	#N/A	#N/A	#N/A	#N/A	#N/A	#N/A	#N/A	#N/A	#N/A	#N/A	#N/A	#N/A	#N/A	#N/A	#N/A	#N/A	#N/A	#N/A	#N/A	#N/A	#N/A	#N/A	#N/A	#N/A	#N/A	#N/A
	#N/A	#N/A	#N/A	#N/A	#N/A	#N/A	#N/A	#N/A	#N/A	#N/A	#N/A	#N/A	#N/A	#N/A	#N/A	#N/A	#N/A	#N/A	#N/A	#N/A	#N/A	#N/A	#N/A	#N/A	#N/A	#N/A	#N/A	#N/A	#N/A	#N/A	#N/A	#N/A	#N/A	#N/A	#N/A	#N/A	#N/A	#N/A	#N/A	#N/A	#N/A	#N/A	#N/A	#N/A	#N/A	#N/A	#N/A	#N/A	#N/A
	#N/A	#N/A	#N/A	#N/A	#N/A	#N/A	#N/A	#N/A	#N/A	#N/A	#N/A	#N/A	#N/A	#N/A	#N/A	#N/A	#N/A	#N/A	#N/A	#N/A	#N/A	#N/A	#N/A	#N/A	#N/A	#N/A	#N/A	#N/A	#N/A	#N/A	#N/A	#N/A	#N/A	#N/A	#N/A	#N/A	#N/A	#N/A	#N/A	#N/A	#N/A	#N/A	#N/A	#N/A	#N/A	#N/A	#N/A	#N/A	#N/A
	#N/A	#N/A	#N/A	#N/A	#N/A	#N/A	#N/A	#N/A	#N/A	#N/A	#N/A	#N/A	#N/A	#N/A	#N/A	#N/A	#N/A	#N/A	#N/A	#N/A	#N/A	#N/A	#N/A	#N/A	#N/A	#N/A	#N/A	#N/A	#N/A	#N/A	#N/A	#N/A	#N/A	#N/A	#N/A	#N/A	#N/A	#N/A	#N/A	#N/A	#N/A	#N/A	#N/A	#N/A	#N/A	#N/A	#N/A	#N/A	#N/A
	#N/A	#N/A	#N/A	#N/A	#N/A	#N/A	#N/A	#N/A	#N/A	#N/A	#N/A	#N/A	#N/A	#N/A	#N/A	#N/A	#N/A	#N/A	#N/A	#N/A	#N/A	#N/A	#N/A	#N/A	#N/A	#N/A	#N/A	#N/A	#N/A	#N/A	#N/A	#N/A	#N/A	#N/A	#N/A	#N/A	#N/A	#N/A	#N/A	#N/A	#N/A	#N/A	#N/A	#N/A	#N/A	#N/A	#N/A	#N/A	#N/A
	#N/A	#N/A	#N/A	#N/A	#N/A	#N/A	#N/A	#N/A	#N/A	#N/A	#N/A	#N/A	#N/A	#N/A	#N/A	#N/A	#N/A	#N/A	#N/A	#N/A	#N/A	#N/A	#N/A	#N/A	#N/A	#N/A	#N/A	#N/A	#N/A	#N/A	#N/A	#N/A	#N/A	#N/A	#N/A	#N/A	#N/A	#N/A	#N/A	#N/A	#N/A	#N/A	#N/A	#N/A	#N/A	#N/A	#N/A	#N/A	#N/A
	#N/A	#N/A	#N/A	#N/A	#N/A	#N/A	#N/A	#N/A	#N/A	#N/A	#N/A	#N/A	#N/A	#N/A	#N/A	#N/A	#N/A	#N/A	#N/A	#N/A	#N/A	#N/A	#N/A	#N/A	#N/A	#N/A	#N/A	#N/A	#N/A	#N/A	#N/A	#N/A	#N/A	#N/A	#N/A	#N/A	#N/A	#N/A	#N/A	#N/A	#N/A	#N/A	#N/A	#N/A	#N/A	#N/A	#N/A	#N/A	#N/A
	#N/A	#N/A	#N/A	#N/A	#N/A	#N/A	#N/A	#N/A	#N/A	#N/A	#N/A	#N/A	#N/A	#N/A	#N/A	#N/A	#N/A	#N/A	#N/A	#N/A	#N/A	#N/A	#N/A	#N/A	#N/A	#N/A	#N/A	#N/A	#N/A	#N/A	#N/A	#N/A	#N/A	#N/A	#N/A	#N/A	#N/A	#N/A	#N/A	#N/A	#N/A	#N/A	#N/A	#N/A	#N/A	#N/A	#N/A	#N/A	#N/A
	#N/A	#N/A	#N/A	#N/A	#N/A	#N/A	#N/A	#N/A	#N/A	#N/A	#N/A	#N/A	#N/A	#N/A	#N/A	#N/A	#N/A	#N/A	#N/A	#N/A	#N/A	#N/A	#N/A	#N/A	#N/A	#N/A	#N/A	#N/A	#N/A	#N/A	#N/A	#N/A	#N/A	#N/A	#N/A	#N/A	#N/A	#N/A	#N/A	#N/A	#N/A	#N/A	#N/A	#N/A	#N/A	#N/A	#N/A	#N/A	#N/A
	#N/A	#N/A	#N/A	#N/A	#N/A	#N/A	#N/A	#N/A	#N/A	#N/A	#N/A	#N/A	#N/A	#N/A	#N/A	#N/A	#N/A	#N/A	#N/A	#N/A	#N/A	#N/A	#N/A	#N/A	#N/A	#N/A	#N/A	#N/A	#N/A	#N/A	#N/A	#N/A	#N/A	#N/A	#N/A	#N/A	#N/A	#N/A	#N/A	#N/A	#N/A	#N/A	#N/A	#N/A	#N/A	#N/A	#N/A	#N/A	#N/A
	#N/A	#N/A	#N/A	#N/A	#N/A	#N/A	#N/A	#N/A	#N/A	#N/A	#N/A	#N/A	#N/A	#N/A	#N/A	#N/A	#N/A	#N/A	#N/A	#N/A	#N/A	#N/A	#N/A	#N/A	#N/A	#N/A	#N/A	#N/A	#N/A	#N/A	#N/A	#N/A	#N/A	#N/A	#N/A	#N/A	#N/A	#N/A	#N/A	#N/A	#N/A	#N/A	#N/A	#N/A	#N/A	#N/A	#N/A	#N/A	#N/A
	#N/A	#N/A	#N/A	#N/A	#N/A	#N/A	#N/A	#N/A	#N/A	#N/A	#N/A	#N/A	#N/A	#N/A	#N/A	#N/A	#N/A	#N/A	#N/A	#N/A	#N/A	#N/A	#N/A	#N/A	#N/A	#N/A	#N/A	#N/A	#N/A	#N/A	#N/A	#N/A	#N/A	#N/A	#N/A	#N/A	#N/A	#N/A	#N/A	#N/A	#N/A	#N/A	#N/A	#N/A	#N/A	#N/A	#N/A	#N/A	#N/A
	#N/A	#N/A	#N/A	#N/A	#N/A	#N/A	#N/A	#N/A	#N/A	#N/A	#N/A	#N/A	#N/A	#N/A	#N/A	#N/A	#N/A	#N/A	#N/A	#N/A	#N/A	#N/A	#N/A	#N/A	#N/A	#N/A	#N/A	#N/A	#N/A	#N/A	#N/A	#N/A	#N/A	#N/A	#N/A	#N/A	#N/A	#N/A	#N/A	#N/A	#N/A	#N/A	#N/A	#N/A	#N/A	#N/A	#N/A	#N/A	#N/A
	#N/A	#N/A	#N/A	#N/A	#N/A	#N/A	#N/A	#N/A	#N/A	#N/A	#N/A	#N/A	#N/A	#N/A	#N/A	#N/A	#N/A	#N/A	#N/A	#N/A	#N/A	#N/A	#N/A	#N/A	#N/A	#N/A	#N/A	#N/A	#N/A	#N/A	#N/A	#N/A	#N/A	#N/A	#N/A	#N/A	#N/A	#N/A	#N/A	#N/A	#N/A	#N/A	#N/A	#N/A	#N/A	#N/A	#N/A	#N/A	#N/A
	#N/A	#N/A	#N/A	#N/A	#N/A	#N/A	#N/A	#N/A	#N/A	#N/A	#N/A	#N/A	#N/A	#N/A	#N/A	#N/A	#N/A	#N/A	#N/A	#N/A	#N/A	#N/A	#N/A	#N/A	#N/A	#N/A	#N/A	#N/A	#N/A	#N/A	#N/A	#N/A	#N/A	#N/A	#N/A	#N/A	#N/A	#N/A	#N/A	#N/A	#N/A	#N/A	#N/A	#N/A	#N/A	#N/A	#N/A	#N/A	#N/A
	#N/A	#N/A	#N/A	#N/A	#N/A	#N/A	#N/A	#N/A	#N/A	#N/A	#N/A	#N/A	#N/A	#N/A	#N/A	#N/A	#N/A	#N/A	#N/A	#N/A	#N/A	#N/A	#N/A	#N/A	#N/A	#N/A	#N/A	#N/A	#N/A	#N/A	#N/A	#N/A	#N/A	#N/A	#N/A	#N/A	#N/A	#N/A	#N/A	#N/A	#N/A	#N/A	#N/A	#N/A	#N/A	#N/A	#N/A	#N/A	#N/A
	#N/A	#N/A	#N/A	#N/A	#N/A	#N/A	#N/A	#N/A	#N/A	#N/A	#N/A	#N/A	#N/A	#N/A	#N/A	#N/A	#N/A	#N/A	#N/A	#N/A	#N/A	#N/A	#N/A	#N/A	#N/A	#N/A	#N/A	#N/A	#N/A	#N/A	#N/A	#N/A	#N/A	#N/A	#N/A	#N/A	#N/A	#N/A	#N/A	#N/A	#N/A	#N/A	#N/A	#N/A	#N/A	#N/A	#N/A	#N/A	#N/A
	#N/A	#N/A	#N/A	#N/A	#N/A	#N/A	#N/A	#N/A	#N/A	#N/A	#N/A	#N/A	#N/A	#N/A	#N/A	#N/A	#N/A	#N/A	#N/A	#N/A	#N/A	#N/A	#N/A	#N/A	#N/A	#N/A	#N/A	#N/A	#N/A	#N/A	#N/A	#N/A	#N/A	#N/A	#N/A	#N/A	#N/A	#N/A	#N/A	#N/A	#N/A	#N/A	#N/A	#N/A	#N/A	#N/A	#N/A	#N/A	#N/A
	#N/A	#N/A	#N/A	#N/A	#N/A	#N/A	#N/A	#N/A	#N/A	#N/A	#N/A	#N/A	#N/A	#N/A	#N/A	#N/A	#N/A	#N/A	#N/A	#N/A	#N/A	#N/A	#N/A	#N/A	#N/A	#N/A	#N/A	#N/A	#N/A	#N/A	#N/A	#N/A	#N/A	#N/A	#N/A	#N/A	#N/A	#N/A	#N/A	#N/A	#N/A	#N/A	#N/A	#N/A	#N/A	#N/A	#N/A	#N/A	#N/A
	#N/A	#N/A	#N/A	#N/A	#N/A	#N/A	#N/A	#N/A	#N/A	#N/A	#N/A	#N/A	#N/A	#N/A	#N/A	#N/A	#N/A	#N/A	#N/A	#N/A	#N/A	#N/A	#N/A	#N/A	#N/A	#N/A	#N/A	#N/A	#N/A	#N/A	#N/A	#N/A	#N/A	#N/A	#N/A	#N/A	#N/A	#N/A	#N/A	#N/A	#N/A	#N/A	#N/A	#N/A	#N/A	#N/A	#N/A	#N/A	#N/A
	#N/A	#N/A	#N/A	#N/A	#N/A	#N/A	#N/A	#N/A	#N/A	#N/A	#N/A	#N/A	#N/A	#N/A	#N/A	#N/A	#N/A	#N/A	#N/A	#N/A	#N/A	#N/A	#N/A	#N/A	#N/A	#N/A	#N/A	#N/A	#N/A	#N/A	#N/A	#N/A	#N/A	#N/A	#N/A	#N/A	#N/A	#N/A	#N/A	#N/A	#N/A	#N/A	#N/A	#N/A	#N/A	#N/A	#N/A	#N/A	#N/A
	#N/A	#N/A	#N/A	#N/A	#N/A	#N/A	#N/A	#N/A	#N/A	#N/A	#N/A	#N/A	#N/A	#N/A	#N/A	#N/A	#N/A	#N/A	#N/A	#N/A	#N/A	#N/A	#N/A	#N/A	#N/A	#N/A	#N/A	#N/A	#N/A	#N/A	#N/A	#N/A	#N/A	#N/A	#N/A	#N/A	#N/A	#N/A	#N/A	#N/A	#N/A	#N/A	#N/A	#N/A	#N/A	#N/A	#N/A	#N/A	#N/A
	#N/A	#N/A	#N/A	#N/A	#N/A	#N/A	#N/A	#N/A	#N/A	#N/A	#N/A	#N/A	#N/A	#N/A	#N/A	#N/A	#N/A	#N/A	#N/A	#N/A	#N/A	#N/A	#N/A	#N/A	#N/A	#N/A	#N/A	#N/A	#N/A	#N/A	#N/A	#N/A	#N/A	#N/A	#N/A	#N/A	#N/A	#N/A	#N/A	#N/A	#N/A	#N/A	#N/A	#N/A	#N/A	#N/A	#N/A	#N/A	#N/A
	#N/A	#N/A	#N/A	#N/A	#N/A	#N/A	#N/A	#N/A	#N/A	#N/A	#N/A	#N/A	#N/A	#N/A	#N/A	#N/A	#N/A	#N/A	#N/A	#N/A	#N/A	#N/A	#N/A	#N/A	#N/A	#N/A	#N/A	#N/A	#N/A	#N/A	#N/A	#N/A	#N/A	#N/A	#N/A	#N/A	#N/A	#N/A	#N/A	#N/A	#N/A	#N/A	#N/A	#N/A	#N/A	#N/A	#N/A	#N/A	#N/A
	#N/A	#N/A	#N/A	#N/A	#N/A	#N/A	#N/A	#N/A	#N/A	#N/A	#N/A	#N/A	#N/A	#N/A	#N/A	#N/A	#N/A	#N/A	#N/A	#N/A	#N/A	#N/A	#N/A	#N/A	#N/A	#N/A	#N/A	#N/A	#N/A	#N/A	#N/A	#N/A	#N/A	#N/A	#N/A	#N/A	#N/A	#N/A	#N/A	#N/A	#N/A	#N/A	#N/A	#N/A	#N/A	#N/A	#N/A	#N/A	#N/A
	#N/A	#N/A	#N/A	#N/A	#N/A	#N/A	#N/A	#N/A	#N/A	#N/A	#N/A	#N/A	#N/A	#N/A	#N/A	#N/A	#N/A	#N/A	#N/A	#N/A	#N/A	#N/A	#N/A	#N/A	#N/A	#N/A	#N/A	#N/A	#N/A	#N/A	#N/A	#N/A	#N/A	#N/A	#N/A	#N/A	#N/A	#N/A	#N/A	#N/A	#N/A	#N/A	#N/A	#N/A	#N/A	#N/A	#N/A	#N/A	#N/A
	#N/A	#N/A	#N/A	#N/A	#N/A	#N/A	#N/A	#N/A	#N/A	#N/A	#N/A	#N/A	#N/A	#N/A	#N/A	#N/A	#N/A	#N/A	#N/A	#N/A	#N/A	#N/A	#N/A	#N/A	#N/A	#N/A	#N/A	#N/A	#N/A	#N/A	#N/A	#N/A	#N/A	#N/A	#N/A	#N/A	#N/A	#N/A	#N/A	#N/A	#N/A	#N/A	#N/A	#N/A	#N/A	#N/A	#N/A	#N/A	#N/A
	#N/A	#N/A	#N/A	#N/A	#N/A	#N/A	#N/A	#N/A	#N/A	#N/A	#N/A	#N/A	#N/A	#N/A	#N/A	#N/A	#N/A	#N/A	#N/A	#N/A	#N/A	#N/A	#N/A	#N/A	#N/A	#N/A	#N/A	#N/A	#N/A	#N/A	#N/A	#N/A	#N/A	#N/A	#N/A	#N/A	#N/A	#N/A	#N/A	#N/A	#N/A	#N/A	#N/A	#N/A	#N/A	#N/A	#N/A	#N/A	#N/A
	#N/A	#N/A	#N/A	#N/A	#N/A	#N/A	#N/A	#N/A	#N/A	#N/A	#N/A	#N/A	#N/A	#N/A	#N/A	#N/A	#N/A	#N/A	#N/A	#N/A	#N/A	#N/A	#N/A	#N/A	#N/A	#N/A	#N/A	#N/A	#N/A	#N/A	#N/A	#N/A	#N/A	#N/A	#N/A	#N/A	#N/A	#N/A	#N/A	#N/A	#N/A	#N/A	#N/A	#N/A	#N/A	#N/A	#N/A	#N/A	#N/A
	#N/A	#N/A	#N/A	#N/A	#N/A	#N/A	#N/A	#N/A	#N/A	#N/A	#N/A	#N/A	#N/A	#N/A	#N/A	#N/A	#N/A	#N/A	#N/A	#N/A	#N/A	#N/A	#N/A	#N/A	#N/A	#N/A	#N/A	#N/A	#N/A	#N/A	#N/A	#N/A	#N/A	#N/A	#N/A	#N/A	#N/A	#N/A	#N/A	#N/A	#N/A	#N/A	#N/A	#N/A	#N/A	#N/A	#N/A	#N/A	#N/A
	#N/A	#N/A	#N/A	#N/A	#N/A	#N/A	#N/A	#N/A	#N/A	#N/A	#N/A	#N/A	#N/A	#N/A	#N/A	#N/A	#N/A	#N/A	#N/A	#N/A	#N/A	#N/A	#N/A	#N/A	#N/A	#N/A	#N/A	#N/A	#N/A	#N/A	#N/A	#N/A	#N/A	#N/A	#N/A	#N/A	#N/A	#N/A	#N/A	#N/A	#N/A	#N/A	#N/A	#N/A	#N/A	#N/A	#N/A	#N/A	#N/A
	#N/A	#N/A	#N/A	#N/A	#N/A	#N/A	#N/A	#N/A	#N/A	#N/A	#N/A	#N/A	#N/A	#N/A	#N/A	#N/A	#N/A	#N/A	#N/A	#N/A	#N/A	#N/A	#N/A	#N/A	#N/A	#N/A	#N/A	#N/A	#N/A	#N/A	#N/A	#N/A	#N/A	#N/A	#N/A	#N/A	#N/A	#N/A	#N/A	#N/A	#N/A	#N/A	#N/A	#N/A	#N/A	#N/A	#N/A	#N/A	#N/A
	#N/A	#N/A	#N/A	#N/A	#N/A	#N/A	#N/A	#N/A	#N/A	#N/A	#N/A	#N/A	#N/A	#N/A	#N/A	#N/A	#N/A	#N/A	#N/A	#N/A	#N/A	#N/A	#N/A	#N/A	#N/A	#N/A	#N/A	#N/A	#N/A	#N/A	#N/A	#N/A	#N/A	#N/A	#N/A	#N/A	#N/A	#N/A	#N/A	#N/A	#N/A	#N/A	#N/A	#N/A	#N/A	#N/A	#N/A	#N/A	#N/A
	#N/A	#N/A	#N/A	#N/A	#N/A	#N/A	#N/A	#N/A	#N/A	#N/A	#N/A	#N/A	#N/A	#N/A	#N/A	#N/A	#N/A	#N/A	#N/A	#N/A	#N/A	#N/A	#N/A	#N/A	#N/A	#N/A	#N/A	#N/A	#N/A	#N/A	#N/A	#N/A	#N/A	#N/A	#N/A	#N/A	#N/A	#N/A	#N/A	#N/A	#N/A	#N/A	#N/A	#N/A	#N/A	#N/A	#N/A	#N/A	#N/A
	#N/A	#N/A	#N/A	#N/A	#N/A	#N/A	#N/A	#N/A	#N/A	#N/A	#N/A	#N/A	#N/A	#N/A	#N/A	#N/A	#N/A	#N/A	#N/A	#N/A	#N/A	#N/A	#N/A	#N/A	#N/A	#N/A	#N/A	#N/A	#N/A	#N/A	#N/A	#N/A	#N/A	#N/A	#N/A	#N/A	#N/A	#N/A	#N/A	#N/A	#N/A	#N/A	#N/A	#N/A	#N/A	#N/A	#N/A	#N/A	#N/A
	#N/A	#N/A	#N/A	#N/A	#N/A	#N/A	#N/A	#N/A	#N/A	#N/A	#N/A	#N/A	#N/A	#N/A	#N/A	#N/A	#N/A	#N/A	#N/A	#N/A	#N/A	#N/A	#N/A	#N/A	#N/A	#N/A	#N/A	#N/A	#N/A	#N/A	#N/A	#N/A	#N/A	#N/A	#N/A	#N/A	#N/A	#N/A	#N/A	#N/A	#N/A	#N/A	#N/A	#N/A	#N/A	#N/A	#N/A	#N/A	#N/A
	#N/A	#N/A	#N/A	#N/A	#N/A	#N/A	#N/A	#N/A	#N/A	#N/A	#N/A	#N/A	#N/A	#N/A	#N/A	#N/A	#N/A	#N/A	#N/A	#N/A	#N/A	#N/A	#N/A	#N/A	#N/A	#N/A	#N/A	#N/A	#N/A	#N/A	#N/A	#N/A	#N/A	#N/A	#N/A	#N/A	#N/A	#N/A	#N/A	#N/A	#N/A	#N/A	#N/A	#N/A	#N/A	#N/A	#N/A	#N/A	#N/A
	#N/A	#N/A	#N/A	#N/A	#N/A	#N/A	#N/A	#N/A	#N/A	#N/A	#N/A	#N/A	#N/A	#N/A	#N/A	#N/A	#N/A	#N/A	#N/A	#N/A	#N/A	#N/A	#N/A	#N/A	#N/A	#N/A	#N/A	#N/A	#N/A	#N/A	#N/A	#N/A	#N/A	#N/A	#N/A	#N/A	#N/A	#N/A	#N/A	#N/A	#N/A	#N/A	#N/A	#N/A	#N/A	#N/A	#N/A	#N/A	#N/A
	#N/A	#N/A	#N/A	#N/A	#N/A	#N/A	#N/A	#N/A	#N/A	#N/A	#N/A	#N/A	#N/A	#N/A	#N/A	#N/A	#N/A	#N/A	#N/A	#N/A	#N/A	#N/A	#N/A	#N/A	#N/A	#N/A	#N/A	#N/A	#N/A	#N/A	#N/A	#N/A	#N/A	#N/A	#N/A	#N/A	#N/A	#N/A	#N/A	#N/A	#N/A	#N/A	#N/A	#N/A	#N/A	#N/A	#N/A	#N/A	#N/A
	#N/A	#N/A	#N/A	#N/A	#N/A	#N/A	#N/A	#N/A	#N/A	#N/A	#N/A	#N/A	#N/A	#N/A	#N/A	#N/A	#N/A	#N/A	#N/A	#N/A	#N/A	#N/A	#N/A	#N/A	#N/A	#N/A	#N/A	#N/A	#N/A	#N/A	#N/A	#N/A	#N/A	#N/A	#N/A	#N/A	#N/A	#N/A	#N/A	#N/A	#N/A	#N/A	#N/A	#N/A	#N/A	#N/A	#N/A	#N/A	#N/A
	#N/A	#N/A	#N/A	#N/A	#N/A	#N/A	#N/A	#N/A	#N/A	#N/A	#N/A	#N/A	#N/A	#N/A	#N/A	#N/A	#N/A	#N/A	#N/A	#N/A	#N/A	#N/A	#N/A	#N/A	#N/A	#N/A	#N/A	#N/A	#N/A	#N/A	#N/A	#N/A	#N/A	#N/A	#N/A	#N/A	#N/A	#N/A	#N/A	#N/A	#N/A	#N/A	#N/A	#N/A	#N/A	#N/A	#N/A	#N/A	#N/A
	#N/A	#N/A	#N/A	#N/A	#N/A	#N/A	#N/A	#N/A	#N/A	#N/A	#N/A	#N/A	#N/A	#N/A	#N/A	#N/A	#N/A	#N/A	#N/A	#N/A	#N/A	#N/A	#N/A	#N/A	#N/A	#N/A	#N/A	#N/A	#N/A	#N/A	#N/A	#N/A	#N/A	#N/A	#N/A	#N/A	#N/A	#N/A	#N/A	#N/A	#N/A	#N/A	#N/A	#N/A	#N/A	#N/A	#N/A	#N/A	#N/A
	#N/A	#N/A	#N/A	#N/A	#N/A	#N/A	#N/A	#N/A	#N/A	#N/A	#N/A	#N/A	#N/A	#N/A	#N/A	#N/A	#N/A	#N/A	#N/A	#N/A	#N/A	#N/A	#N/A	#N/A	#N/A	#N/A	#N/A	#N/A	#N/A	#N/A	#N/A	#N/A	#N/A	#N/A	#N/A	#N/A	#N/A	#N/A	#N/A	#N/A	#N/A	#N/A	#N/A	#N/A	#N/A	#N/A	#N/A	#N/A	#N/A
	#N/A	#N/A	#N/A	#N/A	#N/A	#N/A	#N/A	#N/A	#N/A	#N/A	#N/A	#N/A	#N/A	#N/A	#N/A	#N/A	#N/A	#N/A	#N/A	#N/A	#N/A	#N/A	#N/A	#N/A	#N/A	#N/A	#N/A	#N/A	#N/A	#N/A	#N/A	#N/A	#N/A	#N/A	#N/A	#N/A	#N/A	#N/A	#N/A	#N/A	#N/A	#N/A	#N/A	#N/A	#N/A	#N/A	#N/A	#N/A	#N/A
	#N/A	#N/A	#N/A	#N/A	#N/A	#N/A	#N/A	#N/A	#N/A	#N/A	#N/A	#N/A	#N/A	#N/A	#N/A	#N/A	#N/A	#N/A	#N/A	#N/A	#N/A	#N/A	#N/A	#N/A	#N/A	#N/A	#N/A	#N/A	#N/A	#N/A	#N/A	#N/A	#N/A	#N/A	#N/A	#N/A	#N/A	#N/A	#N/A	#N/A	#N/A	#N/A	#N/A	#N/A	#N/A	#N/A	#N/A	#N/A	#N/A
	#N/A	#N/A	#N/A	#N/A	#N/A	#N/A	#N/A	#N/A	#N/A	#N/A	#N/A	#N/A	#N/A	#N/A	#N/A	#N/A	#N/A	#N/A	#N/A	#N/A	#N/A	#N/A	#N/A	#N/A	#N/A	#N/A	#N/A	#N/A	#N/A	#N/A	#N/A	#N/A	#N/A	#N/A	#N/A	#N/A	#N/A	#N/A	#N/A	#N/A	#N/A	#N/A	#N/A	#N/A	#N/A	#N/A	#N/A	#N/A	#N/A
	#N/A	#N/A	#N/A	#N/A	#N/A	#N/A	#N/A	#N/A	#N/A	#N/A	#N/A	#N/A	#N/A	#N/A	#N/A	#N/A	#N/A	#N/A	#N/A	#N/A	#N/A	#N/A	#N/A	#N/A	#N/A	#N/A	#N/A	#N/A	#N/A	#N/A	#N/A	#N/A	#N/A	#N/A	#N/A	#N/A	#N/A	#N/A	#N/A	#N/A	#N/A	#N/A	#N/A	#N/A	#N/A	#N/A	#N/A	#N/A	#N/A
	#N/A	#N/A	#N/A	#N/A	#N/A	#N/A	#N/A	#N/A	#N/A	#N/A	#N/A	#N/A	#N/A	#N/A	#N/A	#N/A	#N/A	#N/A	#N/A	#N/A	#N/A	#N/A	#N/A	#N/A	#N/A	#N/A	#N/A	#N/A	#N/A	#N/A	#N/A	#N/A	#N/A	#N/A	#N/A	#N/A	#N/A	#N/A	#N/A	#N/A	#N/A	#N/A	#N/A	#N/A	#N/A	#N/A	#N/A	#N/A	#N/A
	#N/A	#N/A	#N/A	#N/A	#N/A	#N/A	#N/A	#N/A	#N/A	#N/A	#N/A	#N/A	#N/A	#N/A	#N/A	#N/A	#N/A	#N/A	#N/A	#N/A	#N/A	#N/A	#N/A	#N/A	#N/A	#N/A	#N/A	#N/A	#N/A	#N/A	#N/A	#N/A	#N/A	#N/A	#N/A	#N/A	#N/A	#N/A	#N/A	#N/A	#N/A	#N/A	#N/A	#N/A	#N/A	#N/A	#N/A	#N/A	#N/A
	#N/A	#N/A	#N/A	#N/A	#N/A	#N/A	#N/A	#N/A	#N/A	#N/A	#N/A	#N/A	#N/A	#N/A	#N/A	#N/A	#N/A	#N/A	#N/A	#N/A	#N/A	#N/A	#N/A	#N/A	#N/A	#N/A	#N/A	#N/A	#N/A	#N/A	#N/A	#N/A	#N/A	#N/A	#N/A	#N/A	#N/A	#N/A	#N/A	#N/A	#N/A	#N/A	#N/A	#N/A	#N/A	#N/A	#N/A	#N/A	#N/A
	#N/A	#N/A	#N/A	#N/A	#N/A	#N/A	#N/A	#N/A	#N/A	#N/A	#N/A	#N/A	#N/A	#N/A	#N/A	#N/A	#N/A	#N/A	#N/A	#N/A	#N/A	#N/A	#N/A	#N/A	#N/A	#N/A	#N/A	#N/A	#N/A	#N/A	#N/A	#N/A	#N/A	#N/A	#N/A	#N/A	#N/A	#N/A	#N/A	#N/A	#N/A	#N/A	#N/A	#N/A	#N/A	#N/A	#N/A	#N/A	#N/A
	#N/A	#N/A	#N/A	#N/A	#N/A	#N/A	#N/A	#N/A	#N/A	#N/A	#N/A	#N/A	#N/A	#N/A	#N/A	#N/A	#N/A	#N/A	#N/A	#N/A	#N/A	#N/A	#N/A	#N/A	#N/A	#N/A	#N/A	#N/A	#N/A	#N/A	#N/A	#N/A	#N/A	#N/A	#N/A	#N/A	#N/A	#N/A	#N/A	#N/A	#N/A	#N/A	#N/A	#N/A	#N/A	#N/A	#N/A	#N/A	#N/A
	#N/A	#N/A	#N/A	#N/A	#N/A	#N/A	#N/A	#N/A	#N/A	#N/A	#N/A	#N/A	#N/A	#N/A	#N/A	#N/A	#N/A	#N/A	#N/A	#N/A	#N/A	#N/A	#N/A	#N/A	#N/A	#N/A	#N/A	#N/A	#N/A	#N/A	#N/A	#N/A	#N/A	#N/A	#N/A	#N/A	#N/A	#N/A	#N/A	#N/A	#N/A	#N/A	#N/A	#N/A	#N/A	#N/A	#N/A	#N/A	#N/A
	#N/A	#N/A	#N/A	#N/A	#N/A	#N/A	#N/A	#N/A	#N/A	#N/A	#N/A	#N/A	#N/A	#N/A	#N/A	#N/A	#N/A	#N/A	#N/A	#N/A	#N/A	#N/A	#N/A	#N/A	#N/A	#N/A	#N/A	#N/A	#N/A	#N/A	#N/A	#N/A	#N/A	#N/A	#N/A	#N/A	#N/A	#N/A	#N/A	#N/A	#N/A	#N/A	#N/A	#N/A	#N/A	#N/A	#N/A	#N/A	#N/A
	#N/A	#N/A	#N/A	#N/A	#N/A	#N/A	#N/A	#N/A	#N/A	#N/A	#N/A	#N/A	#N/A	#N/A	#N/A	#N/A	#N/A	#N/A	#N/A	#N/A	#N/A	#N/A	#N/A	#N/A	#N/A	#N/A	#N/A	#N/A	#N/A	#N/A	#N/A	#N/A	#N/A	#N/A	#N/A	#N/A	#N/A	#N/A	#N/A	#N/A	#N/A	#N/A	#N/A	#N/A	#N/A	#N/A	#N/A	#N/A	#N/A
	#N/A	#N/A	#N/A	#N/A	#N/A	#N/A	#N/A	#N/A	#N/A	#N/A	#N/A	#N/A	#N/A	#N/A	#N/A	#N/A	#N/A	#N/A	#N/A	#N/A	#N/A	#N/A	#N/A	#N/A	#N/A	#N/A	#N/A	#N/A	#N/A	#N/A	#N/A	#N/A	#N/A	#N/A	#N/A	#N/A	#N/A	#N/A	#N/A	#N/A	#N/A	#N/A	#N/A	#N/A	#N/A	#N/A	#N/A	#N/A	#N/A
	#N/A	#N/A	#N/A	#N/A	#N/A	#N/A	#N/A	#N/A	#N/A	#N/A	#N/A	#N/A	#N/A	#N/A	#N/A	#N/A	#N/A	#N/A	#N/A	#N/A	#N/A	#N/A	#N/A	#N/A	#N/A	#N/A	#N/A	#N/A	#N/A	#N/A	#N/A	#N/A	#N/A	#N/A	#N/A	#N/A	#N/A	#N/A	#N/A	#N/A	#N/A	#N/A	#N/A	#N/A	#N/A	#N/A	#N/A	#N/A	#N/A
	#N/A	#N/A	#N/A	#N/A	#N/A	#N/A	#N/A	#N/A	#N/A	#N/A	#N/A	#N/A	#N/A	#N/A	#N/A	#N/A	#N/A	#N/A	#N/A	#N/A	#N/A	#N/A	#N/A	#N/A	#N/A	#N/A	#N/A	#N/A	#N/A	#N/A	#N/A	#N/A	#N/A	#N/A	#N/A	#N/A	#N/A	#N/A	#N/A	#N/A	#N/A	#N/A	#N/A	#N/A	#N/A	#N/A	#N/A	#N/A	#N/A
	#N/A	#N/A	#N/A	#N/A	#N/A	#N/A	#N/A	#N/A	#N/A	#N/A	#N/A	#N/A	#N/A	#N/A	#N/A	#N/A	#N/A	#N/A	#N/A	#N/A	#N/A	#N/A	#N/A	#N/A	#N/A	#N/A	#N/A	#N/A	#N/A	#N/A	#N/A	#N/A	#N/A	#N/A	#N/A	#N/A	#N/A	#N/A	#N/A	#N/A	#N/A	#N/A	#N/A	#N/A	#N/A	#N/A	#N/A	#N/A	#N/A
	#N/A	#N/A	#N/A	#N/A	#N/A	#N/A	#N/A	#N/A	#N/A	#N/A	#N/A	#N/A	#N/A	#N/A	#N/A	#N/A	#N/A	#N/A	#N/A	#N/A	#N/A	#N/A	#N/A	#N/A	#N/A	#N/A	#N/A	#N/A	#N/A	#N/A	#N/A	#N/A	#N/A	#N/A	#N/A	#N/A	#N/A	#N/A	#N/A	#N/A	#N/A	#N/A	#N/A	#N/A	#N/A	#N/A	#N/A	#N/A	#N/A
	#N/A	#N/A	#N/A	#N/A	#N/A	#N/A	#N/A	#N/A	#N/A	#N/A	#N/A	#N/A	#N/A	#N/A	#N/A	#N/A	#N/A	#N/A	#N/A	#N/A	#N/A	#N/A	#N/A	#N/A	#N/A	#N/A	#N/A	#N/A	#N/A	#N/A	#N/A	#N/A	#N/A	#N/A	#N/A	#N/A	#N/A	#N/A	#N/A	#N/A	#N/A	#N/A	#N/A	#N/A	#N/A	#N/A	#N/A	#N/A	#N/A
	#N/A	#N/A	#N/A	#N/A	#N/A	#N/A	#N/A	#N/A	#N/A	#N/A	#N/A	#N/A	#N/A	#N/A	#N/A	#N/A	#N/A	#N/A	#N/A	#N/A	#N/A	#N/A	#N/A	#N/A	#N/A	#N/A	#N/A	#N/A	#N/A	#N/A	#N/A	#N/A	#N/A	#N/A	#N/A	#N/A	#N/A	#N/A	#N/A	#N/A	#N/A	#N/A	#N/A	#N/A	#N/A	#N/A	#N/A	#N/A	#N/A
	#N/A	#N/A	#N/A	#N/A	#N/A	#N/A	#N/A	#N/A	#N/A	#N/A	#N/A	#N/A	#N/A	#N/A	#N/A	#N/A	#N/A	#N/A	#N/A	#N/A	#N/A	#N/A	#N/A	#N/A	#N/A	#N/A	#N/A	#N/A	#N/A	#N/A	#N/A	#N/A	#N/A	#N/A	#N/A	#N/A	#N/A	#N/A	#N/A	#N/A	#N/A	#N/A	#N/A	#N/A	#N/A	#N/A	#N/A	#N/A	#N/A
	#N/A	#N/A	#N/A	#N/A	#N/A	#N/A	#N/A	#N/A	#N/A	#N/A	#N/A	#N/A	#N/A	#N/A	#N/A	#N/A	#N/A	#N/A	#N/A	#N/A	#N/A	#N/A	#N/A	#N/A	#N/A	#N/A	#N/A	#N/A	#N/A	#N/A	#N/A	#N/A	#N/A	#N/A	#N/A	#N/A	#N/A	#N/A	#N/A	#N/A	#N/A	#N/A	#N/A	#N/A	#N/A	#N/A	#N/A	#N/A	#N/A
	#N/A	#N/A	#N/A	#N/A	#N/A	#N/A	#N/A	#N/A	#N/A	#N/A	#N/A	#N/A	#N/A	#N/A	#N/A	#N/A	#N/A	#N/A	#N/A	#N/A	#N/A	#N/A	#N/A	#N/A	#N/A	#N/A	#N/A	#N/A	#N/A	#N/A	#N/A	#N/A	#N/A	#N/A	#N/A	#N/A	#N/A	#N/A	#N/A	#N/A	#N/A	#N/A	#N/A	#N/A	#N/A	#N/A	#N/A	#N/A	#N/A
	#N/A	#N/A	#N/A	#N/A	#N/A	#N/A	#N/A	#N/A	#N/A	#N/A	#N/A	#N/A	#N/A	#N/A	#N/A	#N/A	#N/A	#N/A	#N/A	#N/A	#N/A	#N/A	#N/A	#N/A	#N/A	#N/A	#N/A	#N/A	#N/A	#N/A	#N/A	#N/A	#N/A	#N/A	#N/A	#N/A	#N/A	#N/A	#N/A	#N/A	#N/A	#N/A	#N/A	#N/A	#N/A	#N/A	#N/A	#N/A	#N/A
	#N/A	#N/A	#N/A	#N/A	#N/A	#N/A	#N/A	#N/A	#N/A	#N/A	#N/A	#N/A	#N/A	#N/A	#N/A	#N/A	#N/A	#N/A	#N/A	#N/A	#N/A	#N/A	#N/A	#N/A	#N/A	#N/A	#N/A	#N/A	#N/A	#N/A	#N/A	#N/A	#N/A	#N/A	#N/A	#N/A	#N/A	#N/A	#N/A	#N/A	#N/A	#N/A	#N/A	#N/A	#N/A	#N/A	#N/A	#N/A	#N/A
	#N/A	#N/A	#N/A	#N/A	#N/A	#N/A	#N/A	#N/A	#N/A	#N/A	#N/A	#N/A	#N/A	#N/A	#N/A	#N/A	#N/A	#N/A	#N/A	#N/A	#N/A	#N/A	#N/A	#N/A	#N/A	#N/A	#N/A	#N/A	#N/A	#N/A	#N/A	#N/A	#N/A	#N/A	#N/A	#N/A	#N/A	#N/A	#N/A	#N/A	#N/A	#N/A	#N/A	#N/A	#N/A	#N/A	#N/A	#N/A	#N/A
	#N/A	#N/A	#N/A	#N/A	#N/A	#N/A	#N/A	#N/A	#N/A	#N/A	#N/A	#N/A	#N/A	#N/A	#N/A	#N/A	#N/A	#N/A	#N/A	#N/A	#N/A	#N/A	#N/A	#N/A	#N/A	#N/A	#N/A	#N/A	#N/A	#N/A	#N/A	#N/A	#N/A	#N/A	#N/A	#N/A	#N/A	#N/A	#N/A	#N/A	#N/A	#N/A	#N/A	#N/A	#N/A	#N/A	#N/A	#N/A	#N/A
	#N/A	#N/A	#N/A	#N/A	#N/A	#N/A	#N/A	#N/A	#N/A	#N/A	#N/A	#N/A	#N/A	#N/A	#N/A	#N/A	#N/A	#N/A	#N/A	#N/A	#N/A	#N/A	#N/A	#N/A	#N/A	#N/A	#N/A	#N/A	#N/A	#N/A	#N/A	#N/A	#N/A	#N/A	#N/A	#N/A	#N/A	#N/A	#N/A	#N/A	#N/A	#N/A	#N/A	#N/A	#N/A	#N/A	#N/A	#N/A	#N/A
	#N/A	#N/A	#N/A	#N/A	#N/A	#N/A	#N/A	#N/A	#N/A	#N/A	#N/A	#N/A	#N/A	#N/A	#N/A	#N/A	#N/A	#N/A	#N/A	#N/A	#N/A	#N/A	#N/A	#N/A	#N/A	#N/A	#N/A	#N/A	#N/A	#N/A	#N/A	#N/A	#N/A	#N/A	#N/A	#N/A	#N/A	#N/A	#N/A	#N/A	#N/A	#N/A	#N/A	#N/A	#N/A	#N/A	#N/A	#N/A	#N/A
	#N/A	#N/A	#N/A	#N/A	#N/A	#N/A	#N/A	#N/A	#N/A	#N/A	#N/A	#N/A	#N/A	#N/A	#N/A	#N/A	#N/A	#N/A	#N/A	#N/A	#N/A	#N/A	#N/A	#N/A	#N/A	#N/A	#N/A	#N/A	#N/A	#N/A	#N/A	#N/A	#N/A	#N/A	#N/A	#N/A	#N/A	#N/A	#N/A	#N/A	#N/A	#N/A	#N/A	#N/A	#N/A	#N/A	#N/A	#N/A	#N/A
	#N/A	#N/A	#N/A	#N/A	#N/A	#N/A	#N/A	#N/A	#N/A	#N/A	#N/A	#N/A	#N/A	#N/A	#N/A	#N/A	#N/A	#N/A	#N/A	#N/A	#N/A	#N/A	#N/A	#N/A	#N/A	#N/A	#N/A	#N/A	#N/A	#N/A	#N/A	#N/A	#N/A	#N/A	#N/A	#N/A	#N/A	#N/A	#N/A	#N/A	#N/A	#N/A	#N/A	#N/A	#N/A	#N/A	#N/A	#N/A	#N/A
	#N/A	#N/A	#N/A	#N/A	#N/A	#N/A	#N/A	#N/A	#N/A	#N/A	#N/A	#N/A	#N/A	#N/A	#N/A	#N/A	#N/A	#N/A	#N/A	#N/A	#N/A	#N/A	#N/A	#N/A	#N/A	#N/A	#N/A	#N/A	#N/A	#N/A	#N/A	#N/A	#N/A	#N/A	#N/A	#N/A	#N/A	#N/A	#N/A	#N/A	#N/A	#N/A	#N/A	#N/A	#N/A	#N/A	#N/A	#N/A	#N/A
	#N/A	#N/A	#N/A	#N/A	#N/A	#N/A	#N/A	#N/A	#N/A	#N/A	#N/A	#N/A	#N/A	#N/A	#N/A	#N/A	#N/A	#N/A	#N/A	#N/A	#N/A	#N/A	#N/A	#N/A	#N/A	#N/A	#N/A	#N/A	#N/A	#N/A	#N/A	#N/A	#N/A	#N/A	#N/A	#N/A	#N/A	#N/A	#N/A	#N/A	#N/A	#N/A	#N/A	#N/A	#N/A	#N/A	#N/A	#N/A	#N/A
	#N/A	#N/A	#N/A	#N/A	#N/A	#N/A	#N/A	#N/A	#N/A	#N/A	#N/A	#N/A	#N/A	#N/A	#N/A	#N/A	#N/A	#N/A	#N/A	#N/A	#N/A	#N/A	#N/A	#N/A	#N/A	#N/A	#N/A	#N/A	#N/A	#N/A	#N/A	#N/A	#N/A	#N/A	#N/A	#N/A	#N/A	#N/A	#N/A	#N/A	#N/A	#N/A	#N/A	#N/A	#N/A	#N/A	#N/A	#N/A	#N/A
	#N/A	#N/A	#N/A	#N/A	#N/A	#N/A	#N/A	#N/A	#N/A	#N/A	#N/A	#N/A	#N/A	#N/A	#N/A	#N/A	#N/A	#N/A	#N/A	#N/A	#N/A	#N/A	#N/A	#N/A	#N/A	#N/A	#N/A	#N/A	#N/A	#N/A	#N/A	#N/A	#N/A	#N/A	#N/A	#N/A	#N/A	#N/A	#N/A	#N/A	#N/A	#N/A	#N/A	#N/A	#N/A	#N/A	#N/A	#N/A	#N/A
	#N/A	#N/A	#N/A	#N/A	#N/A	#N/A	#N/A	#N/A	#N/A	#N/A	#N/A	#N/A	#N/A	#N/A	#N/A	#N/A	#N/A	#N/A	#N/A	#N/A	#N/A	#N/A	#N/A	#N/A	#N/A	#N/A	#N/A	#N/A	#N/A	#N/A	#N/A	#N/A	#N/A	#N/A	#N/A	#N/A	#N/A	#N/A	#N/A	#N/A	#N/A	#N/A	#N/A	#N/A	#N/A	#N/A	#N/A	#N/A	#N/A
	#N/A	#N/A	#N/A	#N/A	#N/A	#N/A	#N/A	#N/A	#N/A	#N/A	#N/A	#N/A	#N/A	#N/A	#N/A	#N/A	#N/A	#N/A	#N/A	#N/A	#N/A	#N/A	#N/A	#N/A	#N/A	#N/A	#N/A	#N/A	#N/A	#N/A	#N/A	#N/A	#N/A	#N/A	#N/A	#N/A	#N/A	#N/A	#N/A	#N/A	#N/A	#N/A	#N/A	#N/A	#N/A	#N/A	#N/A	#N/A	#N/A
	#N/A	#N/A	#N/A	#N/A	#N/A	#N/A	#N/A	#N/A	#N/A	#N/A	#N/A	#N/A	#N/A	#N/A	#N/A	#N/A	#N/A	#N/A	#N/A	#N/A	#N/A	#N/A	#N/A	#N/A	#N/A	#N/A	#N/A	#N/A	#N/A	#N/A	#N/A	#N/A	#N/A	#N/A	#N/A	#N/A	#N/A	#N/A	#N/A	#N/A	#N/A	#N/A	#N/A	#N/A	#N/A	#N/A	#N/A	#N/A	#N/A
	#N/A	#N/A	#N/A	#N/A	#N/A	#N/A	#N/A	#N/A	#N/A	#N/A	#N/A	#N/A	#N/A	#N/A	#N/A	#N/A	#N/A	#N/A	#N/A	#N/A	#N/A	#N/A	#N/A	#N/A	#N/A	#N/A	#N/A	#N/A	#N/A	#N/A	#N/A	#N/A	#N/A	#N/A	#N/A	#N/A	#N/A	#N/A	#N/A	#N/A	#N/A	#N/A	#N/A	#N/A	#N/A	#N/A	#N/A	#N/A	#N/A
	#N/A	#N/A	#N/A	#N/A	#N/A	#N/A	#N/A	#N/A	#N/A	#N/A	#N/A	#N/A	#N/A	#N/A	#N/A	#N/A	#N/A	#N/A	#N/A	#N/A	#N/A	#N/A	#N/A	#N/A	#N/A	#N/A	#N/A	#N/A	#N/A	#N/A	#N/A	#N/A	#N/A	#N/A	#N/A	#N/A	#N/A	#N/A	#N/A	#N/A	#N/A	#N/A	#N/A	#N/A	#N/A	#N/A	#N/A	#N/A	#N/A
	#N/A	#N/A	#N/A	#N/A	#N/A	#N/A	#N/A	#N/A	#N/A	#N/A	#N/A	#N/A	#N/A	#N/A	#N/A	#N/A	#N/A	#N/A	#N/A	#N/A	#N/A	#N/A	#N/A	#N/A	#N/A	#N/A	#N/A	#N/A	#N/A	#N/A	#N/A	#N/A	#N/A	#N/A	#N/A	#N/A	#N/A	#N/A	#N/A	#N/A	#N/A	#N/A	#N/A	#N/A	#N/A	#N/A	#N/A	#N/A	#N/A
	#N/A	#N/A	#N/A	#N/A	#N/A	#N/A	#N/A	#N/A	#N/A	#N/A	#N/A	#N/A	#N/A	#N/A	#N/A	#N/A	#N/A	#N/A	#N/A	#N/A	#N/A	#N/A	#N/A	#N/A	#N/A	#N/A	#N/A	#N/A	#N/A	#N/A	#N/A	#N/A	#N/A	#N/A	#N/A	#N/A	#N/A	#N/A	#N/A	#N/A	#N/A	#N/A	#N/A	#N/A	#N/A	#N/A	#N/A	#N/A	#N/A
	#N/A	#N/A	#N/A	#N/A	#N/A	#N/A	#N/A	#N/A	#N/A	#N/A	#N/A	#N/A	#N/A	#N/A	#N/A	#N/A	#N/A	#N/A	#N/A	#N/A	#N/A	#N/A	#N/A	#N/A	#N/A	#N/A	#N/A	#N/A	#N/A	#N/A	#N/A	#N/A	#N/A	#N/A	#N/A	#N/A	#N/A	#N/A	#N/A	#N/A	#N/A	#N/A	#N/A	#N/A	#N/A	#N/A	#N/A	#N/A	#N/A
	#N/A	#N/A	#N/A	#N/A	#N/A	#N/A	#N/A	#N/A	#N/A	#N/A	#N/A	#N/A	#N/A	#N/A	#N/A	#N/A	#N/A	#N/A	#N/A	#N/A	#N/A	#N/A	#N/A	#N/A	#N/A	#N/A	#N/A	#N/A	#N/A	#N/A	#N/A	#N/A	#N/A	#N/A	#N/A	#N/A	#N/A	#N/A	#N/A	#N/A	#N/A	#N/A	#N/A	#N/A	#N/A	#N/A	#N/A	#N/A	#N/A
	#N/A	#N/A	#N/A	#N/A	#N/A	#N/A	#N/A	#N/A	#N/A	#N/A	#N/A	#N/A	#N/A	#N/A	#N/A	#N/A	#N/A	#N/A	#N/A	#N/A	#N/A	#N/A	#N/A	#N/A	#N/A	#N/A	#N/A	#N/A	#N/A	#N/A	#N/A	#N/A	#N/A	#N/A	#N/A	#N/A	#N/A	#N/A	#N/A	#N/A	#N/A	#N/A	#N/A	#N/A	#N/A	#N/A	#N/A	#N/A	#N/A
	#N/A	#N/A	#N/A	#N/A	#N/A	#N/A	#N/A	#N/A	#N/A	#N/A	#N/A	#N/A	#N/A	#N/A	#N/A	#N/A	#N/A	#N/A	#N/A	#N/A	#N/A	#N/A	#N/A	#N/A	#N/A	#N/A	#N/A	#N/A	#N/A	#N/A	#N/A	#N/A	#N/A	#N/A	#N/A	#N/A	#N/A	#N/A	#N/A	#N/A	#N/A	#N/A	#N/A	#N/A	#N/A	#N/A	#N/A	#N/A	#N/A
	#N/A	#N/A	#N/A	#N/A	#N/A	#N/A	#N/A	#N/A	#N/A	#N/A	#N/A	#N/A	#N/A	#N/A	#N/A	#N/A	#N/A	#N/A	#N/A	#N/A	#N/A	#N/A	#N/A	#N/A	#N/A	#N/A	#N/A	#N/A	#N/A	#N/A	#N/A	#N/A	#N/A	#N/A	#N/A	#N/A	#N/A	#N/A	#N/A	#N/A	#N/A	#N/A	#N/A	#N/A	#N/A	#N/A	#N/A	#N/A	#N/A
	#N/A	#N/A	#N/A	#N/A	#N/A	#N/A	#N/A	#N/A	#N/A	#N/A	#N/A	#N/A	#N/A	#N/A	#N/A	#N/A	#N/A	#N/A	#N/A	#N/A	#N/A	#N/A	#N/A	#N/A	#N/A	#N/A	#N/A	#N/A	#N/A	#N/A	#N/A	#N/A	#N/A	#N/A	#N/A	#N/A	#N/A	#N/A	#N/A	#N/A	#N/A	#N/A	#N/A	#N/A	#N/A	#N/A	#N/A	#N/A	#N/A
	#N/A	#N/A	#N/A	#N/A	#N/A	#N/A	#N/A	#N/A	#N/A	#N/A	#N/A	#N/A	#N/A	#N/A	#N/A	#N/A	#N/A	#N/A	#N/A	#N/A	#N/A	#N/A	#N/A	#N/A	#N/A	#N/A	#N/A	#N/A	#N/A	#N/A	#N/A	#N/A	#N/A	#N/A	#N/A	#N/A	#N/A	#N/A	#N/A	#N/A	#N/A	#N/A	#N/A	#N/A	#N/A	#N/A	#N/A	#N/A	#N/A
	#N/A	#N/A	#N/A	#N/A	#N/A	#N/A	#N/A	#N/A	#N/A	#N/A	#N/A	#N/A	#N/A	#N/A	#N/A	#N/A	#N/A	#N/A	#N/A	#N/A	#N/A	#N/A	#N/A	#N/A	#N/A	#N/A	#N/A	#N/A	#N/A	#N/A	#N/A	#N/A	#N/A	#N/A	#N/A	#N/A	#N/A	#N/A	#N/A	#N/A	#N/A	#N/A	#N/A	#N/A	#N/A	#N/A	#N/A	#N/A	#N/A
	#N/A	#N/A	#N/A	#N/A	#N/A	#N/A	#N/A	#N/A	#N/A	#N/A	#N/A	#N/A	#N/A	#N/A	#N/A	#N/A	#N/A	#N/A	#N/A	#N/A	#N/A	#N/A	#N/A	#N/A	#N/A	#N/A	#N/A	#N/A	#N/A	#N/A	#N/A	#N/A	#N/A	#N/A	#N/A	#N/A	#N/A	#N/A	#N/A	#N/A	#N/A	#N/A	#N/A	#N/A	#N/A	#N/A	#N/A	#N/A	#N/A
	#N/A	#N/A	#N/A	#N/A	#N/A	#N/A	#N/A	#N/A	#N/A	#N/A	#N/A	#N/A	#N/A	#N/A	#N/A	#N/A	#N/A	#N/A	#N/A	#N/A	#N/A	#N/A	#N/A	#N/A	#N/A	#N/A	#N/A	#N/A	#N/A	#N/A	#N/A	#N/A	#N/A	#N/A	#N/A	#N/A	#N/A	#N/A	#N/A	#N/A	#N/A	#N/A	#N/A	#N/A	#N/A	#N/A	#N/A	#N/A	#N/A
	#N/A	#N/A	#N/A	#N/A	#N/A	#N/A	#N/A	#N/A	#N/A	#N/A	#N/A	#N/A	#N/A	#N/A	#N/A	#N/A	#N/A	#N/A	#N/A	#N/A	#N/A	#N/A	#N/A	#N/A	#N/A	#N/A	#N/A	#N/A	#N/A	#N/A	#N/A	#N/A	#N/A	#N/A	#N/A	#N/A	#N/A	#N/A	#N/A	#N/A	#N/A	#N/A	#N/A	#N/A	#N/A	#N/A	#N/A	#N/A	#N/A
	#N/A	#N/A	#N/A	#N/A	#N/A	#N/A	#N/A	#N/A	#N/A	#N/A	#N/A	#N/A	#N/A	#N/A	#N/A	#N/A	#N/A	#N/A	#N/A	#N/A	#N/A	#N/A	#N/A	#N/A	#N/A	#N/A	#N/A	#N/A	#N/A	#N/A	#N/A	#N/A	#N/A	#N/A	#N/A	#N/A	#N/A	#N/A	#N/A	#N/A	#N/A	#N/A	#N/A	#N/A	#N/A	#N/A	#N/A	#N/A	#N/A
	#N/A	#N/A	#N/A	#N/A	#N/A	#N/A	#N/A	#N/A	#N/A	#N/A	#N/A	#N/A	#N/A	#N/A	#N/A	#N/A	#N/A	#N/A	#N/A	#N/A	#N/A	#N/A	#N/A	#N/A	#N/A	#N/A	#N/A	#N/A	#N/A	#N/A	#N/A	#N/A	#N/A	#N/A	#N/A	#N/A	#N/A	#N/A	#N/A	#N/A	#N/A	#N/A	#N/A	#N/A	#N/A	#N/A	#N/A	#N/A	#N/A
	#N/A	#N/A	#N/A	#N/A	#N/A	#N/A	#N/A	#N/A	#N/A	#N/A	#N/A	#N/A	#N/A	#N/A	#N/A	#N/A	#N/A	#N/A	#N/A	#N/A	#N/A	#N/A	#N/A	#N/A	#N/A	#N/A	#N/A	#N/A	#N/A	#N/A	#N/A	#N/A	#N/A	#N/A	#N/A	#N/A	#N/A	#N/A	#N/A	#N/A	#N/A	#N/A	#N/A	#N/A	#N/A	#N/A	#N/A	#N/A	#N/A
	#N/A	#N/A	#N/A	#N/A	#N/A	#N/A	#N/A	#N/A	#N/A	#N/A	#N/A	#N/A	#N/A	#N/A	#N/A	#N/A	#N/A	#N/A	#N/A	#N/A	#N/A	#N/A	#N/A	#N/A	#N/A	#N/A	#N/A	#N/A	#N/A	#N/A	#N/A	#N/A	#N/A	#N/A	#N/A	#N/A	#N/A	#N/A	#N/A	#N/A	#N/A	#N/A	#N/A	#N/A	#N/A	#N/A	#N/A	#N/A	#N/A
	#N/A	#N/A	#N/A	#N/A	#N/A	#N/A	#N/A	#N/A	#N/A	#N/A	#N/A	#N/A	#N/A	#N/A	#N/A	#N/A	#N/A	#N/A	#N/A	#N/A	#N/A	#N/A	#N/A	#N/A	#N/A	#N/A	#N/A	#N/A	#N/A	#N/A	#N/A	#N/A	#N/A	#N/A	#N/A	#N/A	#N/A	#N/A	#N/A	#N/A	#N/A	#N/A	#N/A	#N/A	#N/A	#N/A	#N/A	#N/A	#N/A
	#N/A	#N/A	#N/A	#N/A	#N/A	#N/A	#N/A	#N/A	#N/A	#N/A	#N/A	#N/A	#N/A	#N/A	#N/A	#N/A	#N/A	#N/A	#N/A	#N/A	#N/A	#N/A	#N/A	#N/A	#N/A	#N/A	#N/A	#N/A	#N/A	#N/A	#N/A	#N/A	#N/A	#N/A	#N/A	#N/A	#N/A	#N/A	#N/A	#N/A	#N/A	#N/A	#N/A	#N/A	#N/A	#N/A	#N/A	#N/A	#N/A
	#N/A	#N/A	#N/A	#N/A	#N/A	#N/A	#N/A	#N/A	#N/A	#N/A	#N/A	#N/A	#N/A	#N/A	#N/A	#N/A	#N/A	#N/A	#N/A	#N/A	#N/A	#N/A	#N/A	#N/A	#N/A	#N/A	#N/A	#N/A	#N/A	#N/A	#N/A	#N/A	#N/A	#N/A	#N/A	#N/A	#N/A	#N/A	#N/A	#N/A	#N/A	#N/A	#N/A	#N/A	#N/A	#N/A	#N/A	#N/A	#N/A
	#N/A	#N/A	#N/A	#N/A	#N/A	#N/A	#N/A	#N/A	#N/A	#N/A	#N/A	#N/A	#N/A	#N/A	#N/A	#N/A	#N/A	#N/A	#N/A	#N/A	#N/A	#N/A	#N/A	#N/A	#N/A	#N/A	#N/A	#N/A	#N/A	#N/A	#N/A	#N/A	#N/A	#N/A	#N/A	#N/A	#N/A	#N/A	#N/A	#N/A	#N/A	#N/A	#N/A	#N/A	#N/A	#N/A	#N/A	#N/A	#N/A
	#N/A	#N/A	#N/A	#N/A	#N/A	#N/A	#N/A	#N/A	#N/A	#N/A	#N/A	#N/A	#N/A	#N/A	#N/A	#N/A	#N/A	#N/A	#N/A	#N/A	#N/A	#N/A	#N/A	#N/A	#N/A	#N/A	#N/A	#N/A	#N/A	#N/A	#N/A	#N/A	#N/A	#N/A	#N/A	#N/A	#N/A	#N/A	#N/A	#N/A	#N/A	#N/A	#N/A	#N/A	#N/A	#N/A	#N/A	#N/A	#N/A
	#N/A	#N/A	#N/A	#N/A	#N/A	#N/A	#N/A	#N/A	#N/A	#N/A	#N/A	#N/A	#N/A	#N/A	#N/A	#N/A	#N/A	#N/A	#N/A	#N/A	#N/A	#N/A	#N/A	#N/A	#N/A	#N/A	#N/A	#N/A	#N/A	#N/A	#N/A	#N/A	#N/A	#N/A	#N/A	#N/A	#N/A	#N/A	#N/A	#N/A	#N/A	#N/A	#N/A	#N/A	#N/A	#N/A	#N/A	#N/A	#N/A
	#N/A	#N/A	#N/A	#N/A	#N/A	#N/A	#N/A	#N/A	#N/A	#N/A	#N/A	#N/A	#N/A	#N/A	#N/A	#N/A	#N/A	#N/A	#N/A	#N/A	#N/A	#N/A	#N/A	#N/A	#N/A	#N/A	#N/A	#N/A	#N/A	#N/A	#N/A	#N/A	#N/A	#N/A	#N/A	#N/A	#N/A	#N/A	#N/A	#N/A	#N/A	#N/A	#N/A	#N/A	#N/A	#N/A	#N/A	#N/A	#N/A
	#N/A	#N/A	#N/A	#N/A	#N/A	#N/A	#N/A	#N/A	#N/A	#N/A	#N/A	#N/A	#N/A	#N/A	#N/A	#N/A	#N/A	#N/A	#N/A	#N/A	#N/A	#N/A	#N/A	#N/A	#N/A	#N/A	#N/A	#N/A	#N/A	#N/A	#N/A	#N/A	#N/A	#N/A	#N/A	#N/A	#N/A	#N/A	#N/A	#N/A	#N/A	#N/A	#N/A	#N/A	#N/A	#N/A	#N/A	#N/A	#N/A
	#N/A	#N/A	#N/A	#N/A	#N/A	#N/A	#N/A	#N/A	#N/A	#N/A	#N/A	#N/A	#N/A	#N/A	#N/A	#N/A	#N/A	#N/A	#N/A	#N/A	#N/A	#N/A	#N/A	#N/A	#N/A	#N/A	#N/A	#N/A	#N/A	#N/A	#N/A	#N/A	#N/A	#N/A	#N/A	#N/A	#N/A	#N/A	#N/A	#N/A	#N/A	#N/A	#N/A	#N/A	#N/A	#N/A	#N/A	#N/A	#N/A
	#N/A	#N/A	#N/A	#N/A	#N/A	#N/A	#N/A	#N/A	#N/A	#N/A	#N/A	#N/A	#N/A	#N/A	#N/A	#N/A	#N/A	#N/A	#N/A	#N/A	#N/A	#N/A	#N/A	#N/A	#N/A	#N/A	#N/A	#N/A	#N/A	#N/A	#N/A	#N/A	#N/A	#N/A	#N/A	#N/A	#N/A	#N/A	#N/A	#N/A	#N/A	#N/A	#N/A	#N/A	#N/A	#N/A	#N/A	#N/A	#N/A
	#N/A	#N/A	#N/A	#N/A	#N/A	#N/A	#N/A	#N/A	#N/A	#N/A	#N/A	#N/A	#N/A	#N/A	#N/A	#N/A	#N/A	#N/A	#N/A	#N/A	#N/A	#N/A	#N/A	#N/A	#N/A	#N/A	#N/A	#N/A	#N/A	#N/A	#N/A	#N/A	#N/A	#N/A	#N/A	#N/A	#N/A	#N/A	#N/A	#N/A	#N/A	#N/A	#N/A	#N/A	#N/A	#N/A	#N/A	#N/A	#N/A
	#N/A	#N/A	#N/A	#N/A	#N/A	#N/A	#N/A	#N/A	#N/A	#N/A	#N/A	#N/A	#N/A	#N/A	#N/A	#N/A	#N/A	#N/A	#N/A	#N/A	#N/A	#N/A	#N/A	#N/A	#N/A	#N/A	#N/A	#N/A	#N/A	#N/A	#N/A	#N/A	#N/A	#N/A	#N/A	#N/A	#N/A	#N/A	#N/A	#N/A	#N/A	#N/A	#N/A	#N/A	#N/A	#N/A	#N/A	#N/A	#N/A
	#N/A	#N/A	#N/A	#N/A	#N/A	#N/A	#N/A	#N/A	#N/A	#N/A	#N/A	#N/A	#N/A	#N/A	#N/A	#N/A	#N/A	#N/A	#N/A	#N/A	#N/A	#N/A	#N/A	#N/A	#N/A	#N/A	#N/A	#N/A	#N/A	#N/A	#N/A	#N/A	#N/A	#N/A	#N/A	#N/A	#N/A	#N/A	#N/A	#N/A	#N/A	#N/A	#N/A	#N/A	#N/A	#N/A	#N/A	#N/A	#N/A
	#N/A	#N/A	#N/A	#N/A	#N/A	#N/A	#N/A	#N/A	#N/A	#N/A	#N/A	#N/A	#N/A	#N/A	#N/A	#N/A	#N/A	#N/A	#N/A	#N/A	#N/A	#N/A	#N/A	#N/A	#N/A	#N/A	#N/A	#N/A	#N/A	#N/A	#N/A	#N/A	#N/A	#N/A	#N/A	#N/A	#N/A	#N/A	#N/A	#N/A	#N/A	#N/A	#N/A	#N/A	#N/A	#N/A	#N/A	#N/A	#N/A
	#N/A	#N/A	#N/A	#N/A	#N/A	#N/A	#N/A	#N/A	#N/A	#N/A	#N/A	#N/A	#N/A	#N/A	#N/A	#N/A	#N/A	#N/A	#N/A	#N/A	#N/A	#N/A	#N/A	#N/A	#N/A	#N/A	#N/A	#N/A	#N/A	#N/A	#N/A	#N/A	#N/A	#N/A	#N/A	#N/A	#N/A	#N/A	#N/A	#N/A	#N/A	#N/A	#N/A	#N/A	#N/A	#N/A	#N/A	#N/A	#N/A
	#N/A	#N/A	#N/A	#N/A	#N/A	#N/A	#N/A	#N/A	#N/A	#N/A	#N/A	#N/A	#N/A	#N/A	#N/A	#N/A	#N/A	#N/A	#N/A	#N/A	#N/A	#N/A	#N/A	#N/A	#N/A	#N/A	#N/A	#N/A	#N/A	#N/A	#N/A	#N/A	#N/A	#N/A	#N/A	#N/A	#N/A	#N/A	#N/A	#N/A	#N/A	#N/A	#N/A	#N/A	#N/A	#N/A	#N/A	#N/A	#N/A
	#N/A	#N/A	#N/A	#N/A	#N/A	#N/A	#N/A	#N/A	#N/A	#N/A	#N/A	#N/A	#N/A	#N/A	#N/A	#N/A	#N/A	#N/A	#N/A	#N/A	#N/A	#N/A	#N/A	#N/A	#N/A	#N/A	#N/A	#N/A	#N/A	#N/A	#N/A	#N/A	#N/A	#N/A	#N/A	#N/A	#N/A	#N/A	#N/A	#N/A	#N/A	#N/A	#N/A	#N/A	#N/A	#N/A	#N/A	#N/A	#N/A
	#N/A	#N/A	#N/A	#N/A	#N/A	#N/A	#N/A	#N/A	#N/A	#N/A	#N/A	#N/A	#N/A	#N/A	#N/A	#N/A	#N/A	#N/A	#N/A	#N/A	#N/A	#N/A	#N/A	#N/A	#N/A	#N/A	#N/A	#N/A	#N/A	#N/A	#N/A	#N/A	#N/A	#N/A	#N/A	#N/A	#N/A	#N/A	#N/A	#N/A	#N/A	#N/A	#N/A	#N/A	#N/A	#N/A	#N/A	#N/A	#N/A
	#N/A	#N/A	#N/A	#N/A	#N/A	#N/A	#N/A	#N/A	#N/A	#N/A	#N/A	#N/A	#N/A	#N/A	#N/A	#N/A	#N/A	#N/A	#N/A	#N/A	#N/A	#N/A	#N/A	#N/A	#N/A	#N/A	#N/A	#N/A	#N/A	#N/A	#N/A	#N/A	#N/A	#N/A	#N/A	#N/A	#N/A	#N/A	#N/A	#N/A	#N/A	#N/A	#N/A	#N/A	#N/A	#N/A	#N/A	#N/A	#N/A
	#N/A	#N/A	#N/A	#N/A	#N/A	#N/A	#N/A	#N/A	#N/A	#N/A	#N/A	#N/A	#N/A	#N/A	#N/A	#N/A	#N/A	#N/A	#N/A	#N/A	#N/A	#N/A	#N/A	#N/A	#N/A	#N/A	#N/A	#N/A	#N/A	#N/A	#N/A	#N/A	#N/A	#N/A	#N/A	#N/A	#N/A	#N/A	#N/A	#N/A	#N/A	#N/A	#N/A	#N/A	#N/A	#N/A	#N/A	#N/A	#N/A
	#N/A	#N/A	#N/A	#N/A	#N/A	#N/A	#N/A	#N/A	#N/A	#N/A	#N/A	#N/A	#N/A	#N/A	#N/A	#N/A	#N/A	#N/A	#N/A	#N/A	#N/A	#N/A	#N/A	#N/A	#N/A	#N/A	#N/A	#N/A	#N/A	#N/A	#N/A	#N/A	#N/A	#N/A	#N/A	#N/A	#N/A	#N/A	#N/A	#N/A	#N/A	#N/A	#N/A	#N/A	#N/A	#N/A	#N/A	#N/A	#N/A
	#N/A	#N/A	#N/A	#N/A	#N/A	#N/A	#N/A	#N/A	#N/A	#N/A	#N/A	#N/A	#N/A	#N/A	#N/A	#N/A	#N/A	#N/A	#N/A	#N/A	#N/A	#N/A	#N/A	#N/A	#N/A	#N/A	#N/A	#N/A	#N/A	#N/A	#N/A	#N/A	#N/A	#N/A	#N/A	#N/A	#N/A	#N/A	#N/A	#N/A	#N/A	#N/A	#N/A	#N/A	#N/A	#N/A	#N/A	#N/A	#N/A
	#N/A	#N/A	#N/A	#N/A	#N/A	#N/A	#N/A	#N/A	#N/A	#N/A	#N/A	#N/A	#N/A	#N/A	#N/A	#N/A	#N/A	#N/A	#N/A	#N/A	#N/A	#N/A	#N/A	#N/A	#N/A	#N/A	#N/A	#N/A	#N/A	#N/A	#N/A	#N/A	#N/A	#N/A	#N/A	#N/A	#N/A	#N/A	#N/A	#N/A	#N/A	#N/A	#N/A	#N/A	#N/A	#N/A	#N/A	#N/A	#N/A
	#N/A	#N/A	#N/A	#N/A	#N/A	#N/A	#N/A	#N/A	#N/A	#N/A	#N/A	#N/A	#N/A	#N/A	#N/A	#N/A	#N/A	#N/A	#N/A	#N/A	#N/A	#N/A	#N/A	#N/A	#N/A	#N/A	#N/A	#N/A	#N/A	#N/A	#N/A	#N/A	#N/A	#N/A	#N/A	#N/A	#N/A	#N/A	#N/A	#N/A	#N/A	#N/A	#N/A	#N/A	#N/A	#N/A	#N/A	#N/A	#N/A
	#N/A	#N/A	#N/A	#N/A	#N/A	#N/A	#N/A	#N/A	#N/A	#N/A	#N/A	#N/A	#N/A	#N/A	#N/A	#N/A	#N/A	#N/A	#N/A	#N/A	#N/A	#N/A	#N/A	#N/A	#N/A	#N/A	#N/A	#N/A	#N/A	#N/A	#N/A	#N/A	#N/A	#N/A	#N/A	#N/A	#N/A	#N/A	#N/A	#N/A	#N/A	#N/A	#N/A	#N/A	#N/A	#N/A	#N/A	#N/A	#N/A
	#N/A	#N/A	#N/A	#N/A	#N/A	#N/A	#N/A	#N/A	#N/A	#N/A	#N/A	#N/A	#N/A	#N/A	#N/A	#N/A	#N/A	#N/A	#N/A	#N/A	#N/A	#N/A	#N/A	#N/A	#N/A	#N/A	#N/A	#N/A	#N/A	#N/A	#N/A	#N/A	#N/A	#N/A	#N/A	#N/A	#N/A	#N/A	#N/A	#N/A	#N/A	#N/A	#N/A	#N/A	#N/A	#N/A	#N/A	#N/A	#N/A
	#N/A	#N/A	#N/A	#N/A	#N/A	#N/A	#N/A	#N/A	#N/A	#N/A	#N/A	#N/A	#N/A	#N/A	#N/A	#N/A	#N/A	#N/A	#N/A	#N/A	#N/A	#N/A	#N/A	#N/A	#N/A	#N/A	#N/A	#N/A	#N/A	#N/A	#N/A	#N/A	#N/A	#N/A	#N/A	#N/A	#N/A	#N/A	#N/A	#N/A	#N/A	#N/A	#N/A	#N/A	#N/A	#N/A	#N/A	#N/A	#N/A
	#N/A	#N/A	#N/A	#N/A	#N/A	#N/A	#N/A	#N/A	#N/A	#N/A	#N/A	#N/A	#N/A	#N/A	#N/A	#N/A	#N/A	#N/A	#N/A	#N/A	#N/A	#N/A	#N/A	#N/A	#N/A	#N/A	#N/A	#N/A	#N/A	#N/A	#N/A	#N/A	#N/A	#N/A	#N/A	#N/A	#N/A	#N/A	#N/A	#N/A	#N/A	#N/A	#N/A	#N/A	#N/A	#N/A	#N/A	#N/A	#N/A
	#N/A	#N/A	#N/A	#N/A	#N/A	#N/A	#N/A	#N/A	#N/A	#N/A	#N/A	#N/A	#N/A	#N/A	#N/A	#N/A	#N/A	#N/A	#N/A	#N/A	#N/A	#N/A	#N/A	#N/A	#N/A	#N/A	#N/A	#N/A	#N/A	#N/A	#N/A	#N/A	#N/A	#N/A	#N/A	#N/A	#N/A	#N/A	#N/A	#N/A	#N/A	#N/A	#N/A	#N/A	#N/A	#N/A	#N/A	#N/A	#N/A
	#N/A	#N/A	#N/A	#N/A	#N/A	#N/A	#N/A	#N/A	#N/A	#N/A	#N/A	#N/A	#N/A	#N/A	#N/A	#N/A	#N/A	#N/A	#N/A	#N/A	#N/A	#N/A	#N/A	#N/A	#N/A	#N/A	#N/A	#N/A	#N/A	#N/A	#N/A	#N/A	#N/A	#N/A	#N/A	#N/A	#N/A	#N/A	#N/A	#N/A	#N/A	#N/A	#N/A	#N/A	#N/A	#N/A	#N/A	#N/A	#N/A
	#N/A	#N/A	#N/A	#N/A	#N/A	#N/A	#N/A	#N/A	#N/A	#N/A	#N/A	#N/A	#N/A	#N/A	#N/A	#N/A	#N/A	#N/A	#N/A	#N/A	#N/A	#N/A	#N/A	#N/A	#N/A	#N/A	#N/A	#N/A	#N/A	#N/A	#N/A	#N/A	#N/A	#N/A	#N/A	#N/A	#N/A	#N/A	#N/A	#N/A	#N/A	#N/A	#N/A	#N/A	#N/A	#N/A	#N/A	#N/A	#N/A
	#N/A	#N/A	#N/A	#N/A	#N/A	#N/A	#N/A	#N/A	#N/A	#N/A	#N/A	#N/A	#N/A	#N/A	#N/A	#N/A	#N/A	#N/A	#N/A	#N/A	#N/A	#N/A	#N/A	#N/A	#N/A	#N/A	#N/A	#N/A	#N/A	#N/A	#N/A	#N/A	#N/A	#N/A	#N/A	#N/A	#N/A	#N/A	#N/A	#N/A	#N/A	#N/A	#N/A	#N/A	#N/A	#N/A	#N/A	#N/A	#N/A
	#N/A	#N/A	#N/A	#N/A	#N/A	#N/A	#N/A	#N/A	#N/A	#N/A	#N/A	#N/A	#N/A	#N/A	#N/A	#N/A	#N/A	#N/A	#N/A	#N/A	#N/A	#N/A	#N/A	#N/A	#N/A	#N/A	#N/A	#N/A	#N/A	#N/A	#N/A	#N/A	#N/A	#N/A	#N/A	#N/A	#N/A	#N/A	#N/A	#N/A	#N/A	#N/A	#N/A	#N/A	#N/A	#N/A	#N/A	#N/A	#N/A
	#N/A	#N/A	#N/A	#N/A	#N/A	#N/A	#N/A	#N/A	#N/A	#N/A	#N/A	#N/A	#N/A	#N/A	#N/A	#N/A	#N/A	#N/A	#N/A	#N/A	#N/A	#N/A	#N/A	#N/A	#N/A	#N/A	#N/A	#N/A	#N/A	#N/A	#N/A	#N/A	#N/A	#N/A	#N/A	#N/A	#N/A	#N/A	#N/A	#N/A	#N/A	#N/A	#N/A	#N/A	#N/A	#N/A	#N/A	#N/A	#N/A
	#N/A	#N/A	#N/A	#N/A	#N/A	#N/A	#N/A	#N/A	#N/A	#N/A	#N/A	#N/A	#N/A	#N/A	#N/A	#N/A	#N/A	#N/A	#N/A	#N/A	#N/A	#N/A	#N/A	#N/A	#N/A	#N/A	#N/A	#N/A	#N/A	#N/A	#N/A	#N/A	#N/A	#N/A	#N/A	#N/A	#N/A	#N/A	#N/A	#N/A	#N/A	#N/A	#N/A	#N/A	#N/A	#N/A	#N/A	#N/A	#N/A
	#N/A	#N/A	#N/A	#N/A	#N/A	#N/A	#N/A	#N/A	#N/A	#N/A	#N/A	#N/A	#N/A	#N/A	#N/A	#N/A	#N/A	#N/A	#N/A	#N/A	#N/A	#N/A	#N/A	#N/A	#N/A	#N/A	#N/A	#N/A	#N/A	#N/A	#N/A	#N/A	#N/A	#N/A	#N/A	#N/A	#N/A	#N/A	#N/A	#N/A	#N/A	#N/A	#N/A	#N/A	#N/A	#N/A	#N/A	#N/A	#N/A
	#N/A	#N/A	#N/A	#N/A	#N/A	#N/A	#N/A	#N/A	#N/A	#N/A	#N/A	#N/A	#N/A	#N/A	#N/A	#N/A	#N/A	#N/A	#N/A	#N/A	#N/A	#N/A	#N/A	#N/A	#N/A	#N/A	#N/A	#N/A	#N/A	#N/A	#N/A	#N/A	#N/A	#N/A	#N/A	#N/A	#N/A	#N/A	#N/A	#N/A	#N/A	#N/A	#N/A	#N/A	#N/A	#N/A	#N/A	#N/A	#N/A
	#N/A	#N/A	#N/A	#N/A	#N/A	#N/A	#N/A	#N/A	#N/A	#N/A	#N/A	#N/A	#N/A	#N/A	#N/A	#N/A	#N/A	#N/A	#N/A	#N/A	#N/A	#N/A	#N/A	#N/A	#N/A	#N/A	#N/A	#N/A	#N/A	#N/A	#N/A	#N/A	#N/A	#N/A	#N/A	#N/A	#N/A	#N/A	#N/A	#N/A	#N/A	#N/A	#N/A	#N/A	#N/A	#N/A	#N/A	#N/A	#N/A
	#N/A	#N/A	#N/A	#N/A	#N/A	#N/A	#N/A	#N/A	#N/A	#N/A	#N/A	#N/A	#N/A	#N/A	#N/A	#N/A	#N/A	#N/A	#N/A	#N/A	#N/A	#N/A	#N/A	#N/A	#N/A	#N/A	#N/A	#N/A	#N/A	#N/A	#N/A	#N/A	#N/A	#N/A	#N/A	#N/A	#N/A	#N/A	#N/A	#N/A	#N/A	#N/A	#N/A	#N/A	#N/A	#N/A	#N/A	#N/A	#N/A
	#N/A	#N/A	#N/A	#N/A	#N/A	#N/A	#N/A	#N/A	#N/A	#N/A	#N/A	#N/A	#N/A	#N/A	#N/A	#N/A	#N/A	#N/A	#N/A	#N/A	#N/A	#N/A	#N/A	#N/A	#N/A	#N/A	#N/A	#N/A	#N/A	#N/A	#N/A	#N/A	#N/A	#N/A	#N/A	#N/A	#N/A	#N/A	#N/A	#N/A	#N/A	#N/A	#N/A	#N/A	#N/A	#N/A	#N/A	#N/A	#N/A
	#N/A	#N/A	#N/A	#N/A	#N/A	#N/A	#N/A	#N/A	#N/A	#N/A	#N/A	#N/A	#N/A	#N/A	#N/A	#N/A	#N/A	#N/A	#N/A	#N/A	#N/A	#N/A	#N/A	#N/A	#N/A	#N/A	#N/A	#N/A	#N/A	#N/A	#N/A	#N/A	#N/A	#N/A	#N/A	#N/A	#N/A	#N/A	#N/A	#N/A	#N/A	#N/A	#N/A	#N/A	#N/A	#N/A	#N/A	#N/A	#N/A
	#N/A	#N/A	#N/A	#N/A	#N/A	#N/A	#N/A	#N/A	#N/A	#N/A	#N/A	#N/A	#N/A	#N/A	#N/A	#N/A	#N/A	#N/A	#N/A	#N/A	#N/A	#N/A	#N/A	#N/A	#N/A	#N/A	#N/A	#N/A	#N/A	#N/A	#N/A	#N/A	#N/A	#N/A	#N/A	#N/A	#N/A	#N/A	#N/A	#N/A	#N/A	#N/A	#N/A	#N/A	#N/A	#N/A	#N/A	#N/A	#N/A
	#N/A	#N/A	#N/A	#N/A	#N/A	#N/A	#N/A	#N/A	#N/A	#N/A	#N/A	#N/A	#N/A	#N/A	#N/A	#N/A	#N/A	#N/A	#N/A	#N/A	#N/A	#N/A	#N/A	#N/A	#N/A	#N/A	#N/A	#N/A	#N/A	#N/A	#N/A	#N/A	#N/A	#N/A	#N/A	#N/A	#N/A	#N/A	#N/A	#N/A	#N/A	#N/A	#N/A	#N/A	#N/A	#N/A	#N/A	#N/A	#N/A
	#N/A	#N/A	#N/A	#N/A	#N/A	#N/A	#N/A	#N/A	#N/A	#N/A	#N/A	#N/A	#N/A	#N/A	#N/A	#N/A	#N/A	#N/A	#N/A	#N/A	#N/A	#N/A	#N/A	#N/A	#N/A	#N/A	#N/A	#N/A	#N/A	#N/A	#N/A	#N/A	#N/A	#N/A	#N/A	#N/A	#N/A	#N/A	#N/A	#N/A	#N/A	#N/A	#N/A	#N/A	#N/A	#N/A	#N/A	#N/A	#N/A
	#N/A	#N/A	#N/A	#N/A	#N/A	#N/A	#N/A	#N/A	#N/A	#N/A	#N/A	#N/A	#N/A	#N/A	#N/A	#N/A	#N/A	#N/A	#N/A	#N/A	#N/A	#N/A	#N/A	#N/A	#N/A	#N/A	#N/A	#N/A	#N/A	#N/A	#N/A	#N/A	#N/A	#N/A	#N/A	#N/A	#N/A	#N/A	#N/A	#N/A	#N/A	#N/A	#N/A	#N/A	#N/A	#N/A	#N/A	#N/A	#N/A
	#N/A	#N/A	#N/A	#N/A	#N/A	#N/A	#N/A	#N/A	#N/A	#N/A	#N/A	#N/A	#N/A	#N/A	#N/A	#N/A	#N/A	#N/A	#N/A	#N/A	#N/A	#N/A	#N/A	#N/A	#N/A	#N/A	#N/A	#N/A	#N/A	#N/A	#N/A	#N/A	#N/A	#N/A	#N/A	#N/A	#N/A	#N/A	#N/A	#N/A	#N/A	#N/A	#N/A	#N/A	#N/A	#N/A	#N/A	#N/A	#N/A
	#N/A	#N/A	#N/A	#N/A	#N/A	#N/A	#N/A	#N/A	#N/A	#N/A	#N/A	#N/A	#N/A	#N/A	#N/A	#N/A	#N/A	#N/A	#N/A	#N/A	#N/A	#N/A	#N/A	#N/A	#N/A	#N/A	#N/A	#N/A	#N/A	#N/A	#N/A	#N/A	#N/A	#N/A	#N/A	#N/A	#N/A	#N/A	#N/A	#N/A	#N/A	#N/A	#N/A	#N/A	#N/A	#N/A	#N/A	#N/A	#N/A
	#N/A	#N/A	#N/A	#N/A	#N/A	#N/A	#N/A	#N/A	#N/A	#N/A	#N/A	#N/A	#N/A	#N/A	#N/A	#N/A	#N/A	#N/A	#N/A	#N/A	#N/A	#N/A	#N/A	#N/A	#N/A	#N/A	#N/A	#N/A	#N/A	#N/A	#N/A	#N/A	#N/A	#N/A	#N/A	#N/A	#N/A	#N/A	#N/A	#N/A	#N/A	#N/A	#N/A	#N/A	#N/A	#N/A	#N/A	#N/A	#N/A
	#N/A	#N/A	#N/A	#N/A	#N/A	#N/A	#N/A	#N/A	#N/A	#N/A	#N/A	#N/A	#N/A	#N/A	#N/A	#N/A	#N/A	#N/A	#N/A	#N/A	#N/A	#N/A	#N/A	#N/A	#N/A	#N/A	#N/A	#N/A	#N/A	#N/A	#N/A	#N/A	#N/A	#N/A	#N/A	#N/A	#N/A	#N/A	#N/A	#N/A	#N/A	#N/A	#N/A	#N/A	#N/A	#N/A	#N/A	#N/A	#N/A
	#N/A	#N/A	#N/A	#N/A	#N/A	#N/A	#N/A	#N/A	#N/A	#N/A	#N/A	#N/A	#N/A	#N/A	#N/A	#N/A	#N/A	#N/A	#N/A	#N/A	#N/A	#N/A	#N/A	#N/A	#N/A	#N/A	#N/A	#N/A	#N/A	#N/A	#N/A	#N/A	#N/A	#N/A	#N/A	#N/A	#N/A	#N/A	#N/A	#N/A	#N/A	#N/A	#N/A	#N/A	#N/A	#N/A	#N/A	#N/A	#N/A
	#N/A	#N/A	#N/A	#N/A	#N/A	#N/A	#N/A	#N/A	#N/A	#N/A	#N/A	#N/A	#N/A	#N/A	#N/A	#N/A	#N/A	#N/A	#N/A	#N/A	#N/A	#N/A	#N/A	#N/A	#N/A	#N/A	#N/A	#N/A	#N/A	#N/A	#N/A	#N/A	#N/A	#N/A	#N/A	#N/A	#N/A	#N/A	#N/A	#N/A	#N/A	#N/A	#N/A	#N/A	#N/A	#N/A	#N/A	#N/A	#N/A
	#N/A	#N/A	#N/A	#N/A	#N/A	#N/A	#N/A	#N/A	#N/A	#N/A	#N/A	#N/A	#N/A	#N/A	#N/A	#N/A	#N/A	#N/A	#N/A	#N/A	#N/A	#N/A	#N/A	#N/A	#N/A	#N/A	#N/A	#N/A	#N/A	#N/A	#N/A	#N/A	#N/A	#N/A	#N/A	#N/A	#N/A	#N/A	#N/A	#N/A	#N/A	#N/A	#N/A	#N/A	#N/A	#N/A	#N/A	#N/A	#N/A
	#N/A	#N/A	#N/A	#N/A	#N/A	#N/A	#N/A	#N/A	#N/A	#N/A	#N/A	#N/A	#N/A	#N/A	#N/A	#N/A	#N/A	#N/A	#N/A	#N/A	#N/A	#N/A	#N/A	#N/A	#N/A	#N/A	#N/A	#N/A	#N/A	#N/A	#N/A	#N/A	#N/A	#N/A	#N/A	#N/A	#N/A	#N/A	#N/A	#N/A	#N/A	#N/A	#N/A	#N/A	#N/A	#N/A	#N/A	#N/A	#N/A
	#N/A	#N/A	#N/A	#N/A	#N/A	#N/A	#N/A	#N/A	#N/A	#N/A	#N/A	#N/A	#N/A	#N/A	#N/A	#N/A	#N/A	#N/A	#N/A	#N/A	#N/A	#N/A	#N/A	#N/A	#N/A	#N/A	#N/A	#N/A	#N/A	#N/A	#N/A	#N/A	#N/A	#N/A	#N/A	#N/A	#N/A	#N/A	#N/A	#N/A	#N/A	#N/A	#N/A	#N/A	#N/A	#N/A	#N/A	#N/A	#N/A
	#N/A	#N/A	#N/A	#N/A	#N/A	#N/A	#N/A	#N/A	#N/A	#N/A	#N/A	#N/A	#N/A	#N/A	#N/A	#N/A	#N/A	#N/A	#N/A	#N/A	#N/A	#N/A	#N/A	#N/A	#N/A	#N/A	#N/A	#N/A	#N/A	#N/A	#N/A	#N/A	#N/A	#N/A	#N/A	#N/A	#N/A	#N/A	#N/A	#N/A	#N/A	#N/A	#N/A	#N/A	#N/A	#N/A	#N/A	#N/A	#N/A
	#N/A	#N/A	#N/A	#N/A	#N/A	#N/A	#N/A	#N/A	#N/A	#N/A	#N/A	#N/A	#N/A	#N/A	#N/A	#N/A	#N/A	#N/A	#N/A	#N/A	#N/A	#N/A	#N/A	#N/A	#N/A	#N/A	#N/A	#N/A	#N/A	#N/A	#N/A	#N/A	#N/A	#N/A	#N/A	#N/A	#N/A	#N/A	#N/A	#N/A	#N/A	#N/A	#N/A	#N/A	#N/A	#N/A	#N/A	#N/A	#N/A
	#N/A	#N/A	#N/A	#N/A	#N/A	#N/A	#N/A	#N/A	#N/A	#N/A	#N/A	#N/A	#N/A	#N/A	#N/A	#N/A	#N/A	#N/A	#N/A	#N/A	#N/A	#N/A	#N/A	#N/A	#N/A	#N/A	#N/A	#N/A	#N/A	#N/A	#N/A	#N/A	#N/A	#N/A	#N/A	#N/A	#N/A	#N/A	#N/A	#N/A	#N/A	#N/A	#N/A	#N/A	#N/A	#N/A	#N/A	#N/A	#N/A
	#N/A	#N/A	#N/A	#N/A	#N/A	#N/A	#N/A	#N/A	#N/A	#N/A	#N/A	#N/A	#N/A	#N/A	#N/A	#N/A	#N/A	#N/A	#N/A	#N/A	#N/A	#N/A	#N/A	#N/A	#N/A	#N/A	#N/A	#N/A	#N/A	#N/A	#N/A	#N/A	#N/A	#N/A	#N/A	#N/A	#N/A	#N/A	#N/A	#N/A	#N/A	#N/A	#N/A	#N/A	#N/A	#N/A	#N/A	#N/A	#N/A
	#N/A	#N/A	#N/A	#N/A	#N/A	#N/A	#N/A	#N/A	#N/A	#N/A	#N/A	#N/A	#N/A	#N/A	#N/A	#N/A	#N/A	#N/A	#N/A	#N/A	#N/A	#N/A	#N/A	#N/A	#N/A	#N/A	#N/A	#N/A	#N/A	#N/A	#N/A	#N/A	#N/A	#N/A	#N/A	#N/A	#N/A	#N/A	#N/A	#N/A	#N/A	#N/A	#N/A	#N/A	#N/A	#N/A	#N/A	#N/A	#N/A
	#N/A	#N/A	#N/A	#N/A	#N/A	#N/A	#N/A	#N/A	#N/A	#N/A	#N/A	#N/A	#N/A	#N/A	#N/A	#N/A	#N/A	#N/A	#N/A	#N/A	#N/A	#N/A	#N/A	#N/A	#N/A	#N/A	#N/A	#N/A	#N/A	#N/A	#N/A	#N/A	#N/A	#N/A	#N/A	#N/A	#N/A	#N/A	#N/A	#N/A	#N/A	#N/A	#N/A	#N/A	#N/A	#N/A	#N/A	#N/A	#N/A
	#N/A	#N/A	#N/A	#N/A	#N/A	#N/A	#N/A	#N/A	#N/A	#N/A	#N/A	#N/A	#N/A	#N/A	#N/A	#N/A	#N/A	#N/A	#N/A	#N/A	#N/A	#N/A	#N/A	#N/A	#N/A	#N/A	#N/A	#N/A	#N/A	#N/A	#N/A	#N/A	#N/A	#N/A	#N/A	#N/A	#N/A	#N/A	#N/A	#N/A	#N/A	#N/A	#N/A	#N/A	#N/A	#N/A	#N/A	#N/A	#N/A
	#N/A	#N/A	#N/A	#N/A	#N/A	#N/A	#N/A	#N/A	#N/A	#N/A	#N/A	#N/A	#N/A	#N/A	#N/A	#N/A	#N/A	#N/A	#N/A	#N/A	#N/A	#N/A	#N/A	#N/A	#N/A	#N/A	#N/A	#N/A	#N/A	#N/A	#N/A	#N/A	#N/A	#N/A	#N/A	#N/A	#N/A	#N/A	#N/A	#N/A	#N/A	#N/A	#N/A	#N/A	#N/A	#N/A	#N/A	#N/A	#N/A
	#N/A	#N/A	#N/A	#N/A	#N/A	#N/A	#N/A	#N/A	#N/A	#N/A	#N/A	#N/A	#N/A	#N/A	#N/A	#N/A	#N/A	#N/A	#N/A	#N/A	#N/A	#N/A	#N/A	#N/A	#N/A	#N/A	#N/A	#N/A	#N/A	#N/A	#N/A	#N/A	#N/A	#N/A	#N/A	#N/A	#N/A	#N/A	#N/A	#N/A	#N/A	#N/A	#N/A	#N/A	#N/A	#N/A	#N/A	#N/A	#N/A
	#N/A	#N/A	#N/A	#N/A	#N/A	#N/A	#N/A	#N/A	#N/A	#N/A	#N/A	#N/A	#N/A	#N/A	#N/A	#N/A	#N/A	#N/A	#N/A	#N/A	#N/A	#N/A	#N/A	#N/A	#N/A	#N/A	#N/A	#N/A	#N/A	#N/A	#N/A	#N/A	#N/A	#N/A	#N/A	#N/A	#N/A	#N/A	#N/A	#N/A	#N/A	#N/A	#N/A	#N/A	#N/A	#N/A	#N/A	#N/A	#N/A
	#N/A	#N/A	#N/A	#N/A	#N/A	#N/A	#N/A	#N/A	#N/A	#N/A	#N/A	#N/A	#N/A	#N/A	#N/A	#N/A	#N/A	#N/A	#N/A	#N/A	#N/A	#N/A	#N/A	#N/A	#N/A	#N/A	#N/A	#N/A	#N/A	#N/A	#N/A	#N/A	#N/A	#N/A	#N/A	#N/A	#N/A	#N/A	#N/A	#N/A	#N/A	#N/A	#N/A	#N/A	#N/A	#N/A	#N/A	#N/A	#N/A
	#N/A	#N/A	#N/A	#N/A	#N/A	#N/A	#N/A	#N/A	#N/A	#N/A	#N/A	#N/A	#N/A	#N/A	#N/A	#N/A	#N/A	#N/A	#N/A	#N/A	#N/A	#N/A	#N/A	#N/A	#N/A	#N/A	#N/A	#N/A	#N/A	#N/A	#N/A	#N/A	#N/A	#N/A	#N/A	#N/A	#N/A	#N/A	#N/A	#N/A	#N/A	#N/A	#N/A	#N/A	#N/A	#N/A	#N/A	#N/A	#N/A
	#N/A	#N/A	#N/A	#N/A	#N/A	#N/A	#N/A	#N/A	#N/A	#N/A	#N/A	#N/A	#N/A	#N/A	#N/A	#N/A	#N/A	#N/A	#N/A	#N/A	#N/A	#N/A	#N/A	#N/A	#N/A	#N/A	#N/A	#N/A	#N/A	#N/A	#N/A	#N/A	#N/A	#N/A	#N/A	#N/A	#N/A	#N/A	#N/A	#N/A	#N/A	#N/A	#N/A	#N/A	#N/A	#N/A	#N/A	#N/A	#N/A
	#N/A	#N/A	#N/A	#N/A	#N/A	#N/A	#N/A	#N/A	#N/A	#N/A	#N/A	#N/A	#N/A	#N/A	#N/A	#N/A	#N/A	#N/A	#N/A	#N/A	#N/A	#N/A	#N/A	#N/A	#N/A	#N/A	#N/A	#N/A	#N/A	#N/A	#N/A	#N/A	#N/A	#N/A	#N/A	#N/A	#N/A	#N/A	#N/A	#N/A	#N/A	#N/A	#N/A	#N/A	#N/A	#N/A	#N/A	#N/A	#N/A
	#N/A	#N/A	#N/A	#N/A	#N/A	#N/A	#N/A	#N/A	#N/A	#N/A	#N/A	#N/A	#N/A	#N/A	#N/A	#N/A	#N/A	#N/A	#N/A	#N/A	#N/A	#N/A	#N/A	#N/A	#N/A	#N/A	#N/A	#N/A	#N/A	#N/A	#N/A	#N/A	#N/A	#N/A	#N/A	#N/A	#N/A	#N/A	#N/A	#N/A	#N/A	#N/A	#N/A	#N/A	#N/A	#N/A	#N/A	#N/A	#N/A
	#N/A	#N/A	#N/A	#N/A	#N/A	#N/A	#N/A	#N/A	#N/A	#N/A	#N/A	#N/A	#N/A	#N/A	#N/A	#N/A	#N/A	#N/A	#N/A	#N/A	#N/A	#N/A	#N/A	#N/A	#N/A	#N/A	#N/A	#N/A	#N/A	#N/A	#N/A	#N/A	#N/A	#N/A	#N/A	#N/A	#N/A	#N/A	#N/A	#N/A	#N/A	#N/A	#N/A	#N/A	#N/A	#N/A	#N/A	#N/A	#N/A
	#N/A	#N/A	#N/A	#N/A	#N/A	#N/A	#N/A	#N/A	#N/A	#N/A	#N/A	#N/A	#N/A	#N/A	#N/A	#N/A	#N/A	#N/A	#N/A	#N/A	#N/A	#N/A	#N/A	#N/A	#N/A	#N/A	#N/A	#N/A	#N/A	#N/A	#N/A	#N/A	#N/A	#N/A	#N/A	#N/A	#N/A	#N/A	#N/A	#N/A	#N/A	#N/A	#N/A	#N/A	#N/A	#N/A	#N/A	#N/A	#N/A
	#N/A	#N/A	#N/A	#N/A	#N/A	#N/A	#N/A	#N/A	#N/A	#N/A	#N/A	#N/A	#N/A	#N/A	#N/A	#N/A	#N/A	#N/A	#N/A	#N/A	#N/A	#N/A	#N/A	#N/A	#N/A	#N/A	#N/A	#N/A	#N/A	#N/A	#N/A	#N/A	#N/A	#N/A	#N/A	#N/A	#N/A	#N/A	#N/A	#N/A	#N/A	#N/A	#N/A	#N/A	#N/A	#N/A	#N/A	#N/A	#N/A
	#N/A	#N/A	#N/A	#N/A	#N/A	#N/A	#N/A	#N/A	#N/A	#N/A	#N/A	#N/A	#N/A	#N/A	#N/A	#N/A	#N/A	#N/A	#N/A	#N/A	#N/A	#N/A	#N/A	#N/A	#N/A	#N/A	#N/A	#N/A	#N/A	#N/A	#N/A	#N/A	#N/A	#N/A	#N/A	#N/A	#N/A	#N/A	#N/A	#N/A	#N/A	#N/A	#N/A	#N/A	#N/A	#N/A	#N/A	#N/A	#N/A
	#N/A	#N/A	#N/A	#N/A	#N/A	#N/A	#N/A	#N/A	#N/A	#N/A	#N/A	#N/A	#N/A	#N/A	#N/A	#N/A	#N/A	#N/A	#N/A	#N/A	#N/A	#N/A	#N/A	#N/A	#N/A	#N/A	#N/A	#N/A	#N/A	#N/A	#N/A	#N/A	#N/A	#N/A	#N/A	#N/A	#N/A	#N/A	#N/A	#N/A	#N/A	#N/A	#N/A	#N/A	#N/A	#N/A	#N/A	#N/A	#N/A
	#N/A	#N/A	#N/A	#N/A	#N/A	#N/A	#N/A	#N/A	#N/A	#N/A	#N/A	#N/A	#N/A	#N/A	#N/A	#N/A	#N/A	#N/A	#N/A	#N/A	#N/A	#N/A	#N/A	#N/A	#N/A	#N/A	#N/A	#N/A	#N/A	#N/A	#N/A	#N/A	#N/A	#N/A	#N/A	#N/A	#N/A	#N/A	#N/A	#N/A	#N/A	#N/A	#N/A	#N/A	#N/A	#N/A	#N/A	#N/A	#N/A
	#N/A	#N/A	#N/A	#N/A	#N/A	#N/A	#N/A	#N/A	#N/A	#N/A	#N/A	#N/A	#N/A	#N/A	#N/A	#N/A	#N/A	#N/A	#N/A	#N/A	#N/A	#N/A	#N/A	#N/A	#N/A	#N/A	#N/A	#N/A	#N/A	#N/A	#N/A	#N/A	#N/A	#N/A	#N/A	#N/A	#N/A	#N/A	#N/A	#N/A	#N/A	#N/A	#N/A	#N/A	#N/A	#N/A	#N/A	#N/A	#N/A
	#N/A	#N/A	#N/A	#N/A	#N/A	#N/A	#N/A	#N/A	#N/A	#N/A	#N/A	#N/A	#N/A	#N/A	#N/A	#N/A	#N/A	#N/A	#N/A	#N/A	#N/A	#N/A	#N/A	#N/A	#N/A	#N/A	#N/A	#N/A	#N/A	#N/A	#N/A	#N/A	#N/A	#N/A	#N/A	#N/A	#N/A	#N/A	#N/A	#N/A	#N/A	#N/A	#N/A	#N/A	#N/A	#N/A	#N/A	#N/A	#N/A
	#N/A	#N/A	#N/A	#N/A	#N/A	#N/A	#N/A	#N/A	#N/A	#N/A	#N/A	#N/A	#N/A	#N/A	#N/A	#N/A	#N/A	#N/A	#N/A	#N/A	#N/A	#N/A	#N/A	#N/A	#N/A	#N/A	#N/A	#N/A	#N/A	#N/A	#N/A	#N/A	#N/A	#N/A	#N/A	#N/A	#N/A	#N/A	#N/A	#N/A	#N/A	#N/A	#N/A	#N/A	#N/A	#N/A	#N/A	#N/A	#N/A
	#N/A	#N/A	#N/A	#N/A	#N/A	#N/A	#N/A	#N/A	#N/A	#N/A	#N/A	#N/A	#N/A	#N/A	#N/A	#N/A	#N/A	#N/A	#N/A	#N/A	#N/A	#N/A	#N/A	#N/A	#N/A	#N/A	#N/A	#N/A	#N/A	#N/A	#N/A	#N/A	#N/A	#N/A	#N/A	#N/A	#N/A	#N/A	#N/A	#N/A	#N/A	#N/A	#N/A	#N/A	#N/A	#N/A	#N/A	#N/A	#N/A
	#N/A	#N/A	#N/A	#N/A	#N/A	#N/A	#N/A	#N/A	#N/A	#N/A	#N/A	#N/A	#N/A	#N/A	#N/A	#N/A	#N/A	#N/A	#N/A	#N/A	#N/A	#N/A	#N/A	#N/A	#N/A	#N/A	#N/A	#N/A	#N/A	#N/A	#N/A	#N/A	#N/A	#N/A	#N/A	#N/A	#N/A	#N/A	#N/A	#N/A	#N/A	#N/A	#N/A	#N/A	#N/A	#N/A	#N/A	#N/A	#N/A
	#N/A	#N/A	#N/A	#N/A	#N/A	#N/A	#N/A	#N/A	#N/A	#N/A	#N/A	#N/A	#N/A	#N/A	#N/A	#N/A	#N/A	#N/A	#N/A	#N/A	#N/A	#N/A	#N/A	#N/A	#N/A	#N/A	#N/A	#N/A	#N/A	#N/A	#N/A	#N/A	#N/A	#N/A	#N/A	#N/A	#N/A	#N/A	#N/A	#N/A	#N/A	#N/A	#N/A	#N/A	#N/A	#N/A	#N/A	#N/A	#N/A
	#N/A	#N/A	#N/A	#N/A	#N/A	#N/A	#N/A	#N/A	#N/A	#N/A	#N/A	#N/A	#N/A	#N/A	#N/A	#N/A	#N/A	#N/A	#N/A	#N/A	#N/A	#N/A	#N/A	#N/A	#N/A	#N/A	#N/A	#N/A	#N/A	#N/A	#N/A	#N/A	#N/A	#N/A	#N/A	#N/A	#N/A	#N/A	#N/A	#N/A	#N/A	#N/A	#N/A	#N/A	#N/A	#N/A	#N/A	#N/A	#N/A
	#N/A	#N/A	#N/A	#N/A	#N/A	#N/A	#N/A	#N/A	#N/A	#N/A	#N/A	#N/A	#N/A	#N/A	#N/A	#N/A	#N/A	#N/A	#N/A	#N/A	#N/A	#N/A	#N/A	#N/A	#N/A	#N/A	#N/A	#N/A	#N/A	#N/A	#N/A	#N/A	#N/A	#N/A	#N/A	#N/A	#N/A	#N/A	#N/A	#N/A	#N/A	#N/A	#N/A	#N/A	#N/A	#N/A	#N/A	#N/A	#N/A
	#N/A	#N/A	#N/A	#N/A	#N/A	#N/A	#N/A	#N/A	#N/A	#N/A	#N/A	#N/A	#N/A	#N/A	#N/A	#N/A	#N/A	#N/A	#N/A	#N/A	#N/A	#N/A	#N/A	#N/A	#N/A	#N/A	#N/A	#N/A	#N/A	#N/A	#N/A	#N/A	#N/A	#N/A	#N/A	#N/A	#N/A	#N/A	#N/A	#N/A	#N/A	#N/A	#N/A	#N/A	#N/A	#N/A	#N/A	#N/A	#N/A
	#N/A	#N/A	#N/A	#N/A	#N/A	#N/A	#N/A	#N/A	#N/A	#N/A	#N/A	#N/A	#N/A	#N/A	#N/A	#N/A	#N/A	#N/A	#N/A	#N/A	#N/A	#N/A	#N/A	#N/A	#N/A	#N/A	#N/A	#N/A	#N/A	#N/A	#N/A	#N/A	#N/A	#N/A	#N/A	#N/A	#N/A	#N/A	#N/A	#N/A	#N/A	#N/A	#N/A	#N/A	#N/A	#N/A	#N/A	#N/A	#N/A
	#N/A	#N/A	#N/A	#N/A	#N/A	#N/A	#N/A	#N/A	#N/A	#N/A	#N/A	#N/A	#N/A	#N/A	#N/A	#N/A	#N/A	#N/A	#N/A	#N/A	#N/A	#N/A	#N/A	#N/A	#N/A	#N/A	#N/A	#N/A	#N/A	#N/A	#N/A	#N/A	#N/A	#N/A	#N/A	#N/A	#N/A	#N/A	#N/A	#N/A	#N/A	#N/A	#N/A	#N/A	#N/A	#N/A	#N/A	#N/A	#N/A
	#N/A	#N/A	#N/A	#N/A	#N/A	#N/A	#N/A	#N/A	#N/A	#N/A	#N/A	#N/A	#N/A	#N/A	#N/A	#N/A	#N/A	#N/A	#N/A	#N/A	#N/A	#N/A	#N/A	#N/A	#N/A	#N/A	#N/A	#N/A	#N/A	#N/A	#N/A	#N/A	#N/A	#N/A	#N/A	#N/A	#N/A	#N/A	#N/A	#N/A	#N/A	#N/A	#N/A	#N/A	#N/A	#N/A	#N/A	#N/A	#N/A
	#N/A	#N/A	#N/A	#N/A	#N/A	#N/A	#N/A	#N/A	#N/A	#N/A	#N/A	#N/A	#N/A	#N/A	#N/A	#N/A	#N/A	#N/A	#N/A	#N/A	#N/A	#N/A	#N/A	#N/A	#N/A	#N/A	#N/A	#N/A	#N/A	#N/A	#N/A	#N/A	#N/A	#N/A	#N/A	#N/A	#N/A	#N/A	#N/A	#N/A	#N/A	#N/A	#N/A	#N/A	#N/A	#N/A	#N/A	#N/A	#N/A
	#N/A	#N/A	#N/A	#N/A	#N/A	#N/A	#N/A	#N/A	#N/A	#N/A	#N/A	#N/A	#N/A	#N/A	#N/A	#N/A	#N/A	#N/A	#N/A	#N/A	#N/A	#N/A	#N/A	#N/A	#N/A	#N/A	#N/A	#N/A	#N/A	#N/A	#N/A	#N/A	#N/A	#N/A	#N/A	#N/A	#N/A	#N/A	#N/A	#N/A	#N/A	#N/A	#N/A	#N/A	#N/A	#N/A	#N/A	#N/A	#N/A
	#N/A	#N/A	#N/A	#N/A	#N/A	#N/A	#N/A	#N/A	#N/A	#N/A	#N/A	#N/A	#N/A	#N/A	#N/A	#N/A	#N/A	#N/A	#N/A	#N/A	#N/A	#N/A	#N/A	#N/A	#N/A	#N/A	#N/A	#N/A	#N/A	#N/A	#N/A	#N/A	#N/A	#N/A	#N/A	#N/A	#N/A	#N/A	#N/A	#N/A	#N/A	#N/A	#N/A	#N/A	#N/A	#N/A	#N/A	#N/A	#N/A
	#N/A	#N/A	#N/A	#N/A	#N/A	#N/A	#N/A	#N/A	#N/A	#N/A	#N/A	#N/A	#N/A	#N/A	#N/A	#N/A	#N/A	#N/A	#N/A	#N/A	#N/A	#N/A	#N/A	#N/A	#N/A	#N/A	#N/A	#N/A	#N/A	#N/A	#N/A	#N/A	#N/A	#N/A	#N/A	#N/A	#N/A	#N/A	#N/A	#N/A	#N/A	#N/A	#N/A	#N/A	#N/A	#N/A	#N/A	#N/A	#N/A
	#N/A	#N/A	#N/A	#N/A	#N/A	#N/A	#N/A	#N/A	#N/A	#N/A	#N/A	#N/A	#N/A	#N/A	#N/A	#N/A	#N/A	#N/A	#N/A	#N/A	#N/A	#N/A	#N/A	#N/A	#N/A	#N/A	#N/A	#N/A	#N/A	#N/A	#N/A	#N/A	#N/A	#N/A	#N/A	#N/A	#N/A	#N/A	#N/A	#N/A	#N/A	#N/A	#N/A	#N/A	#N/A	#N/A	#N/A	#N/A	#N/A
	#N/A	#N/A	#N/A	#N/A	#N/A	#N/A	#N/A	#N/A	#N/A	#N/A	#N/A	#N/A	#N/A	#N/A	#N/A	#N/A	#N/A	#N/A	#N/A	#N/A	#N/A	#N/A	#N/A	#N/A	#N/A	#N/A	#N/A	#N/A	#N/A	#N/A	#N/A	#N/A	#N/A	#N/A	#N/A	#N/A	#N/A	#N/A	#N/A	#N/A	#N/A	#N/A	#N/A	#N/A	#N/A	#N/A	#N/A	#N/A	#N/A
	#N/A	#N/A	#N/A	#N/A	#N/A	#N/A	#N/A	#N/A	#N/A	#N/A	#N/A	#N/A	#N/A	#N/A	#N/A	#N/A	#N/A	#N/A	#N/A	#N/A	#N/A	#N/A	#N/A	#N/A	#N/A	#N/A	#N/A	#N/A	#N/A	#N/A	#N/A	#N/A	#N/A	#N/A	#N/A	#N/A	#N/A	#N/A	#N/A	#N/A	#N/A	#N/A	#N/A	#N/A	#N/A	#N/A	#N/A	#N/A	#N/A
	#N/A	#N/A	#N/A	#N/A	#N/A	#N/A	#N/A	#N/A	#N/A	#N/A	#N/A	#N/A	#N/A	#N/A	#N/A	#N/A	#N/A	#N/A	#N/A	#N/A	#N/A	#N/A	#N/A	#N/A	#N/A	#N/A	#N/A	#N/A	#N/A	#N/A	#N/A	#N/A	#N/A	#N/A	#N/A	#N/A	#N/A	#N/A	#N/A	#N/A	#N/A	#N/A	#N/A	#N/A	#N/A	#N/A	#N/A	#N/A	#N/A
	#N/A	#N/A	#N/A	#N/A	#N/A	#N/A	#N/A	#N/A	#N/A	#N/A	#N/A	#N/A	#N/A	#N/A	#N/A	#N/A	#N/A	#N/A	#N/A	#N/A	#N/A	#N/A	#N/A	#N/A	#N/A	#N/A	#N/A	#N/A	#N/A	#N/A	#N/A	#N/A	#N/A	#N/A	#N/A	#N/A	#N/A	#N/A	#N/A	#N/A	#N/A	#N/A	#N/A	#N/A	#N/A	#N/A	#N/A	#N/A	#N/A
	#N/A	#N/A	#N/A	#N/A	#N/A	#N/A	#N/A	#N/A	#N/A	#N/A	#N/A	#N/A	#N/A	#N/A	#N/A	#N/A	#N/A	#N/A	#N/A	#N/A	#N/A	#N/A	#N/A	#N/A	#N/A	#N/A	#N/A	#N/A	#N/A	#N/A	#N/A	#N/A	#N/A	#N/A	#N/A	#N/A	#N/A	#N/A	#N/A	#N/A	#N/A	#N/A	#N/A	#N/A	#N/A	#N/A	#N/A	#N/A	#N/A
	#N/A	#N/A	#N/A	#N/A	#N/A	#N/A	#N/A	#N/A	#N/A	#N/A	#N/A	#N/A	#N/A	#N/A	#N/A	#N/A	#N/A	#N/A	#N/A	#N/A	#N/A	#N/A	#N/A	#N/A	#N/A	#N/A	#N/A	#N/A	#N/A	#N/A	#N/A	#N/A	#N/A	#N/A	#N/A	#N/A	#N/A	#N/A	#N/A	#N/A	#N/A	#N/A	#N/A	#N/A	#N/A	#N/A	#N/A	#N/A	#N/A
	#N/A	#N/A	#N/A	#N/A	#N/A	#N/A	#N/A	#N/A	#N/A	#N/A	#N/A	#N/A	#N/A	#N/A	#N/A	#N/A	#N/A	#N/A	#N/A	#N/A	#N/A	#N/A	#N/A	#N/A	#N/A	#N/A	#N/A	#N/A	#N/A	#N/A	#N/A	#N/A	#N/A	#N/A	#N/A	#N/A	#N/A	#N/A	#N/A	#N/A	#N/A	#N/A	#N/A	#N/A	#N/A	#N/A	#N/A	#N/A	#N/A
	#N/A	#N/A	#N/A	#N/A	#N/A	#N/A	#N/A	#N/A	#N/A	#N/A	#N/A	#N/A	#N/A	#N/A	#N/A	#N/A	#N/A	#N/A	#N/A	#N/A	#N/A	#N/A	#N/A	#N/A	#N/A	#N/A	#N/A	#N/A	#N/A	#N/A	#N/A	#N/A	#N/A	#N/A	#N/A	#N/A	#N/A	#N/A	#N/A	#N/A	#N/A	#N/A	#N/A	#N/A	#N/A	#N/A	#N/A	#N/A	#N/A
	#N/A	#N/A	#N/A	#N/A	#N/A	#N/A	#N/A	#N/A	#N/A	#N/A	#N/A	#N/A	#N/A	#N/A	#N/A	#N/A	#N/A	#N/A	#N/A	#N/A	#N/A	#N/A	#N/A	#N/A	#N/A	#N/A	#N/A	#N/A	#N/A	#N/A	#N/A	#N/A	#N/A	#N/A	#N/A	#N/A	#N/A	#N/A	#N/A	#N/A	#N/A	#N/A	#N/A	#N/A	#N/A	#N/A	#N/A	#N/A	#N/A
	#N/A	#N/A	#N/A	#N/A	#N/A	#N/A	#N/A	#N/A	#N/A	#N/A	#N/A	#N/A	#N/A	#N/A	#N/A	#N/A	#N/A	#N/A	#N/A	#N/A	#N/A	#N/A	#N/A	#N/A	#N/A	#N/A	#N/A	#N/A	#N/A	#N/A	#N/A	#N/A	#N/A	#N/A	#N/A	#N/A	#N/A	#N/A	#N/A	#N/A	#N/A	#N/A	#N/A	#N/A	#N/A	#N/A	#N/A	#N/A	#N/A
	#N/A	#N/A	#N/A	#N/A	#N/A	#N/A	#N/A	#N/A	#N/A	#N/A	#N/A	#N/A	#N/A	#N/A	#N/A	#N/A	#N/A	#N/A	#N/A	#N/A	#N/A	#N/A	#N/A	#N/A	#N/A	#N/A	#N/A	#N/A	#N/A	#N/A	#N/A	#N/A	#N/A	#N/A	#N/A	#N/A	#N/A	#N/A	#N/A	#N/A	#N/A	#N/A	#N/A	#N/A	#N/A	#N/A	#N/A	#N/A	#N/A
	#N/A	#N/A	#N/A	#N/A	#N/A	#N/A	#N/A	#N/A	#N/A	#N/A	#N/A	#N/A	#N/A	#N/A	#N/A	#N/A	#N/A	#N/A	#N/A	#N/A	#N/A	#N/A	#N/A	#N/A	#N/A	#N/A	#N/A	#N/A	#N/A	#N/A	#N/A	#N/A	#N/A	#N/A	#N/A	#N/A	#N/A	#N/A	#N/A	#N/A	#N/A	#N/A	#N/A	#N/A	#N/A	#N/A	#N/A	#N/A	#N/A
	#N/A	#N/A	#N/A	#N/A	#N/A	#N/A	#N/A	#N/A	#N/A	#N/A	#N/A	#N/A	#N/A	#N/A	#N/A	#N/A	#N/A	#N/A	#N/A	#N/A	#N/A	#N/A	#N/A	#N/A	#N/A	#N/A	#N/A	#N/A	#N/A	#N/A	#N/A	#N/A	#N/A	#N/A	#N/A	#N/A	#N/A	#N/A	#N/A	#N/A	#N/A	#N/A	#N/A	#N/A	#N/A	#N/A	#N/A	#N/A	#N/A
	#N/A	#N/A	#N/A	#N/A	#N/A	#N/A	#N/A	#N/A	#N/A	#N/A	#N/A	#N/A	#N/A	#N/A	#N/A	#N/A	#N/A	#N/A	#N/A	#N/A	#N/A	#N/A	#N/A	#N/A	#N/A	#N/A	#N/A	#N/A	#N/A	#N/A	#N/A	#N/A	#N/A	#N/A	#N/A	#N/A	#N/A	#N/A	#N/A	#N/A	#N/A	#N/A	#N/A	#N/A	#N/A	#N/A	#N/A	#N/A	#N/A
	#N/A	#N/A	#N/A	#N/A	#N/A	#N/A	#N/A	#N/A	#N/A	#N/A	#N/A	#N/A	#N/A	#N/A	#N/A	#N/A	#N/A	#N/A	#N/A	#N/A	#N/A	#N/A	#N/A	#N/A	#N/A	#N/A	#N/A	#N/A	#N/A	#N/A	#N/A	#N/A	#N/A	#N/A	#N/A	#N/A	#N/A	#N/A	#N/A	#N/A	#N/A	#N/A	#N/A	#N/A	#N/A	#N/A	#N/A	#N/A	#N/A
	#N/A	#N/A	#N/A	#N/A	#N/A	#N/A	#N/A	#N/A	#N/A	#N/A	#N/A	#N/A	#N/A	#N/A	#N/A	#N/A	#N/A	#N/A	#N/A	#N/A	#N/A	#N/A	#N/A	#N/A	#N/A	#N/A	#N/A	#N/A	#N/A	#N/A	#N/A	#N/A	#N/A	#N/A	#N/A	#N/A	#N/A	#N/A	#N/A	#N/A	#N/A	#N/A	#N/A	#N/A	#N/A	#N/A	#N/A	#N/A	#N/A
	#N/A	#N/A	#N/A	#N/A	#N/A	#N/A	#N/A	#N/A	#N/A	#N/A	#N/A	#N/A	#N/A	#N/A	#N/A	#N/A	#N/A	#N/A	#N/A	#N/A	#N/A	#N/A	#N/A	#N/A	#N/A	#N/A	#N/A	#N/A	#N/A	#N/A	#N/A	#N/A	#N/A	#N/A	#N/A	#N/A	#N/A	#N/A	#N/A	#N/A	#N/A	#N/A	#N/A	#N/A	#N/A	#N/A	#N/A	#N/A	#N/A
	#N/A	#N/A	#N/A	#N/A	#N/A	#N/A	#N/A	#N/A	#N/A	#N/A	#N/A	#N/A	#N/A	#N/A	#N/A	#N/A	#N/A	#N/A	#N/A	#N/A	#N/A	#N/A	#N/A	#N/A	#N/A	#N/A	#N/A	#N/A	#N/A	#N/A	#N/A	#N/A	#N/A	#N/A	#N/A	#N/A	#N/A	#N/A	#N/A	#N/A	#N/A	#N/A	#N/A	#N/A	#N/A	#N/A	#N/A	#N/A	#N/A
	#N/A	#N/A	#N/A	#N/A	#N/A	#N/A	#N/A	#N/A	#N/A	#N/A	#N/A	#N/A	#N/A	#N/A	#N/A	#N/A	#N/A	#N/A	#N/A	#N/A	#N/A	#N/A	#N/A	#N/A	#N/A	#N/A	#N/A	#N/A	#N/A	#N/A	#N/A	#N/A	#N/A	#N/A	#N/A	#N/A	#N/A	#N/A	#N/A	#N/A	#N/A	#N/A	#N/A	#N/A	#N/A	#N/A	#N/A	#N/A	#N/A
	#N/A	#N/A	#N/A	#N/A	#N/A	#N/A	#N/A	#N/A	#N/A	#N/A	#N/A	#N/A	#N/A	#N/A	#N/A	#N/A	#N/A	#N/A	#N/A	#N/A	#N/A	#N/A	#N/A	#N/A	#N/A	#N/A	#N/A	#N/A	#N/A	#N/A	#N/A	#N/A	#N/A	#N/A	#N/A	#N/A	#N/A	#N/A	#N/A	#N/A	#N/A	#N/A	#N/A	#N/A	#N/A	#N/A	#N/A	#N/A	#N/A
	#N/A	#N/A	#N/A	#N/A	#N/A	#N/A	#N/A	#N/A	#N/A	#N/A	#N/A	#N/A	#N/A	#N/A	#N/A	#N/A	#N/A	#N/A	#N/A	#N/A	#N/A	#N/A	#N/A	#N/A	#N/A	#N/A	#N/A	#N/A	#N/A	#N/A	#N/A	#N/A	#N/A	#N/A	#N/A	#N/A	#N/A	#N/A	#N/A	#N/A	#N/A	#N/A	#N/A	#N/A	#N/A	#N/A	#N/A	#N/A	#N/A
	#N/A	#N/A	#N/A	#N/A	#N/A	#N/A	#N/A	#N/A	#N/A	#N/A	#N/A	#N/A	#N/A	#N/A	#N/A	#N/A	#N/A	#N/A	#N/A	#N/A	#N/A	#N/A	#N/A	#N/A	#N/A	#N/A	#N/A	#N/A	#N/A	#N/A	#N/A	#N/A	#N/A	#N/A	#N/A	#N/A	#N/A	#N/A	#N/A	#N/A	#N/A	#N/A	#N/A	#N/A	#N/A	#N/A	#N/A	#N/A	#N/A
	#N/A	#N/A	#N/A	#N/A	#N/A	#N/A	#N/A	#N/A	#N/A	#N/A	#N/A	#N/A	#N/A	#N/A	#N/A	#N/A	#N/A	#N/A	#N/A	#N/A	#N/A	#N/A	#N/A	#N/A	#N/A	#N/A	#N/A	#N/A	#N/A	#N/A	#N/A	#N/A	#N/A	#N/A	#N/A	#N/A	#N/A	#N/A	#N/A	#N/A	#N/A	#N/A	#N/A	#N/A	#N/A	#N/A	#N/A	#N/A	#N/A
	#N/A	#N/A	#N/A	#N/A	#N/A	#N/A	#N/A	#N/A	#N/A	#N/A	#N/A	#N/A	#N/A	#N/A	#N/A	#N/A	#N/A	#N/A	#N/A	#N/A	#N/A	#N/A	#N/A	#N/A	#N/A	#N/A	#N/A	#N/A	#N/A	#N/A	#N/A	#N/A	#N/A	#N/A	#N/A	#N/A	#N/A	#N/A	#N/A	#N/A	#N/A	#N/A	#N/A	#N/A	#N/A	#N/A	#N/A	#N/A	#N/A
	#N/A	#N/A	#N/A	#N/A	#N/A	#N/A	#N/A	#N/A	#N/A	#N/A	#N/A	#N/A	#N/A	#N/A	#N/A	#N/A	#N/A	#N/A	#N/A	#N/A	#N/A	#N/A	#N/A	#N/A	#N/A	#N/A	#N/A	#N/A	#N/A	#N/A	#N/A	#N/A	#N/A	#N/A	#N/A	#N/A	#N/A	#N/A	#N/A	#N/A	#N/A	#N/A	#N/A	#N/A	#N/A	#N/A	#N/A	#N/A	#N/A
	#N/A	#N/A	#N/A	#N/A	#N/A	#N/A	#N/A	#N/A	#N/A	#N/A	#N/A	#N/A	#N/A	#N/A	#N/A	#N/A	#N/A	#N/A	#N/A	#N/A	#N/A	#N/A	#N/A	#N/A	#N/A	#N/A	#N/A	#N/A	#N/A	#N/A	#N/A	#N/A	#N/A	#N/A	#N/A	#N/A	#N/A	#N/A	#N/A	#N/A	#N/A	#N/A	#N/A	#N/A	#N/A	#N/A	#N/A	#N/A	#N/A
	#N/A	#N/A	#N/A	#N/A	#N/A	#N/A	#N/A	#N/A	#N/A	#N/A	#N/A	#N/A	#N/A	#N/A	#N/A	#N/A	#N/A	#N/A	#N/A	#N/A	#N/A	#N/A	#N/A	#N/A	#N/A	#N/A	#N/A	#N/A	#N/A	#N/A	#N/A	#N/A	#N/A	#N/A	#N/A	#N/A	#N/A	#N/A	#N/A	#N/A	#N/A	#N/A	#N/A	#N/A	#N/A	#N/A	#N/A	#N/A	#N/A
	#N/A	#N/A	#N/A	#N/A	#N/A	#N/A	#N/A	#N/A	#N/A	#N/A	#N/A	#N/A	#N/A	#N/A	#N/A	#N/A	#N/A	#N/A	#N/A	#N/A	#N/A	#N/A	#N/A	#N/A	#N/A	#N/A	#N/A	#N/A	#N/A	#N/A	#N/A	#N/A	#N/A	#N/A	#N/A	#N/A	#N/A	#N/A	#N/A	#N/A	#N/A	#N/A	#N/A	#N/A	#N/A	#N/A	#N/A	#N/A	#N/A
	#N/A	#N/A	#N/A	#N/A	#N/A	#N/A	#N/A	#N/A	#N/A	#N/A	#N/A	#N/A	#N/A	#N/A	#N/A	#N/A	#N/A	#N/A	#N/A	#N/A	#N/A	#N/A	#N/A	#N/A	#N/A	#N/A	#N/A	#N/A	#N/A	#N/A	#N/A	#N/A	#N/A	#N/A	#N/A	#N/A	#N/A	#N/A	#N/A	#N/A	#N/A	#N/A	#N/A	#N/A	#N/A	#N/A	#N/A	#N/A	#N/A
	#N/A	#N/A	#N/A	#N/A	#N/A	#N/A	#N/A	#N/A	#N/A	#N/A	#N/A	#N/A	#N/A	#N/A	#N/A	#N/A	#N/A	#N/A	#N/A	#N/A	#N/A	#N/A	#N/A	#N/A	#N/A	#N/A	#N/A	#N/A	#N/A	#N/A	#N/A	#N/A	#N/A	#N/A	#N/A	#N/A	#N/A	#N/A	#N/A	#N/A	#N/A	#N/A	#N/A	#N/A	#N/A	#N/A	#N/A	#N/A	#N/A
	#N/A	#N/A	#N/A	#N/A	#N/A	#N/A	#N/A	#N/A	#N/A	#N/A	#N/A	#N/A	#N/A	#N/A	#N/A	#N/A	#N/A	#N/A	#N/A	#N/A	#N/A	#N/A	#N/A	#N/A	#N/A	#N/A	#N/A	#N/A	#N/A	#N/A	#N/A	#N/A	#N/A	#N/A	#N/A	#N/A	#N/A	#N/A	#N/A	#N/A	#N/A	#N/A	#N/A	#N/A	#N/A	#N/A	#N/A	#N/A	#N/A
	#N/A	#N/A	#N/A	#N/A	#N/A	#N/A	#N/A	#N/A	#N/A	#N/A	#N/A	#N/A	#N/A	#N/A	#N/A	#N/A	#N/A	#N/A	#N/A	#N/A	#N/A	#N/A	#N/A	#N/A	#N/A	#N/A	#N/A	#N/A	#N/A	#N/A	#N/A	#N/A	#N/A	#N/A	#N/A	#N/A	#N/A	#N/A	#N/A	#N/A	#N/A	#N/A	#N/A	#N/A	#N/A	#N/A	#N/A	#N/A	#N/A
	#N/A	#N/A	#N/A	#N/A	#N/A	#N/A	#N/A	#N/A	#N/A	#N/A	#N/A	#N/A	#N/A	#N/A	#N/A	#N/A	#N/A	#N/A	#N/A	#N/A	#N/A	#N/A	#N/A	#N/A	#N/A	#N/A	#N/A	#N/A	#N/A	#N/A	#N/A	#N/A	#N/A	#N/A	#N/A	#N/A	#N/A	#N/A	#N/A	#N/A	#N/A	#N/A	#N/A	#N/A	#N/A	#N/A	#N/A	#N/A	#N/A
	#N/A	#N/A	#N/A	#N/A	#N/A	#N/A	#N/A	#N/A	#N/A	#N/A	#N/A	#N/A	#N/A	#N/A	#N/A	#N/A	#N/A	#N/A	#N/A	#N/A	#N/A	#N/A	#N/A	#N/A	#N/A	#N/A	#N/A	#N/A	#N/A	#N/A	#N/A	#N/A	#N/A	#N/A	#N/A	#N/A	#N/A	#N/A	#N/A	#N/A	#N/A	#N/A	#N/A	#N/A	#N/A	#N/A	#N/A	#N/A	#N/A
	#N/A	#N/A	#N/A	#N/A	#N/A	#N/A	#N/A	#N/A	#N/A	#N/A	#N/A	#N/A	#N/A	#N/A	#N/A	#N/A	#N/A	#N/A	#N/A	#N/A	#N/A	#N/A	#N/A	#N/A	#N/A	#N/A	#N/A	#N/A	#N/A	#N/A	#N/A	#N/A	#N/A	#N/A	#N/A	#N/A	#N/A	#N/A	#N/A	#N/A	#N/A	#N/A	#N/A	#N/A	#N/A	#N/A	#N/A	#N/A	#N/A
	#N/A	#N/A	#N/A	#N/A	#N/A	#N/A	#N/A	#N/A	#N/A	#N/A	#N/A	#N/A	#N/A	#N/A	#N/A	#N/A	#N/A	#N/A	#N/A	#N/A	#N/A	#N/A	#N/A	#N/A	#N/A	#N/A	#N/A	#N/A	#N/A	#N/A	#N/A	#N/A	#N/A	#N/A	#N/A	#N/A	#N/A	#N/A	#N/A	#N/A	#N/A	#N/A	#N/A	#N/A	#N/A	#N/A	#N/A	#N/A	#N/A
	#N/A	#N/A	#N/A	#N/A	#N/A	#N/A	#N/A	#N/A	#N/A	#N/A	#N/A	#N/A	#N/A	#N/A	#N/A	#N/A	#N/A	#N/A	#N/A	#N/A	#N/A	#N/A	#N/A	#N/A	#N/A	#N/A	#N/A	#N/A	#N/A	#N/A	#N/A	#N/A	#N/A	#N/A	#N/A	#N/A	#N/A	#N/A	#N/A	#N/A	#N/A	#N/A	#N/A	#N/A	#N/A	#N/A	#N/A	#N/A	#N/A
[truncated: 563 more rows]
[truncated: 74 more columns]

## Sheet: OUTPUT Settings
Tests Being Conducted	108	< Put the number of Gene Lists being tested here (Usually the Value from cell 'B10')
alpha	0.05	< the original statisitical significance threshold you want to use (aka "alpha")
[truncated: 5 more rows]

## Sheet: OUTPUT IS HERE
Subsystem Info		Genome control	Analysis and Stats
[truncated: 147 more rows]

[truncated: 2 more sheets: PATHWAYS - DO NOT EDIT, PATHWAY LOOKUP -DO NOT EDIT]
