# Supplementary material for: Response of Candida albicans white and opaque cells to phagocytosis by macrophages suggests that opaque cells are “pre-adapted”
Source: mSphere. 2025 Dec 18;11(1):e00690-25. doi: 10.1128/msphere.00690-25 (PMC12838362; doi:10.1128/msphere.00690-25)
Supplement: Table S1 — Cell type switching rates for white and opaque samples. [file msphere.00690-25-s0010.xlsx]

## Sheet: Table S1
Table S1: Cell type switching rates for white and opaque samples. The switching frequency was calculated as 100 * (number colonies not of the original cell type) / (total number of colonies). If no switching events were detected, the rate is reported as less than 100 / (total number of colonies). The sample sets that were processed for analysis by RNA-seq are indicated.
Sample	Percent Cell Type Switching	Sample Processed for RNA-seq?
Wh 0h #1	< 0.22	yes
Wh 0h #2	< 0.23	no
Wh 0h #3	< 0.17	yes
Wh 0h #4	< 0.21	no
Wh 0h #5	< 0.24	no
Wh 0h #6	< 0.25	yes
Wh 2h MΦ #1	< 0.29	yes
Wh 2h MΦ #2	< 0.30	no
Wh 2h MΦ #3	< 0.28	yes
Wh 2h MΦ #4	< 0.36	no
Wh 2h MΦ #5	< 0.28	no
Wh 2h MΦ #6	< 0.31	yes
Wh 2h No MΦ #1	< 0.40	yes
Wh 2h No MΦ #2	< 0.34	no
Wh 2h No MΦ #3	< 0.41	yes
Wh 2h No MΦ #4	< 0.42	no
Wh 2h No MΦ #5	< 0.52	no
Wh 2h No MΦ #6	< 0.45	yes
Op 0h #1	< 0.88	no
Op 0h #2	< 0.66	yes
Op 0h #3	0.61	no
Op 0h #4	< 0.61	yes
Op 0h #5	< 0.30	yes
Op 0h #6	< 0.65	no
Op 2h MΦ #1	4.6	no
Op 2h MΦ #2	3.11111	yes
Op 2h MΦ #3	3.85	no
Op 2h MΦ #4	1.81269	yes
Op 2h MΦ #5	4.83461	yes
Op 2h MΦ #6	4.15	no
Op 2h No MΦ #1	7.58	no
Op 2h No MΦ #2	6.60066	yes
Op 2h No MΦ #3	10.32	no
Op 2h No MΦ #4	7.46667	yes
Op 2h No MΦ #5	9.71867	yes
Op 2h No MΦ #6	9.88	no
